# Supplementary material for: Interplay between maternal Slc6a4 mutation and prenatal stress: a possible mechanism for autistic behavior development
Source: Sci Rep. 2017 Aug 18;7:8735. doi: 10.1038/s41598-017-07405-3 (PMC5562880; doi:10.1038/s41598-017-07405-3)
Supplement: Supplementary file 2 — Supplementary Table S2 [file 41598_2017_7405_MOESM2_ESM.xls]

## Sheet: Supplementary Table S2A
Supplementary Table S2A: Differentially methylated regions in SERT control embryos compared with WT control embryos identified by MEDIPS and MethylAction. Chr = chromosome number; start = chromosome location where DMR begins; end = chromosome location where DMR ends; width = size of DMR in nucleotides; anodev.padj = adjusted p-value for DMR; WT_CONT_vs_SERT_CONT.p = raw p-value for DMR; WT_CONT.p…
chr	start	end	width	anodev.padj	WT_CONT_vs_SERT_CONT.p	WT_CONT.perwin.mean	SERT_CONT.perwin.mean	SERT_CONT_over_WT_CONT.log2fc	call	nearest_genes	distance_to_nearest_gene
chr1	3031301	3031500	200	0.0013	0.0006	21.17	10	-1.0818	intergenic	NA	22732
chr1	5035001	5035300	300	0.0065	0.0155	7.22	17.17	1.2491	intron	Rgs20	0
chr1	5805701	5805900	200	0.0228	0.0277	15.67	9.5	-0.7217	intergenic	Npbwr1	107806
chr1	7888801	7889000	200	0.0025	0.0023	16.67	7.25	-1.2009	intergenic	Sntg1	472474
chr1	7995001	7995200	200	0.0094	0.0205	35.33	18.5	-0.9335	intergenic	Sntg1	366274
chr1	8688501	8688900	400	0.0028	0.0024	16.25	8.63	-0.9138	intron	Sntg1	0
chr1	9175301	9175600	300	0.0051	0.0038	18	11	-0.7105	intron	Sntg1	0
chr1	9995501	9995700	200	0.0161	0.0318	17	6	-1.5025	3' end	Ppp1r42	0
chr1	11946801	11947000	200	0.007	0.0069	15.33	8	-0.9386	intron	A830018L16Rik	0
chr1	12595501	12595700	200	0.0009	0.0004	15.33	5.75	-1.415	intergenic	Gm2383	29117
chr1	12663301	12663500	200	0	0	14.17	26.75	0.917	intergenic	Gm17644	4062
chr1	16745001	16745200	200	0.0013	0.0005	23.83	12.75	-0.9025	intergenic	Gm5828	23069
chr1	17192501	17192700	200	0.0031	0.003	16.5	27.5	0.737	intergenic	Gdap1	28229
chr1	17902701	17902900	200	0.0064	0.0169	9.83	49	2.317	intergenic	Crispld1	136356
chr1	18762001	18762200	200	0.0006	0.0002	15.83	6.75	-1.23	intergenic	Gm24075	207561
chr1	26473801	26474000	200	0.0002	0	36.17	19.25	-0.9098	intergenic	Gm24064	92832
chr1	27181601	27181800	200	0.003	0.0027	18.67	7.25	-1.3644	intergenic	n-R5s209	222379
chr1	28456101	28456300	200	0.0103	0.0103	19	11.25	-0.7561	intergenic	Gm7846	124197
chr1	29942801	29943100	300	0.0033	0.0047	29.56	15.17	-0.9625	intergenic	Gm23771	42833
chr1	30042301	30042500	200	0.0293	0.0359	17.33	11	-0.656	intergenic	Gm23771	56257
chr1	30687901	30688100	200	0.0118	0.0234	17.83	8.25	-1.1121	intergenic	Gm9898	30453
chr1	30769701	30769900	200	0.0048	0.0052	15.5	6.5	-1.2538	intergenic	Phf3	32441
chr1	30854201	30854400	200	0.0006	0.0006	6.17	19.25	1.6423	intron	Phf3	0
chr1	34268701	34268900	200	0.0019	0.0014	15.17	6.25	-1.279	exon	Dst	0
chr1	34294401	34294600	200	0.0046	0.0043	17.83	8.25	-1.1121	promoter	Dst	0
chr1	34349701	34349900	200	0.0381	0.044	33.5	24.25	-0.4662	intergenic	Dst	41048
chr1	35414201	35414400	200	0.0136	0.0348	30.5	14.25	-1.0978	intergenic	Gm25096	235116
chr1	35789501	35789700	200	0.0135	0.0241	17.17	7.5	-1.1946	intergenic	Gm25634	27794
chr1	35790801	35791000	200	0.0067	0.0055	12.17	18.25	0.585	intergenic	Gm25634	29094
chr1	36759001	36759200	200	0	0	20.17	7.5	-1.427	intergenic	Zap70	2660
chr1	37875401	37875600	200	0.0182	0.0324	23.17	8.5	-1.4465	3' end	Lipt1, Mitd1	0
chr1	38707401	38707600	200	0.0149	0.0215	28.5	17.5	-0.7036	intergenic	Aff3	42445
chr1	42899401	42899600	200	0.0003	0	15.17	5.75	-1.3993	exon	Mrps9	0
chr1	44439101	44439300	200	0.0018	0.0012	16.83	7.5	-1.1664	intergenic	Gulp1	112210
chr1	44491601	44491800	200	0.001	0.0004	17.67	8.25	-1.0986	intergenic	Gulp1	59710
chr1	44960701	44960900	200	0.0085	0.0152	9	21	1.2224	intergenic	Gulp1	163867
chr1	46666101	46666300	200	0.0013	0.0009	19.5	6.5	-1.585	intergenic	Dnah7c	39989
chr1	47721001	47721200	200	0.008	0.009	19.33	7.75	-1.3188	intergenic	Gm22419	28078
chr1	47953201	47953400	200	0.0086	0.016	8.83	19.25	1.1238	intergenic	Gm23829	201632
chr1	47969201	47969400	200	0.0022	0.0019	21.83	10.5	-1.0561	intergenic	Gm23829	217632
chr1	48044101	48044300	200	0.0119	0.0245	11.83	35	1.5645	intergenic	Gm5974	269565
chr1	48358301	48358500	200	0.0087	0.0076	34.5	23	-0.585	intergenic	Gm5974	43449
chr1	48715101	48715300	200	0.0293	0.0359	17.33	11	-0.656	intergenic	Gm8357	166412
chr1	48881401	48881600	200	0.0301	0.0275	24.33	31.25	0.3609	promoter	Gm8357	112
chr1	49830001	49830200	200	0.001	0.0005	16.67	6.5	-1.3585	intergenic	PCGEM1	392188
chr1	50417801	50418100	300	0.0016	0.0011	9.78	18.33	0.9069	intergenic	Gm25843	141661
chr1	52887201	52887400	200	0.0217	0.0235	39.67	28.5	-0.477	intron	Hibch	0
chr1	53133601	53133800	200	0.0119	0.0152	23.17	12.75	-0.8616	intergenic	1700019A02Rik	24776
chr1	56714901	56715100	200	0.0168	0.0396	23	9.75	-1.2382	intergenic	Hsfy2	77449
chr1	56772401	56772800	400	0.0093	0.0162	21.5	10.25	-1.0687	intergenic	Satb2	21185
chr1	57523301	57523500	200	0.0046	0.0034	18	9.75	-0.8845	intergenic	Gm24014	55274
chr1	58931001	58931300	300	0.0095	0.0183	28.22	14.67	-0.9443	intron	Trak2	0
chr1	59345301	59345500	200	0.0234	0.048	19	9	-1.078	intron	Cdk15	0
chr1	60729701	60729900	200	0.0026	0.0014	13.5	21	0.6374	intron	Cd28	0
chr1	60731601	60731800	200	0.0069	0.0145	44.33	21.75	-1.0274	intron	Cd28	0
chr1	64183701	64184100	400	0.0006	0.0003	17.75	8.25	-1.1054	intergenic	Gm13750	33035
chr1	64185201	64185400	200	0.0038	0.0042	25.67	12.5	-1.038	intergenic	Gm13750	34535
chr1	64383401	64383700	300	0.0018	0.002	19.56	8.17	-1.2598	intergenic	Gm25748	12633
chr1	69082501	69082700	200	0.0061	0.0107	7.17	16.25	1.1811	intron	Erbb4	0
chr1	70635101	70635300	200	0.0152	0.0283	15.83	7.75	-1.0307	intron	Spag16	0
chr1	71576701	71576900	200	0.0256	0.0373	16.33	9.5	-0.7818	exon	Atic	0
chr1	72131201	72131400	200	0.0096	0.0117	15.83	7.5	-1.078	intergenic	Mreg	27832
chr1	72653801	72654000	200	0.0057	0.0112	9.67	21	1.1193	intron	Ankar	0
chr1	75475901	75476100	200	0.0217	0.0266	17.17	10.5	-0.7092	exon	Chpf	0
chr1	75553301	75553500	200	0.0034	0.0024	15.5	7.75	-1	3' end	Slc4a3	0
chr1	76351401	76351600	200	0.0133	0.0265	19.83	8.5	-1.2224	intergenic	mmu-mir-6343	157959
chr1	76591801	76592000	200	0.0027	0.0018	20.67	9.75	-1.0838	intergenic	mmu-mir-6343	82157
chr1	78740801	78741000	200	0.0252	0.0382	18.5	7	-1.4021	intergenic	Acsl3	33813
chr1	78990301	78990500	200	0.0042	0.0086	26.5	10	-1.406	intergenic	Gm5830	22221
chr1	79381201	79381400	200	0.0051	0.0042	16	8.25	-0.9556	intergenic	Scg2	53268
chr1	80142001	80142200	200	0.0021	0.0021	17.17	5.75	-1.578	intergenic	Gm23934	6428
chr1	81621801	81622000	200	0.017	0.0319	16	6	-1.415	intergenic	Gm5530	119984
chr1	83616901	83617100	200	0.0145	0.0473	33.33	76.75	1.2032	intergenic	Gm25754	178811
chr1	84700801	84701200	400	0.0001	0	15.17	7.5	-1.0159	intergenic	Dner	4579
chr1	84962701	84963700	1000	0.0003	0.0001	9.57	16.45	0.782	promoter	Gm15433	0
chr1	84964001	84964200	200	0.0028	0.0015	16.5	24.5	0.5703	promoter	Gm15433	0
chr1	84989101	84989500	400	0.001	0.0004	10.58	16.63	0.6516	intergenic	C130026I21Rik	3189
chr1	85047201	85047400	200	0.0072	0.008	15.17	7	-1.1155	intron	C130026I21Rik	0
chr1	85066901	85067100	200	0.0003	0.0001	26.83	13.5	-0.9911	intron	C130026I21Rik	0
chr1	85092701	85092900	200	0.0278	0.0392	20.83	34	0.7066	intron	C130026I21Rik, A530032D15Rik	0
chr1	85109001	85109200	200	0.0173	0.0315	8.5	16.5	0.9569	promoter	A530040E14Rik, C130026I21Rik, A530032D15Rik	0
chr1	85113201	85113400	200	0.0073	0.0169	6.17	22.5	1.8674	3' end	A530040E14Rik, C130026I21Rik	0
chr1	85118301	85118500	200	0.0041	0.0063	8.33	17.75	1.0909	intron	C130026I21Rik	0
chr1	85133801	85134000	200	0.0256	0.0437	15.67	7.5	-1.0627	intron	C130026I21Rik	0
chr1	85166901	85167400	500	0.0095	0.0242	16	29	0.858	intron	C130026I21Rik, Gm6264	0
chr1	85228301	85228700	400	0.0117	0.0287	3.25	15.5	2.2538	intron	C130026I21Rik	0
chr1	85246501	85247100	600	0.0019	0.0026	7.06	16.83	1.2545	promoter	C130026I21Rik, Gm16028	0
chr1	85247501	85247800	300	0.008	0.0171	21.33	33.33	0.6439	3' end	C130026I21Rik, Gm16028	0
chr1	85250801	85251000	200	0.0195	0.0436	17.17	28	0.7058	intron	C130026I21Rik, Gm16028	0
chr1	85269801	85270100	300	0.0056	0.0089	10.56	18	0.77	promoter	C130026I21Rik, Gm16026	0
chr1	85274101	85274500	400	0.0033	0.0086	15.08	33.38	1.1458	promoter	Gm16026	0
chr1	85275201	85275400	200	0.0078	0.0162	27	43	0.6714	promoter	Gm16026	0
chr1	85276501	85276700	200	0.0205	0.0456	15.33	29.5	0.944	3' end	Gm16026	0
chr1	85283201	85283500	300	0.0021	0.0018	11.56	20	0.7914	intron	Gm16026	0
chr1	85284401	85284600	200	0.0141	0.0136	30.17	37.25	0.3043	3' end	Gm16026	0
chr1	85287201	85287400	200	0.0009	0.0003	11	20.25	0.8804	intergenic	Gm16026	1709
chr1	85288101	85288300	200	0.006	0.0148	6	17.75	1.5648	intergenic	Gm16026	2609
chr1	85305501	85305800	300	0.0078	0.011	11.67	18.67	0.6781	intergenic	Gm2619	2858
chr1	85308001	85308300	300	0.0062	0.0133	7.78	16.33	1.0704	3' end	Gm2619	358
chr1	85309001	85309200	200	0.0121	0.0223	10.67	21.5	1.0112	3' end	Gm2619	0
chr1	85314401	85314600	200	0.0092	0.02	12.33	23.5	0.9301	3' end	Gm2619	0
chr1	85316901	85317200	300	0.0001	0	21	35.83	0.7709	exon	Gm2619	0
chr1	85321401	85321600	200	0.0016	0.0014	12.67	27	1.0919	intron	Gm2619	0
chr1	85323001	85323200	200	0.0109	0.0101	36	24.5	-0.5552	intron	Gm2619	0
chr1	85325001	85325300	300	0.0018	0.0012	25.44	36.17	0.5073	intron	Gm2619	0
chr1	85340001	85340400	400	0.0015	0.0016	60.33	37.75	-0.6765	exon	Gm7281, Gm16025	0
chr1	85346301	85346500	200	0.0141	0.0324	5	18	1.848	intergenic	Gm16025	3685
chr1	85475901	85476100	200	0.022	0.037	17.5	6.25	-1.4854	intergenic	Gm2666	8151
chr1	85572301	85572500	200	0.0038	0.0025	11	17.5	0.6699	intergenic	G530012D18Rik	3175
chr1	85584101	85584300	200	0.0197	0.0224	11.33	16	0.4975	intron	Sp110	0
chr1	85587301	85587500	200	0.003	0.0057	8.67	26.25	1.5988	exon	Sp110	0
chr1	85591001	85591300	300	0.003	0.0064	17	34	1	intron	Sp110	0
chr1	85594401	85594700	300	0.0088	0.0206	13.44	25	0.8949	3' end	Sp110	0
chr1	85598401	85598800	400	0.0002	0	36.17	49	0.4381	promoter	Sp110	0
chr1	85602001	85602200	200	0.0022	0.0038	10.33	25.25	1.289	intron	Sp140	0
chr1	85607501	85607800	300	0.0037	0.0075	5.78	17.83	1.626	intron	Sp140, Gm10552	0
chr1	85609901	85610200	300	0.0027	0.0027	10.44	19.83	0.9252	promoter	Sp140, Gm10552	0
chr1	85623701	85624000	300	0.0018	0.0013	12.89	20.67	0.6812	intron	Sp140	0
chr1	87464901	87465100	200	0.0152	0.0269	26.17	14	-0.9023	intergenic	3110079O15Rik	5163
chr1	88215701	88216000	300	0.0027	0.0052	5.56	15.33	1.4647	3' end
chr1	88253601	88253800	200	0.0036	0.0047	8.5	17.5	1.0418	intron	Mroh2a	0
chr1	88261301	88261500	200	0.0176	0.0492	10.5	24.25	1.2076	3' end	Mroh2a	0
chr1	88263801	88264000	200	0.0044	0.0055	7.5	15.25	1.0238	3' end	Hjurp	0
chr1	88271601	88271900	300	0.0024	0.0012	11.33	16.83	0.5707	promoter	Hjurp	0
chr1	88284301	88284800	500	0.0003	0.0001	7.87	15.6	0.9877	intron	Trpm8	0
chr1	89145501	89145700	200	0.0001	0	15.67	5	-1.6477	exon	Sh3bp4	0
chr1	89222001	89222200	200	0.0164	0.0271	12.83	24.5	0.9329	intergenic	Sh3bp4	66932
chr1	92418301	92418600	300	0.001	0.0004	15.67	8.17	-0.9399	intergenic	Ndufa10	20409
chr1	93111201	93111400	200	0.0052	0.0108	18.33	6.25	-1.5525	intergenic	Kif1a	9335
chr1	93394401	93394600	200	0.0179	0.0422	16.83	7.75	-1.1191	exon	Ano7	0
chr1	93940801	93941000	200	0.0021	0.0022	15.67	5.25	-1.5773	3' end	Gm9994	0
chr1	94402001	94402200	200	0.0061	0.0178	11.17	31.25	1.4847	intergenic	Gm23389	213435
chr1	94806701	94807000	300	0.0009	0.0003	15.56	8	-0.9594	intergenic	Gm23389	190996
chr1	95239001	95239200	200	0.0121	0.0265	18.33	8.75	-1.0671	intergenic	Fam174a	74427
chr1	97160101	97160400	300	0.0029	0.0078	23.89	67.33	1.495	intergenic	Slco6c1	31847
chr1	97172801	97173100	300	0.0144	0.0312	26.89	13.33	-1.012	intergenic	Slco6c1	44547
chr1	97173701	97174100	400	0.0149	0.0375	20.5	11	-0.8981	intergenic	Slco6c1	45447
chr1	97523401	97523700	300	0.0003	0.0001	15.33	6.83	-1.166	intergenic	D1Ertd622e	120202
chr1	99635101	99635300	200	0.0209	0.0473	18	9	-1	intergenic	Cntnap5b	137464
chr1	101089201	101089400	200	0.0059	0.011	17.33	7.25	-1.2575	intergenic	Gm25537	227299
chr1	101606901	101607200	300	0.0052	0.0076	15.33	7.17	-1.0973	intergenic	Gm24122	499248
chr1	102150101	102150300	200	0.0167	0.0223	15.5	8.75	-0.8249	intergenic	Gm24122	43520
chr1	103479501	103479700	200	0.0065	0.0104	20.17	9.75	-1.0485	intergenic	Gm23965	242733
chr1	103925701	103925900	200	0.001	0.0004	32.83	18	-0.8672	intergenic	Gm23537	560056
chr1	104268401	104268600	200	0.0099	0.0272	21.5	49.75	1.2104	intergenic	Gm23537	217356
chr1	104289501	104290000	500	0.01	0.0199	21.87	10.6	-1.0447	intergenic	Gm23537	195956
chr1	104582601	104582800	200	0.0148	0.016	20.5	12.75	-0.6851	intergenic	Gm23537	96314
chr1	105019701	105020000	300	0.0047	0.0037	19	11.33	-0.7454	intergenic	Cdh20	24219
chr1	105020901	105021100	200	0.0148	0.0384	27.5	10.5	-1.389	intergenic	Cdh20	25419
chr1	105838901	105839100	200	0.0181	0.0443	12.67	31.75	1.3257	intron	Tnfrsf11a	0
chr1	106855101	106855300	200	0.0086	0.0143	15.33	5.75	-1.415	intergenic	Serpinb5	5872
chr1	108040301	108040600	300	0.0129	0.0274	15.56	5.5	-1.4999	intergenic	Gm22438	147195
chr1	109035201	109035400	200	0.0201	0.0366	23	13	-0.8231	intergenic	Gm22159	587607
chr1	109604801	109605000	200	0.0095	0.0156	21.5	8.75	-1.297	intergenic	Gm22159	18007
chr1	109613401	109613700	300	0.0101	0.0238	56.11	31	-0.856	intergenic	Gm22159	9307
chr1	109618101	109618300	200	0.0259	0.0394	29	17.5	-0.7287	intergenic	Gm22159	4707
chr1	109620201	109620400	200	0.022	0.0484	25.33	13	-0.9625	intergenic	Gm22159	2607
chr1	109843801	109844200	400	0.0049	0.0137	30.25	77.88	1.3642	intergenic	Gm25293	38756
chr1	111255801	111256000	200	0.0202	0.0236	19.17	12	-0.6756	intergenic	Cdh19	278428
chr1	112564501	112564700	200	0.0037	0.0026	17.67	9.25	-0.9335	intergenic	Gm22331	96454
chr1	112600001	112600200	200	0.0012	0.0005	17.5	8	-1.1293	intergenic	Gm22331	131954
chr1	112929601	112929800	200	0.0038	0.0041	17	6.75	-1.3326	intergenic	Gm22331	461554
chr1	114185701	114185900	200	0.001	0.0003	36.17	20.75	-0.8015	intergenic	9330185C12Rik	221566
chr1	114734101	114734300	200	0.0185	0.0439	13.83	25.75	0.8964	intergenic	9330185C12Rik	769966
chr1	114736101	114736300	200	0.0104	0.0149	9.67	17	0.8144	intergenic	9330185C12Rik	771966
chr1	117167401	117167600	200	0.0147	0.0322	21.5	7.5	-1.5194	intergenic	Gm19965	345550
chr1	118097101	118097300	200	0.0041	0.007	25	11	-1.1844	intergenic	Tsn	201216
chr1	120571001	120571200	200	0.0051	0.004	16.83	9	-0.9033	intergenic	En1	31217
chr1	121778701	121778900	200	0.04	0.046	34.33	25	-0.4577	intergenic	Gm15394	190316
chr1	125346101	125346400	300	0.0121	0.0139	19.11	11	-0.7969	intergenic	Actr3	46504
chr1	125348901	125349100	200	0.0232	0.0271	21.5	14	-0.6189	intergenic	Actr3	43804
chr1	126424001	126424200	200	0.0005	0.0001	22.33	10.5	-1.0888	intron	Nckap5	0
chr1	126943901	126944100	200	0.0071	0.0067	15.33	8.25	-0.8942	intergenic	Nckap5	113101
chr1	127896901	127897200	300	0.0109	0.0175	30.67	10.83	-1.5012	intron	Rab3gap1	0
chr1	128038701	128038900	200	0.0084	0.012	17.33	6	-1.5305	promoter	Zranb3, Rpl28-ps1	0
chr1	132662201	132662400	200	0.0349	0.05	18.67	10	-0.9005	intron	Nfasc	0
chr1	133992301	133992500	200	0.0002	0	17.17	28.5	0.7314	intergenic	Fmod	44753
chr1	138231901	138232100	200	0.0106	0.0184	15.17	7	-1.1155	intergenic	Atp6v1g3	41637
chr1	138311501	138311700	200	0.0183	0.0485	799.83	431.75	-0.8895	intergenic	Atp6v1g3	22040
chr1	139650101	139650300	200	0.0054	0.0084	15.83	6.75	-1.23	intergenic	Gm26271	21303
chr1	140024001	140024200	200	0.0119	0.0187	11	20.25	0.8804	intergenic	Gm26048	20034
chr1	142361101	142361300	200	0.0297	0.0366	16.67	10.5	-0.6666	intergenic	Gm22016	1046632
chr1	142362401	142362700	300	0.0096	0.03	6	15.83	1.3999	intergenic	Gm22016	1047932
chr1	142587001	142587200	200	0.0146	0.0185	21.5	13	-0.7258	intergenic	Cdc73	1011596
chr1	143971401	143971600	200	0.0152	0.0254	17.5	8.5	-1.0418	intergenic	Rgs2	27737
chr1	144065601	144065800	200	0.0185	0.0251	15.83	8.75	-0.8556	intergenic	Rgs2	61439
chr1	144321101	144321300	200	0.0128	0.0276	16.5	6.75	-1.2895	intergenic	Rgs1	71858
chr1	144856501	144856700	200	0.0173	0.0259	18	10.25	-0.8124	intergenic	Rgs18	81065
chr1	144860201	144860600	400	0.017	0.0369	17.25	9.38	-0.8797	intergenic	Rgs18	84765
chr1	148174001	148174200	200	0.0126	0.0191	20.83	9	-1.2109	intergenic	Gm22966	152779
chr1	148378801	148379000	200	0.0109	0.0218	24.5	10.25	-1.2572	intergenic	Gm22966	51692
chr1	149074101	149074300	200	0.0083	0.0081	15.17	8.25	-0.8784	intergenic	Gm15443	48053
chr1	149297101	149297400	300	0.0027	0.0015	21.56	13	-0.7295	intergenic	Gm15443	271053
chr1	149453001	149453200	200	0.001	0.0013	7.5	26.75	1.8346	intergenic	Gm23535	254176
chr1	151204501	151204700	200	0.018	0.0376	30	17.25	-0.7984	intergenic	Gm24402	56123
chr1	154900301	154900500	200	0.0171	0.0212	20.5	12.25	-0.7428	intergenic	Gm9530	163022
chr1	159028201	159028600	400	0.0027	0.007	29.92	61	1.0279	intergenic	Pappa2	47710
chr1	159976301	159976500	200	0.0115	0.0211	24	11.75	-1.0304	intergenic	Gm24719	6995
chr1	162063601	162063800	200	0.0138	0.0276	60.83	26	-1.2264	intron	Dnm3	0
chr1	162353501	162353700	200	0.0196	0.0237	15.17	9	-0.7529	exon	Dnm3	0
chr1	162760601	162760800	200	0.0071	0.0166	4.5	16.25	1.8524	intergenic	Prrc2c	20044
chr1	163710101	163710300	200	0.0258	0.0332	15.33	9	-0.7687	intron	Mettl11b	0
chr1	163812801	163813000	200	0.003	0.0026	17.83	7.5	-1.2496	intron	Kifap3	0
chr1	164742301	164742500	200	0.0126	0.0314	5.83	16.25	1.478	intergenic	Dpt	54231
chr1	165082401	165082600	200	0.015	0.0169	16.17	9.5	-0.767	intergenic	Tbx19	55254
chr1	165656701	165656900	200	0.0001	0	16	5.5	-1.5406	intron	Rcsd1	0
chr1	166764901	166765100	200	0.0401	0.0475	24.83	17.25	-0.5257	intron	Gm4954	0
chr1	169193701	169194000	300	0.0097	0.0271	5	19.5	1.9635	intergenic	mmu-mir-6354	174611
chr1	172541201	172541400	200	0.0027	0.0017	16.5	8.25	-1	3' end	Ccdc19, 4933439K11Rik	0
chr1	175798701	175799000	300	0.0151	0.0497	25.56	62.33	1.2864	intron	Wdr64	0
chr1	175846301	175846500	200	0.0051	0.0043	7.33	15.75	1.1028	intergenic	Wdr64	30566
chr1	178228701	178228900	200	0.007	0.0066	17.17	9	-0.9316	intron	Desi2	0
chr1	179640301	179640500	200	0.005	0.0079	14.83	27	0.8641	intergenic	Cnst	12822
chr1	180845801	180846100	300	0.0119	0.0283	8.11	25.5	1.6525	intergenic	Sde2	5050
chr1	181265201	181265500	300	0.0032	0.0019	32.44	21.83	-0.5714	intergenic	Rpl35a-ps2	22833
chr1	181777201	181777400	200	0.0099	0.0101	16.33	9.25	-0.8203	intergenic	Dnah14	7526
chr1	181782301	181782500	200	0.0004	0.0001	17.83	7.25	-1.2985	intergenic	Dnah14	12626
chr1	182259201	182259400	200	0.0009	0.0003	17.5	8	-1.1293	intergenic	Degs1	16371
chr1	183088801	183089000	200	0.0007	0.0004	21.33	7.5	-1.5081	exon	Disp1	0
chr1	183089601	183089800	200	0.0023	0.0013	16.33	8	-1.0297	exon	Disp1	0
chr1	183688701	183688900	200	0.0209	0.0365	15.67	8.25	-0.9252	intergenic	Gm8214	6506
chr1	184374701	184375000	300	0.0198	0.031	15.22	21	0.4642	intergenic	Gm23349	205108
chr1	184916001	184916200	200	0.0044	0.0038	17.5	8.75	-1	exon	Mark1	0
chr1	185144001	185144200	200	0.0007	0.0002	15.33	6.5	-1.2382	intergenic	Rab3gap2	59967
chr1	187353801	187354000	200	0.025	0.0297	18.83	12	-0.6503	intergenic	Gpatch2	2096
chr1	187393701	187393900	200	0.0173	0.0304	20.17	8.5	-1.2464	intergenic	Gpatch2	41996
chr1	189850001	189850200	200	0.0024	0.0014	17	8.5	-1	exon	Ptpn14	0
chr1	190983601	190983800	200	0.0086	0.0156	20.5	8.75	-1.2283	intergenic	Vash2	4304
chr1	191942301	191942500	200	0.0016	0.0007	24.33	13.25	-0.8769	intergenic	Slc30a1	29053
chr1	192577701	192577900	200	0.0048	0.0036	19.33	10.75	-0.8468	intron	Hhat	0
chr1	195055801	195056300	500	0.015	0.0256	16.07	8.9	-0.8522	intron	Cd46	0
chr1	195321601	195321800	200	0.0027	0.0039	15.5	5	-1.6323	intergenic	pRNA	80593
chr2	3426001	3426300	300	0.0041	0.0103	10.44	27.33	1.3879	intron	Dclre1c	0
chr2	3567801	3568100	300	0.0002	0	22.44	11.33	-0.9858	intergenic	Gm13182	16732
chr2	9027001	9027200	200	0.0025	0.0015	15.5	7.5	-1.0473	intergenic	Gm13217	13916
chr2	10553801	10554000	200	0.0043	0.0055	38	21.5	-0.8217	intron	Sfmbt2	0
chr2	16024701	16024900	200	0.0134	0.0265	15.17	7	-1.1155	intergenic	Gm13318	17225
chr2	17338601	17338800	200	0.0083	0.0173	16.67	6.25	-1.415	intergenic	Nebl	5108
chr2	17892501	17892700	200	0.0014	0.0006	16.17	7.5	-1.1081	intergenic	Gm13323	94516
chr2	19581401	19581600	200	0.0266	0.0487	16.33	7.75	-1.0756	intergenic	4921504E06Rik	27486
chr2	20255401	20255600	200	0.0063	0.0049	36.67	24.25	-0.5965	intron	Etl4	0
chr2	25437301	25437500	200	0.0069	0.0062	18.83	10.75	-0.809	exon	Abca2	0
chr2	25458401	25458600	200	0.0003	0	18	7.5	-1.263	3' end	Clic3, BC029214	0
chr2	26089901	26090100	200	0.0089	0.009	15.17	8.25	-0.8784	promoter	Nacc2	0
chr2	27000001	27000300	300	0.002	0.001	18.11	8.5	-1.0913	intron	Adamts13	0
chr2	27000601	27000800	200	0.0054	0.0046	38.33	24.25	-0.6606	intron	Adamts13	0
chr2	28450501	28450700	200	0.0064	0.0089	18.5	8.5	-1.122	3' end	Ppp1r26	0
chr2	28469501	28469700	200	0.0183	0.023	15.33	8	-0.9386	exon	Mrps2	0
chr2	29227701	29227900	200	0.0028	0.0017	16.83	8.5	-0.9858	exon	Ntng2	0
chr2	30224101	30224300	200	0.0026	0.0015	27	15.75	-0.7776	intergenic	1700084E18Rik	13192
chr2	32117201	32117400	200	0.0218	0.0406	16.33	8	-1.0297	intergenic	Ppapdc3	6380
chr2	32192201	32192400	200	0.0031	0.0029	15.67	6.75	-1.2147	intron	Prrc2b	0
chr2	34830001	34830300	300	0.0001	0	15.78	7	-1.1725	promoter	Gm13419	629
chr2	35526301	35526500	200	0.0196	0.03	19.17	10.75	-0.8343	intergenic	Gm13447	20210
chr2	36549101	36549400	300	0.0154	0.0419	68.67	37.83	-0.86	intergenic	Olfr343-ps1	9601
chr2	37477801	37478000	200	0.0067	0.0073	16.67	8.5	-0.9714	intron	Rabgap1	0
chr2	38056001	38056200	200	0.0193	0.0221	10.67	15.25	0.5157	intron	Dennd1a	0
chr2	39785501	39785700	200	0.0074	0.0106	28.33	15.75	-0.8471	intergenic	Gm13452	209774
chr2	39808201	39808400	200	0.0199	0.0241	15.17	9	-0.7529	intergenic	Gm13452	232474
chr2	41988701	41988900	200	0.0048	0.0067	21.33	9.75	-1.1296	promoter	Lrp1b, Gm13461	0
chr2	46574501	46574700	200	0.0049	0.0077	28.5	13.25	-1.105	intergenic	Gm25264	32266
chr2	47009701	47010200	500	0.011	0.0271	18	9	-1	intergenic	Gm25264	402617
chr2	47573301	47573700	400	0.0069	0.0182	2.33	15.13	2.6965	intergenic	Gm25959	31215
chr2	48484001	48484200	200	0.0003	0	35.17	19.25	-0.8693	intergenic	Gm13481	26755
chr2	48489101	48489400	300	0.0222	0.037	30.11	16	-0.9122	intergenic	Gm13481	31855
chr2	49183601	49183900	300	0.0085	0.0202	8.78	17.17	0.9677	intron	Mbd5	0
chr2	52417601	52417800	200	0.0032	0.0019	37.83	24.25	-0.6417	intron	Arl5a	0
chr2	52738601	52738800	200	0.0003	0.0001	15.67	6	-1.3847	3' end	Stam2	0
chr2	55726901	55727100	200	0.0017	0.0008	18.17	9	-1.0133	intergenic	Gm13517	48447
chr2	57680401	57680700	300	0.0031	0.0026	16.44	6.5	-1.3391	intergenic	Gm25388	26578
chr2	58652201	58652500	300	0.0076	0.0243	108.11	185	0.775	intron	Upp2	0
chr2	62560701	62561000	300	0.0108	0.0279	8.56	17.33	1.0186	intron	Fap	0
chr2	69712301	69712500	200	0.0102	0.0211	16.5	7.25	-1.1864	promoter	Fastkd1	0
chr2	73748901	73749200	300	0.0119	0.0148	22.44	12	-0.9033	intron	Chn1	0
chr2	74369201	74369400	200	0.0033	0.0023	15.17	7.5	-1.0159	intergenic	4930441J16Rik	61483
chr2	76749001	76749200	200	0.0023	0.0018	18.83	8.5	-1.1478	exon	Ttn, Gm13938	0
chr2	77602901	77603100	200	0.0239	0.0464	4.5	15.5	1.7843	intron	Zfp385b	0
chr2	77839701	77839900	200	0.0143	0.0217	15.17	5.75	-1.3993	promoter	Gm13661	715
chr2	77958201	77958500	300	0.0165	0.0316	27.56	11.5	-1.2607	intergenic	Gm13726	3768
chr2	78001001	78001200	200	0.001	0.0011	8.17	21.5	1.3965	intergenic	Gm13726	37938
chr2	78662501	78662800	300	0.0039	0.006	23.44	10.83	-1.1138	intergenic	Gm14463	4574
chr2	80814501	80815000	500	0.0039	0.0051	15.6	8.5	-0.876	intergenic	Gm4735	22126
chr2	81004001	81004200	200	0.0014	0.0012	11.83	23.5	0.9898	intergenic	Gm23452	19811
chr2	81460801	81461000	200	0.001	0.0003	25	13.25	-0.9159	intergenic	Gm23900	82234
chr2	83454101	83454400	300	0.0088	0.0179	11	23.83	1.1155	intron	Gm13683	0
chr2	83557401	83557600	200	0.0032	0.0021	19.83	10.75	-0.8836	intergenic	Gm13685	18725
chr2	83961701	83961900	200	0.0156	0.0217	17	9.25	-0.878	promoter	Gm13693	0
chr2	83967501	83967700	200	0.0049	0.0071	20.83	8	-1.3808	promoter	Gm13695	0
chr2	83969101	83969300	200	0.0017	0.0008	16	7.5	-1.0931	3' end	Gm13695	0
chr2	84569801	84570000	200	0.0177	0.0189	29.83	20.25	-0.559	intergenic	Ctnnd1	30070
chr2	87825801	87826000	200	0.0026	0.0024	9	17.5	0.9594	intergenic	Olfr1147-ps1	2254
chr2	88178401	88178600	200	0.0223	0.0256	11.67	16.25	0.478	intergenic	Olfr1168	6278
chr2	88207301	88207700	400	0.012	0.0379	40	109.63	1.4545	intergenic	Olfr1169-ps1	9621
chr2	89270001	89270200	200	0.0238	0.0263	37.67	27	-0.4803	intergenic	Olfr1229	11938
chr2	89787301	89787500	200	0.0161	0.0304	16.5	5.5	-1.585	3' end	Olfr1254	905
chr2	90362501	90362700	200	0.0269	0.0497	30.5	19.25	-0.664	intron	Gm13767	0
chr2	91274801	91275000	200	0.0009	0.0003	15.17	6.5	-1.2224	3' end	Arfgap2	0
chr2	92043301	92043500	200	0	0	16.67	5.5	-1.5995	3' end	Gm13780	0
chr2	92972701	92972900	200	0.0001	0	15.83	5.25	-1.5926	exon	Prdm11	0
chr2	94650201	94650400	200	0.0186	0.0286	23.83	14.5	-0.7169	intergenic	Gm24318	28112
chr2	95093901	95094200	300	0.0035	0.0074	13.78	45	1.7076	intergenic	Gm13795	230489
chr2	95260401	95260600	200	0.0143	0.0335	62	31	-1	intergenic	Gm13795	64089
chr2	97400901	97401100	200	0.0061	0.0103	18.83	8.25	-1.1908	intron	Lrrc4c	0
chr2	97753601	97753800	200	0.0052	0.0041	17.83	9.75	-0.8711	intergenic	Lrrc4c	121934
chr2	98429501	98429700	200	0.0028	0.0016	23.17	13	-0.8335	intergenic	Gm13804	137926
chr2	98632801	98633000	200	0.0019	0.0014	30.5	15.5	-0.9765	intergenic	Gm10801	29236
chr2	99366801	99367000	200	0.0032	0.0071	3.83	19.75	2.3652	intergenic	Gm13809	188250
chr2	99547101	99547300	200	0.0054	0.0044	19.5	11	-0.826	intergenic	Gm13809	7950
chr2	99905901	99906100	200	0.0054	0.0094	11.17	22.25	0.9946	intergenic	Gm13808	152832
chr2	100144501	100144700	200	0.0022	0.0013	18.5	8.75	-1.0802	intergenic	Gm13808	85384
chr2	100547501	100547700	200	0.0026	0.002	26.17	13.5	-0.9548	intergenic	Gm13810	78996
chr2	104696201	104696400	200	0.0028	0.0027	18.5	7.5	-1.3026	intron	Tcp11l1	0
chr2	105948801	105949000	200	0.005	0.0051	19.5	7.5	-1.3785	intron	Immp1l	0
chr2	107594201	107594400	200	0.0014	0.0006	19.17	9.5	-1.0126	intergenic	Gm9864	1229
chr2	110435401	110435600	200	0.004	0.0043	19	8.5	-1.1605	intergenic	Gm13935	15781
chr2	111864401	111864600	200	0.0339	0.042	16.83	10.75	-0.647	intergenic	Olfr1305	8314
chr2	112085501	112085700	200	0.0032	0.0059	11	29.5	1.4232	intergenic	Olfr1314	6060
chr2	112551101	112551300	200	0.003	0.0017	27.83	16.5	-0.7543	intron	Aven	0
chr2	118615501	118615700	200	0.0009	0.0005	21.83	9	-1.2785	exon	Bub1b	0
chr2	119297301	119297500	200	0.0062	0.0055	15.5	8.25	-0.9098	3' end	Vps18	0
chr2	124876601	124877000	400	0.0036	0.007	6.17	16.38	1.4089	intergenic	Gm13994	165517
chr2	125631001	125631200	200	0.0005	0.0001	18.33	8.25	-1.152	intron	Shc4	0
chr2	125655801	125656000	200	0.0007	0.0002	16.17	7	-1.2076	intron	Shc4	0
chr2	126147801	126148100	300	0.0072	0.0193	21.78	47.83	1.1352	intron	Fam227b	0
chr2	126261101	126261300	200	0.0099	0.0164	9.5	17	0.8395	intergenic	Gm24739	7771
chr2	126967201	126967400	200	0.0038	0.0049	28.83	14.75	-0.967	intergenic	Sppl2a	33965
chr2	128875201	128875400	200	0.0049	0.0038	16.17	8.5	-0.9275	intron	Fbln7	0
chr2	130306801	130307000	200	0.0063	0.0056	15.83	8.5	-0.8974	exon	Ebf4	0
chr2	132373601	132373800	200	0.0204	0.0281	15.5	7.25	-1.0962	exon	Prokr2	0
chr2	133009501	133009700	200	0.0085	0.0167	29.33	12.75	-1.202	3' end	Gm25704	846
chr2	138035401	138035600	200	0.0098	0.0225	23.17	9.25	-1.3245	intergenic	Gm14062	158569
chr2	138395201	138395400	200	0.0076	0.0132	16.5	7.5	-1.1375	intron	Btbd3	0
chr2	139402601	139402800	200	0.0064	0.0194	25.33	58.25	1.2012	intron	Gm14066	0
chr2	139433301	139433500	200	0.0162	0.0229	10	15.75	0.6554	intron	Gm14066	0
chr2	141903901	141904100	200	0.005	0.0037	10.83	17	0.6501	intron	Macrod2	0
chr2	142201801	142202000	200	0.0005	0.0001	28.17	14.25	-0.983	intron	Macrod2	0
chr2	142576801	142577000	200	0.0124	0.0226	15.17	6.25	-1.279	promoter	Gm14081	0
chr2	145122101	145122300	200	0.0211	0.0385	17.5	7.5	-1.2224	intergenic	Slc24a3	45453
chr2	148411101	148411300	200	0.0077	0.0066	27.33	17.25	-0.6641	intergenic	Thbd	2912
chr2	148460301	148460600	300	0.008	0.0144	54.67	26.67	-1.0356	intergenic	Gm14120	8289
chr2	148615501	148615700	200	0.0022	0.0012	17.83	9	-0.9866	intergenic	Gm25866	9010
chr2	150417201	150417500	300	0.0027	0.0064	11.44	39.33	1.7811	intron	Zfp442	0
chr2	150441201	150441400	200	0.0007	0.0004	15.83	5.5	-1.5255	intron	Zfp442	0
chr2	152658201	152658400	200	0.0365	0.0364	15.33	7	-1.1312	intergenic	1700030C14Rik	3870
chr2	152901401	152901600	200	0.0017	0.0009	15.17	7	-1.1155	intergenic	Tpx2	6079
chr2	154355601	154355800	200	0.0015	0.0008	18	7	-1.3626	intron	Cdk5rap1	0
chr2	154357201	154357400	200	0.0003	0	27.67	14	-0.9827	intron	Cdk5rap1	0
chr2	156360501	156360700	200	0.001	0.0004	15.17	6.25	-1.279	intron	Cnbd2	0
chr2	156748001	156748200	200	0.0002	0	18.5	6.5	-1.509	3' end	Dlgap4	0
chr2	161368801	161369000	200	0.007	0.0118	21.67	10.5	-1.0451	intergenic	Gm14241	36547
chr2	161373701	161373900	200	0.0024	0.0025	21.83	7.75	-1.4943	intergenic	Gm14241	41447
chr2	162595101	162595400	300	0.0069	0.0141	33.44	15.83	-1.0788	intron	Ptprt	0
chr2	163958701	163958900	200	0.0113	0.0222	25.17	10.75	-1.2272	intergenic	Ywhab	36059
chr2	164825501	164825700	200	0.0061	0.006	16.17	7.25	-1.157	3' end	Zswim1	0
chr2	165012901	165013100	200	0.0162	0.0326	18.67	8	-1.2224	3' end	Ncoa5	0
chr2	165380901	165381100	200	0.0106	0.0235	23.17	9	-1.3641	exon	Zfp334	0
chr2	165678901	165679100	200	0.0025	0.0025	25.17	12.25	-1.0387	intron	Eya2	0
chr2	165928401	165928600	200	0.0238	0.0411	40.33	25.5	-0.6615	intergenic	Gm11461	2559
chr2	166437601	166437800	200	0.0181	0.0278	21.17	6.25	-1.7599	intergenic	5031425F14Rik	9650
chr2	167411401	167411700	300	0.0054	0.0118	30.56	14.83	-1.0426	intergenic	Slc9a8	10011
chr2	167980301	167980500	200	0.0199	0.0263	17.17	7	-1.2942	3' end	Fam65c	0
chr2	168622901	168623100	200	0.0126	0.0218	16.83	7.75	-1.1191	intergenic	Atp9a	11337
chr2	169912501	169912700	200	0.0028	0.0045	15.83	3.5	-2.1775	3' end	Tshz2	0
chr2	172249701	172249900	200	0.0021	0.0012	15.67	7.5	-1.0627	exon	Mc3r	0
chr2	173930801	173931000	200	0.0048	0.0037	15.83	8.25	-0.9405	intergenic	Gm14336	9974
chr2	174457201	174457500	300	0.0085	0.0166	16.11	6.5	-1.3095	3' end	Tubb1	0
chr2	175053701	175054000	300	0.0061	0.0084	19.22	9.5	-1.0168	intergenic	Gm14393	7548
chr2	175270601	175270900	300	0.0125	0.0227	15.33	6.5	-1.2382	promoter	Gm14438	0
chr2	177156701	177156900	200	0.0032	0.003	16.17	7.5	-1.1081	intergenic	Gm14413	10389
chr2	181908501	181908700	200	0.0213	0.0251	19.5	12	-0.7004	intergenic	Gm5466	9788
chr2	181917301	181917900	600	0.0107	0.0369	131.83	236.67	0.8441	intergenic	Gm5466	18588
chr3	3001701	3002000	300	0.002	0.0037	3.78	15.5	2.0367	intergenic	CAAA01031290.1	2129
chr3	3011001	3011300	300	0.0153	0.0435	6.78	24	1.8241	intergenic	CAAA01031290.1	6771
chr3	3446901	3447100	200	0.0118	0.0169	15.5	7	-1.1468	intergenic	Hnf4g	60929
chr3	4079401	4079600	200	0.0104	0.0309	9.5	39	2.0375	intergenic	Gm8775	132115
chr3	4089501	4089700	200	0.0143	0.0173	27.83	15.5	-0.8445	intergenic	Gm8775	122015
chr3	4519401	4519700	300	0.0015	0.0032	12	32.33	1.43	intergenic	Gm22944	47502
chr3	5055201	5055400	200	0.0012	0.0008	26	11	-1.241	intergenic	Gm17308	34875
chr3	6303501	6303700	200	0.0077	0.0134	16.33	7	-1.2224	intergenic	Gm23147	35181
chr3	6480901	6481100	200	0.004	0.0048	19	8.75	-1.1186	intergenic	Gm5272	29312
chr3	8190101	8190300	200	0.0056	0.0078	13.83	27	0.9648	intergenic	Gm24614	238857
chr3	8575401	8575600	200	0.008	0.0084	18.17	27.75	0.6112	intergenic	Stmn2	13796
chr3	8833201	8833400	200	0.0119	0.0293	25.83	45	0.8007	intron	Mrps28	0
chr3	10841601	10842000	400	0.001	0.0015	6.58	30.75	2.2237	intergenic	Gm22795	133468
chr3	11121701	11122000	300	0.0027	0.0053	6.44	24.83	1.9461	intergenic	Gm22547	32336
chr3	11124001	11124200	200	0.0189	0.0245	20.67	11.5	-0.8457	intergenic	Gm22547	30136
chr3	11546901	11547200	300	0.0021	0.0013	15.56	5.67	-1.4569	intergenic	Gm8919	111296
chr3	11739401	11739700	300	0.0012	0.0006	20.56	11.17	-0.8803	intergenic	Gm8919	79890
chr3	12409101	12409300	200	0.0036	0.0026	15.83	8	-0.9849	intergenic	Gm8935	446535
chr3	12585601	12585800	200	0.0052	0.0042	18.17	10	-0.8613	intergenic	Gm8935	270035
chr3	14713001	14713200	200	0.0072	0.0124	17.83	7.75	-1.2023	intergenic	Gm5843	9215
chr3	14983501	14984100	600	0.0011	0.0027	12.22	30.42	1.3154	intron	A930001A20Rik	0
chr3	17735001	17735200	200	0.0084	0.0184	25.83	10	-1.3692	intergenic	Gm10742	48313
chr3	19112601	19112800	200	0.0017	0.0008	16.67	8	-1.0589	intergenic	Armc1	19345
chr3	20623701	20623900	200	0.0097	0.021	24.83	8.5	-1.5467	intergenic	Agtr1b	256523
chr3	21685401	21685700	300	0.0018	0.0012	17.56	9.17	-0.9375	intergenic	Tbl1xr1	390951
chr3	22659101	22659300	200	0.0049	0.0063	17	7	-1.2801	intergenic	Gm26354	249049
chr3	22675701	22676000	300	0.0139	0.021	16.44	7.5	-1.1326	intergenic	Gm26354	265649
chr3	22703401	22703600	200	0.0014	0.0006	19.17	9.5	-1.0126	intergenic	Gm26354	293349
chr3	24988601	24988800	200	0.0036	0.007	5	17	1.7655	intergenic	Gm10259	221963
chr3	28882801	28883000	200	0.018	0.035	15.33	7.25	-1.0806	intergenic	Gm1527	9616
chr3	30030101	30030300	200	0.0233	0.0421	29.17	17	-0.7788	intron	Mecom, Gm16722	0
chr3	31158101	31158300	200	0.0005	0.0001	15.67	6.5	-1.2692	intron	Cldn11	0
chr3	31764301	31764500	200	0.0041	0.006	15.33	6	-1.3536	intergenic	Kcnmb2	138006
chr3	35414001	35414200	200	0.0056	0.0107	26.5	12	-1.143	intergenic	Gm25442	88295
chr3	36877101	36877600	500	0.0087	0.0268	15.13	45.1	1.5754	intron	4932438A13Rik	0
chr3	37248001	37248200	200	0.02	0.0226	16.17	9	-0.845	intergenic	Gm24169	8583
chr3	37481501	37481800	300	0.0018	0.0012	15.11	5.83	-1.3732	intron	Spata5	0
chr3	38217201	38217400	200	0.0018	0.001	34.5	18.75	-0.8797	intergenic	Gm25574	50435
chr3	38454801	38455100	300	0.0002	0	15.11	6.83	-1.1449	promoter	Ankrd50	0
chr3	38765001	38765200	200	0.0147	0.0414	38.33	78	1.0249	intergenic	C230034O21Rik	109369
chr3	40861701	40861900	200	0.0064	0.0084	15.33	7.25	-1.0806	intron	3110057O12Rik	0
chr3	42820401	42820600	200	0.0009	0.0004	22.5	10.5	-1.0995	intergenic	D3Ertd751e	1061011
chr3	43488601	43488800	200	0.0111	0.0206	6.67	23	1.7866	intergenic	Gm25714	436768
chr3	43854401	43854600	200	0.0195	0.0279	18.67	10	-0.9005	intergenic	Gm25714	70968
chr3	43859901	43860200	300	0.0144	0.0363	26.89	10.17	-1.4032	intergenic	Gm25714	65368
chr3	44192401	44192600	200	0.0002	0	16	6	-1.415	intergenic	Gm25714	266536
chr3	44267001	44267200	200	0.0141	0.0278	23.83	9.25	-1.3655	intergenic	Gm25714	341136
chr3	45261701	45262000	300	0.0008	0.0003	15.44	7.33	-1.0745	intergenic	2610316D01Rik	18439
chr3	45579101	45579300	200	0.0055	0.0046	16	8.5	-0.9125	intergenic	Pcdh10	144534
chr3	46141401	46141700	300	0.0052	0.006	21.33	11.83	-0.8503	intergenic	Gm26081	148132
chr3	46142101	46142300	200	0.041	0.0385	26.5	16.25	-0.7056	intergenic	Gm26081	147532
chr3	46465101	46465300	200	0.0058	0.0091	18.17	7.75	-1.229	intergenic	Pabpc4l	17159
chr3	46980301	46980500	200	0.006	0.0057	17.5	8.75	-1	intergenic	Gm10356	69881
chr3	49161301	49161500	200	0.02	0.0424	19	7.25	-1.3899	intergenic	Gm23511	206415
chr3	50465101	50465300	200	0.006	0.0139	6.17	18.25	1.5653	intergenic	Slc7a11	21487
chr3	51101101	51101300	200	0.0142	0.0223	23.67	11	-1.1054	intergenic	Ccrn4l	123146
chr3	51241301	51241500	200	0.0233	0.0479	24	13	-0.8845	exon	Ccrn4l	0
chr3	51617601	51617900	300	0.009	0.0182	17.22	7.83	-1.1366	intergenic	Mgst2	42459
chr3	54850401	54850700	300	0.0106	0.0234	31.11	15	-1.0525	intergenic	Gm10254	39150
chr3	54851501	54851700	200	0.0117	0.0112	33.67	22.75	-0.5655	intergenic	Gm10254	40250
chr3	55117601	55117800	200	0.0005	0.0001	17.83	7.75	-1.2023	3' end	Spg20	0
chr3	56904001	56904200	200	0.0004	0.0001	15.17	6	-1.3379	intergenic	F830104G03Rik	13407
chr3	59115201	59115400	200	0.0121	0.0167	15.83	7.5	-1.078	3' end	Med12l, P2ry14	0
chr3	61270801	61271000	200	0.0339	0.042	16.83	10.75	-0.647	intergenic	B430305J03Rik	91249
chr3	62128801	62129100	300	0.0036	0.0081	5.11	16.33	1.6761	intergenic	Arhgef26	209243
chr3	62130101	62130300	200	0.0095	0.0187	7.83	18.5	1.2398	intergenic	Arhgef26	208043
chr3	63516601	63516900	300	0.0159	0.0401	10.56	20.5	0.9576	intergenic	Gm24946	27502
chr3	63525201	63525400	200	0.0013	0.0016	5	19.5	1.9635	intergenic	Gm24946	36102
chr3	66112301	66112500	200	0.0022	0.0022	18.5	7	-1.4021	intron	Veph1	0
chr3	67097601	67098200	600	0.0005	0.0003	15.39	7.25	-1.0858	intron	Rsrc1	0
chr3	67424601	67424800	200	0.0081	0.0157	15.5	6.25	-1.3103	intergenic	Gfm1	5295
chr3	67449701	67450100	400	0	0	15.42	3.75	-2.0395	exon	Gfm1	0
chr3	69599801	69600000	200	0.0162	0.0294	16.83	8.5	-0.9858	promoter	B3galnt1	939
chr3	69640101	69640300	200	0.0001	0	21.17	7.25	-1.5457	intergenic	B3galnt1	41239
chr3	69853001	69853200	200	0.0323	0.0378	14.5	19	0.3899	intron	Sptssb	0
chr3	70571801	70572000	200	0.0135	0.0258	17.67	8	-1.143	intergenic	Gm10780	117091
chr3	74438301	74438700	400	0.007	0.0123	1.5	15.38	3.3575	intergenic	Gm6098	195704
chr3	76758001	76758400	400	0.0126	0.0364	11.25	23.63	1.0704	intergenic	Fstl5	47981
chr3	78498201	78498500	300	0.0023	0.0042	6.78	16.67	1.2981	intergenic	Gm15442	9563
chr3	78557801	78558000	200	0.0203	0.0387	20.83	11.5	-0.8573	intergenic	Gm15442	69163
chr3	80012301	80012500	200	0.0145	0.0422	17	40	1.2345	intergenic	Fam198b	66020
chr3	81711201	81711400	200	0.0014	0.0011	8	17.75	1.1497	intergenic	Gm22531	169326
chr3	84148101	84148400	300	0.0095	0.0152	16.33	8.83	-0.8868	intron	Mnd1	0
chr3	84699101	84699300	200	0.0041	0.0031	16.33	8.5	-0.9423	intron	Tmem154, Arfip1	0
chr3	87469501	87469700	200	0.0084	0.0083	15.83	8.75	-0.8556	intergenic	Fcrl5	11664
chr3	88333201	88333400	200	0.0003	0.0001	17.33	7.25	-1.2575	exon	Tmem79	0
chr3	88734201	88734400	200	0.0132	0.0367	32.17	14.5	-1.1495	intergenic	Rit1	3151
chr3	89235101	89235300	200	0.0123	0.03	17.33	7.25	-1.2575	3' end	Trim46	0
chr3	89952601	89952800	200	0.0064	0.0063	17.5	8.75	-1	exon	Atp8b2	0
chr3	92553701	92553900	200	0.0016	0.0009	27.5	14.5	-0.9234	intergenic	Ivl	17011
chr3	93168501	93168700	200	0.0112	0.0115	17.17	9.25	-0.8921	intergenic	Crnn	19029
chr3	93284201	93284600	400	0.0002	0.0001	15.42	5.13	-1.5889	promoter	Flg	0
chr3	93760501	93760800	300	0.0057	0.0045	15.22	9	-0.7582	intergenic	Gm5773	12199
chr3	96044501	96044700	200	0.0089	0.0267	35	79.5	1.1836	3' end	Vps45	0
chr3	96094201	96094400	200	0.0002	0	15.67	5.75	-1.4461	intergenic	Otud7b	10126
chr3	96919901	96920100	200	0.0002	0	16	6	-1.415	exon	Gja8	0
chr3	97050701	97050900	200	0.0003	0	17.17	7	-1.2942	3' end	Gja5	0
chr3	97149301	97149500	200	0.0009	0.0003	19.33	9.25	-1.0636	intergenic	Gm24435	8639
chr3	97702201	97702400	200	0.0005	0.0001	15.33	6.25	-1.2947	exon	Pde4dip	0
chr3	98411501	98411700	200	0.0092	0.0084	18.33	10.25	-0.8388	intron	Zfp697	0
chr3	98825001	98825200	200	0.0134	0.0318	15.17	6.25	-1.279	intergenic	Gm12428	3236
chr3	99904401	99904800	400	0.0039	0.0116	85.75	212	1.3059	intron	Spag17	0
chr3	100385001	100385300	300	0.0004	0.0003	5.56	17.5	1.6554	intergenic	Gm12464	28259
chr3	104594801	104595000	200	0.0146	0.0309	48	30	-0.6781	intergenic	Gm26091	6157
chr3	106285301	106285600	300	0.0001	0	16.56	7.17	-1.2079	intergenic	Chi3l4	65793
chr3	106414801	106415000	200	0.002	0.0012	36	18	-1	intergenic	BC051070	8618
chr3	111686501	111686700	200	0.0001	0	6.17	15.25	1.3062	intergenic	Gm25519	512214
chr3	112337701	112338000	300	0.001	0.0004	22.56	12.83	-0.8136	intergenic	Gm25519	138659
chr3	113096101	113096300	200	0.0025	0.0026	17.17	6.5	-1.4011	intergenic	Gm5548	41816
chr3	115912601	115912800	200	0.0151	0.0153	38.5	27	-0.5119	intron	Dph5	0
chr3	116347601	116347800	200	0.0029	0.0018	17.5	9	-0.9594	intron	Cdc14a	0
chr3	116760901	116761100	200	0.0035	0.0029	20.67	10.5	-0.9769	intron	Agl	0
chr3	117169001	117169200	200	0.0049	0.0038	16.17	8.5	-0.9275	intergenic	1700061I17Rik	91235
chr3	122654601	122654800	200	0.0095	0.0115	18	10	-0.848	intergenic	Fnbp1l	34933
chr3	124032601	124032800	200	0.0063	0.0097	22.67	11.25	-1.0106	intergenic	Gm15399	47537
chr3	125075901	125076100	200	0.013	0.0208	15.5	6	-1.3692	intergenic	Gm9381	32625
chr3	125228301	125228500	200	0.0003	0.0001	10	21.5	1.1043	intergenic	Ndst4	175593
chr3	128138101	128138300	200	0.0253	0.0346	18.67	10.5	-0.8301	intergenic	Gm10650	97439
chr3	128966601	128966800	200	0.0223	0.0477	16	4	-2	intergenic	Gm9387	11502
chr3	133638701	133638900	200	0.0095	0.0262	5.5	15.75	1.5178	intergenic	Gm23011	50163
chr3	134881401	134881600	200	0.0064	0.0083	24.83	10	-1.3123	intron	Tacr3	0
chr3	134881901	134882300	400	0.0175	0.0283	16.17	8.38	-0.9489	intron	Tacr3	0
chr3	135326001	135326200	200	0.0045	0.0035	15.17	7.75	-0.9686	exon	Slc9b2	0
chr3	135537001	135537400	400	0.0047	0.011	10.58	28.75	1.4418	intron	Manba	0
chr3	136122201	136122400	200	0.0162	0.034	20	9	-1.152	intron	Bank1	0
chr3	136743401	136743700	300	0.0139	0.0332	14.44	25	0.7914	intron	Ppp3ca	0
chr3	140121501	140121700	200	0.0003	0.0001	20.67	8.25	-1.3248	intergenic	mmu-let-7j	93130
chr3	140381801	140382000	200	0.0035	0.0023	22.17	12.5	-0.8265	intergenic	mmu-let-7j	353430
chr3	141610201	141610400	200	0.0036	0.0025	16.17	8.25	-0.9706	intron	Unc5c	0
chr3	145690901	145691200	300	0.0025	0.003	11.67	25.17	1.1091	intergenic	Gm17501	38807
chr3	146183501	146183700	200	0.0073	0.0126	16.67	7.5	-1.152	exon	Mcoln2	0
chr3	148836201	148836400	200	0.0018	0.001	17.67	8.75	-1.0137	exon	Lphn2	0
chr3	148859001	148859200	200	0.0069	0.0152	18.67	7	-1.415	exon	Lphn2	0
chr3	149708301	149708500	200	0.0107	0.0212	25.5	12.75	-1	intergenic	Rpsa-ps10	364089
chr3	152102901	152103100	200	0.0045	0.0034	17.67	9.5	-0.895	promoter	Gipc2	0
chr3	155151901	155152100	200	0.0119	0.0181	18.33	7.75	-1.2422	intron	Lrriq3	0
chr3	158629001	158629200	200	0.0158	0.0299	17	5	-1.7655	intergenic	Lrrc7	66779
chr3	158880601	158880900	300	0	0	18.11	6.83	-1.4062	intergenic	Gm9423	79545
chr3	159174401	159174700	300	0	0	4.44	16.33	1.8777	intergenic	Gm9423	212958
chr3	159227201	159227400	200	0.0053	0.0043	18.83	10.5	-0.8429	intergenic	Gm9423	265758
chr4	3050101	3050500	400	0.0131	0.0291	4.25	15.13	1.8314	intergenic	CU207377.1	1213
chr4	3053101	3053300	200	0.0116	0.022	13.33	24.25	0.8629	intergenic	CU207377.1	1281
chr4	3081901	3082400	500	0.0131	0.0336	7.4	18.5	1.3219	intergenic	Vmn1r-ps2	21358
chr4	3082701	3082900	200	0.0002	0.0001	4.67	18.25	1.9674	intergenic	Vmn1r-ps2	20858
chr4	3083201	3083700	500	0.0048	0.0122	5.2	21	2.0138	intergenic	Vmn1r-ps2	20058
chr4	3199801	3200000	200	0.0012	0.0005	18.17	8.75	-1.0539	intergenic	Vmn1r3	14442
chr4	8393201	8393400	200	0.0095	0.0098	15.33	8.5	-0.8511	intergenic	Gm11810	62765
chr4	9928101	9928400	300	0.0109	0.019	20.22	10.67	-0.9228	intergenic	4930448K20Rik	10465
chr4	12446901	12447100	200	0.0035	0.0029	16.83	8	-1.0732	intergenic	Gm11846	132317
chr4	13044101	13044300	200	0.0032	0.0022	17	8.75	-0.9582	intergenic	Gm11820	31839
chr4	13296201	13296400	200	0.0009	0.0003	15.5	6.75	-1.1993	intergenic	Gm26250	29150
chr4	14304301	14304500	200	0.0001	0	16.67	5.75	-1.5353	intergenic	Gm24908	64556
chr4	16248801	16249000	200	0.0044	0.0033	17.33	9.25	-0.906	3' end	Gm11865, A530072M11Rik	0
chr4	17217801	17218000	200	0.0158	0.0203	17.33	8.25	-1.0711	intergenic	Gm11849	38100
chr4	18704401	18704600	200	0	0	11	23.5	1.0952	intron	Gm11867	0
chr4	19669601	19669800	200	0.0011	0.0005	28.83	15.25	-0.9189	intron	Wwp1	0
chr4	20828501	20828700	200	0.0016	0.0007	15.67	7.25	-1.1116	intergenic	Nkain3	49634
chr4	21183701	21184000	300	0.0029	0.0083	81	164	1.0177	intergenic	Gm22817	86074
chr4	21206401	21206700	300	0.0036	0.0045	16.44	7.5	-1.1326	intergenic	Gm22817	63374
chr4	21640701	21640900	200	0.0005	0.0005	14.83	36.75	1.3089	intergenic	Gm11875	13522
chr4	23207401	23207600	200	0.0006	0.0003	18.17	7	-1.3759	intergenic	Gm11884	53183
chr4	24324501	24324700	200	0.0056	0.0051	16.17	7.75	-1.0608	intergenic	Gm11892	85199
chr4	24478801	24479000	200	0.0005	0.0002	16.5	6.5	-1.344	intergenic	Mms22l	17450
chr4	25187801	25188100	300	0.0097	0.0216	8.78	20.83	1.247	intron	Gm11906	0
chr4	26297001	26297200	200	0.0228	0.0294	31.5	17.75	-0.8275	intergenic	Manea	27305
chr4	27415301	27415500	200	0.0109	0.0157	19.17	9	-1.0906	intergenic	Gm11901	127677
chr4	28176901	28177100	200	0.008	0.0221	30.83	73.5	1.2533	intergenic	Gm11911	108701
chr4	31133901	31134100	200	0.0076	0.0207	10.67	33	1.6294	intergenic	Gm25705	40808
chr4	31776301	31776600	300	0.0013	0.001	15.67	6.83	-1.197	intergenic	Map3k7	187496
chr4	34353901	34354100	200	0.0035	0.0026	16.17	8	-1.0149	promoter	Gm12751	0
chr4	38402301	38402600	300	0.0036	0.0022	20.67	12.33	-0.7447	intergenic	Gm12380	137839
chr4	40059801	40060000	200	0.0015	0.0007	18.67	9.25	-1.0129	intergenic	Gm12388	9100
chr4	40600901	40601100	200	0.0072	0.0157	10	22.25	1.1538	intergenic	4933428C19Rik	75352
chr4	41963401	41963600	200	0.019	0.0213	12.83	17.75	0.4679	intergenic	Gm20938	2457
chr4	42105001	42105200	200	0.0218	0.0498	18.33	8.25	-1.152	intergenic	Gm13304	9616
chr4	42381501	42381700	200	0.0059	0.0052	26	15.25	-0.7697	intergenic	Gm21598	57571
chr4	42465701	42465900	200	0.009	0.0125	26.33	14.75	-0.8362	promoter	Gm2163	851
chr4	42956801	42957100	300	0.0004	0.0001	15.33	7.33	-1.0641	exon	Dnajb5	0
chr4	43297901	43298100	200	0.0085	0.0073	40.5	27.75	-0.5454	intron	Atp8b5	0
chr4	44358101	44358300	200	0.0094	0.0145	25.83	13	-0.9907	intron	Melk	0
chr4	46576301	46576600	300	0.0089	0.0169	23.89	11	-1.1188	intron	Coro2a	0
chr4	50191301	50191500	200	0.0004	0.0001	7.67	15.5	1.0156	intergenic	Gm25485	95245
chr4	52680201	52680500	300	0.0051	0.0054	17.67	9.83	-0.8453	intergenic	4930547C10Rik	67770
chr4	52891801	52892000	200	0.0125	0.0224	27.83	14.25	-0.9659	intergenic	Cct3-ps1	8598
chr4	53941801	53942000	200	0.0009	0.0003	19.33	9.25	-1.0636	intergenic	Gm23745	35980
chr4	54447101	54447300	200	0.0061	0.0113	16.17	6.25	-1.3711	intergenic	Gm25687	21051
chr4	54676601	54676800	200	0.0013	0.0008	17.5	6.75	-1.3744	intron	Gm12478	0
chr4	55419201	55419400	200	0.0061	0.0063	23.83	12.5	-0.9311	promoter	Gm12505	358
chr4	56555401	56555700	300	0.0076	0.022	13.89	63.83	2.2004	intergenic	Gm26144	123203
chr4	57414001	57414200	200	0.0216	0.0264	15.5	9.25	-0.7447	promoter	Gm12538	0
chr4	60192901	60193100	200	0.0117	0.0212	15.83	6	-1.3999	intergenic	Mup8	25520
chr4	60370901	60371100	200	0.0131	0.0229	25.17	12.25	-1.0387	intergenic	Gm14311	9114
chr4	60406901	60407200	300	0.022	0.0322	20.11	9.67	-1.0569	intergenic	Mup9	10845
chr4	61687501	61687700	200	0.0045	0.0066	26.83	13.25	-1.018	intergenic	Mup-ps15	11140
chr4	61726401	61726700	300	0.0009	0.0003	17	9	-0.9175	intergenic	Gm12573	23374
chr4	61768601	61768800	200	0.0109	0.0159	17.67	9.25	-0.9335	intergenic	Mup19	9523
chr4	64455001	64455400	400	0.0006	0.0003	28.25	15.38	-0.8777	intergenic	Gm23950	10142
chr4	64497701	64498100	400	0.005	0.0128	136.5	315.75	1.2099	intergenic	Gm23950	52842
chr4	65782101	65782300	200	0.0072	0.0061	15.17	7.25	-1.0649	intron	Astn2	0
chr4	68290601	68290800	200	0.005	0.0037	20.33	11.5	-0.8222	intergenic	Tcp1-ps1	10445
chr4	68967401	68967800	400	0.0003	0.0001	24.33	11.63	-1.0657	intergenic	Brinp1	13003
chr4	70421701	70421900	200	0.0032	0.0022	17	8.75	-0.9582	intergenic	Megf9	5164
chr4	71295001	71295200	200	0.0157	0.0351	7	17.5	1.3219	intergenic	Gm11229	8622
chr4	73184601	73184800	200	0.0197	0.0236	15.5	9.25	-0.7447	intergenic	Gm25769	69817
chr4	73294601	73295200	600	0.0045	0.0075	15.89	7.5	-1.0831	intergenic	Gm11487	105831
chr4	73295901	73296200	300	0.0004	0.0001	21.56	11.67	-0.8857	intergenic	Gm11487	104831
chr4	73998001	73998300	300	0.0191	0.0396	21.44	9.5	-1.1746	intergenic	Frmd3	15141
chr4	74605301	74605500	200	0.0177	0.0297	15.17	6.75	-1.1679	intergenic	SNORA43	29713
chr4	74928501	74928700	200	0.0032	0.002	25	14.5	-0.7859	intergenic	Gm11253	152799
chr4	75931301	75931500	200	0.014	0.0228	25.67	14.5	-0.8238	intergenic	Ptprd	9737
chr4	76747201	76747400	200	0.0122	0.0255	17.67	4.5	-1.973	intron	Ptprd	0
chr4	78372501	78372700	200	0.0036	0.0101	31.5	76.75	1.2848	intergenic	Gm11260	137573
chr4	79302701	79302900	200	0.0093	0.0198	6.33	16	1.337	intergenic	Gm11263	24807
chr4	81704901	81705100	200	0.0058	0.0094	42.5	24	-0.8244	intergenic	Gm11411	7741
chr4	82010501	82010700	200	0.0151	0.0169	16.83	10	-0.7513	intergenic	Gm11264	22611
chr4	82773601	82773800	200	0.0179	0.0468	18.67	56.25	1.5914	intergenic	Zdhhc21	24937
chr4	83448601	83448800	200	0.0177	0.0191	27	18	-0.585	intron	Snapc3	0
chr4	89190301	89190500	200	0.0273	0.0492	30.67	19.5	-0.6532	intergenic	Gm26490	7180
chr4	89616801	89617200	400	0.0066	0.0128	3.17	20.38	2.6858	intergenic	Dmrta1	62235
chr4	89707001	89707300	300	0.0013	0.0015	9.33	25.83	1.4688	intergenic	Dmrta1	12228
chr4	90991101	90991400	300	0.0168	0.0403	5.56	23	2.0496	intergenic	Gm25244	6461
chr4	93780101	93780300	200	0.0047	0.009	6.83	18.5	1.4369	intergenic	Gm12650	22032
chr4	94599301	94599500	200	0.0061	0.0075	17.67	7	-1.3356	promoter	Gm12657, Plaa	0
chr4	94912701	94912900	200	0.0005	0.0001	20.33	9.5	-1.0978	intron	Eqtn	0
chr4	95497301	95497500	200	0.0007	0.0008	10.5	27.75	1.4021	intergenic	Gm12707	9899
chr4	96049801	96050100	300	0.0031	0.0046	18.22	5.5	-1.7282	intron	Cyp2j13	0
chr4	96952301	96952500	200	0.0041	0.0031	16.33	8.5	-0.9423	intergenic	U7	35217
chr4	98155901	98156200	300	0.0036	0.003	25.56	15.67	-0.7059	intergenic	Gm12691	9301
chr4	98529601	98529800	200	0.0103	0.0103	19.33	11.5	-0.7495	intron	Inadl	0
chr4	98572301	98572500	200	0.0022	0.0014	15.17	6.75	-1.1679	intron	Inadl	0
chr4	98734001	98734200	200	0.0018	0.0009	17.33	8.5	-1.028	3' end	L1td1	0
chr4	99569301	99569500	200	0.0008	0.0003	16	7	-1.1926	promoter	Gm12690	0
chr4	99634601	99634800	200	0.0006	0.0002	17.83	8	-1.1565	intergenic	Gm12687	18078
chr4	102880801	102881000	200	0.0029	0.0016	40.33	26	-0.6335	intron	Sgip1	0
chr4	104850601	104851000	400	0.0004	0.0003	12.33	28.13	1.1893	intron	C8a	0
chr4	105298601	105298800	200	0.0069	0.0072	18.17	9.5	-0.9353	intergenic	Ppap2b	65836
chr4	107708401	107708600	200	0.0025	0.0015	15.5	7.5	-1.0473	3' end	1700047F07Rik	0
chr4	110493401	110493600	200	0.0051	0.0036	29.33	18.25	-0.6846	intron	Agbl4	0
chr4	110959701	110960100	400	0.0055	0.0084	17.25	8.25	-1.0641	intron	Agbl4	0
chr4	111573301	111573500	200	0.0029	0.0021	20.17	10.25	-0.9763	intron	Agbl4	0
chr4	111835201	111835400	200	0.0012	0.0005	43.33	26.75	-0.6959	intergenic	Spata6	6016
chr4	111936001	111936200	200	0.0142	0.0162	15.33	8.75	-0.8093	intron	Skint8	0
chr4	112108001	112108200	200	0.0168	0.042	10.67	25.5	1.2574	intron	Skint4	0
chr4	112198701	112198900	200	0.0042	0.0032	16.67	8.75	-0.9296	intergenic	Skint4	30624
chr4	114073101	114073300	200	0.0006	0.0002	18.33	7.75	-1.2422	intergenic	Gm12825	23089
chr4	118138101	118138300	200	0.0231	0.0452	16.67	7	-1.2515	exon	Kdm4a	0
chr4	118183301	118183600	300	0.004	0.0039	17.22	8.5	-1.0187	intergenic	Kdm4a	3257
chr4	118584401	118584600	200	0.0069	0.0088	15.17	7.25	-1.0649	intron	Wdr65	0
chr4	119282201	119282400	200	0.0076	0.0101	18.33	6.25	-1.5525	promoter	Ybx1	0
chr4	119930301	119930500	200	0.0137	0.0319	23.33	9	-1.3744	intron	Hivep3	0
chr4	120938301	120938500	200	0.0067	0.0059	17.17	9.5	-0.8536	intron	Zfp69	0
chr4	121172501	121172700	200	0.0201	0.0378	18.17	8.5	-1.0958	intron	Rlf	0
chr4	124371501	124371700	200	0.0024	0.0014	15.17	7.25	-1.0649	intergenic	Gm22983	35819
chr4	126507001	126507200	200	0.0013	0.0006	15.5	7	-1.1468	exon	Ago4	0
chr4	127010301	127010500	200	0.0187	0.0206	32.5	19.5	-0.737	intergenic	Sfpq	10823
chr4	128395001	128395200	200	0.0069	0.0092	16.33	6.75	-1.2749	exon	Csmd2	0
chr4	128585701	128585900	200	0.0061	0.0089	18.5	8.5	-1.122	3' end	Zscan20	0
chr4	133486401	133486600	200	0.0068	0.0137	21.5	8.75	-1.297	exon	Fam46b	0
chr4	134073001	134073200	200	0.0009	0.0003	17.5	8	-1.1293	3' end	Aim1l	0
chr4	134161101	134161300	200	0.0039	0.0025	32.67	20.5	-0.6722	intron	Cep85	0
chr4	134722001	134722200	200	0.0329	0.0387	26.67	18.5	-0.5275	intergenic	Man1c1	17710
chr4	134936801	134937000	200	0.0029	0.0038	18	6.5	-1.4695	3' end	Syf2	0
chr4	137296501	137296700	200	0.001	0.0008	19.33	7.5	-1.3661	exon	Wnt4	0
chr4	138057301	138057600	300	0.0054	0.0086	15.33	5.33	-1.5236	3' end	Eif4g3	0
chr4	140932101	140932300	200	0.0051	0.0056	18.5	8.75	-1.0802	3' end	Padi2	0
chr4	143682701	143682900	200	0	0	26.83	11.75	-1.1914	intergenic	Gm13086	2115
chr4	144131901	144132100	200	0.0018	0.0014	18	7.25	-1.3119	promoter	Gm13105	0
chr4	144427001	144427200	200	0.0095	0.0276	16	41.75	1.3837	intron	1700012P22Rik	0
chr4	145398301	145398600	300	0.0036	0.007	19.22	7.67	-1.3261	intergenic	Gm13224	5705
chr4	145682001	145682200	200	0.0058	0.0044	17.17	24.25	0.4984	exon	Gm13242, Gm26763	0
chr4	145772801	145773000	200	0.0031	0.0019	9	15.25	0.7608	intergenic	Gm13243	1718
chr4	145836701	145837100	400	0.0034	0.0036	20.92	9.63	-1.1198	promoter	Gm13238	118
chr4	146060301	146060500	200	0.0174	0.0257	25.33	14	-0.8556	3' end	Gm13036	777
chr4	147086901	147087100	200	0.0036	0.0039	31.67	16	-0.9849	promoter	Gm13160, C230088H06Rik	0
chr4	147132801	147133000	200	0.0036	0.0022	13	20	0.6215	intron	Gm13139, C230088H06Rik	0
chr4	147187801	147188000	200	0.0165	0.0273	18	7.25	-1.3119	promoter	Gm13146, C230088H06Rik, Gm26624	0
chr4	147195301	147195500	200	0.0025	0.0013	19.17	27.75	0.5339	promoter	C230088H06Rik, Gm26624	0
chr4	147202601	147202800	200	0.0022	0.0019	43.67	24.5	-0.8338	intron	C230088H06Rik, Gm26624	0
chr4	147209401	147209700	300	0.0117	0.0194	35.33	18.33	-0.9466	intron	C230088H06Rik, Gm26624	0
chr4	147220201	147220500	300	0.0033	0.004	17.44	7	-1.3173	intron	C230088H06Rik, Gm26624	0
chr4	147275201	147275400	200	0.0105	0.026	50.33	24.25	-1.0535	promoter	C230088H06Rik, Gm26624	0
chr4	147308101	147308300	200	0.0058	0.0066	29.33	16.5	-0.8301	intron	Gm13151, C230088H06Rik, Gm26624
chr4	147471701	147471900	200	0.0018	0.0009	19.5	10	-0.9635	intron	C230088H06Rik	0
chr4	147472801	147473000	200	0.003	0.0017	27.17	16	-0.7638	intron	C230088H06Rik	0
chr4	147549701	147549900	200	0.0099	0.0101	16.33	9.25	-0.8203	intergenic	Gm13154	3376
chr4	147653901	147654100	200	0.0084	0.0113	17.83	8.75	-1.0272	intergenic	2610305D13Rik	11387
chr4	147667401	147667700	300	0.0029	0.0026	23.22	11.67	-0.9931	3' end	Gm16211	817
chr4	148353501	148353700	200	0.0058	0.0049	17	9.25	-0.878	intergenic	Gm13200	2678
chr4	151886101	151886300	200	0.0009	0.0003	16	6.75	-1.2451	intergenic	Camta1	24224
chr4	152425601	152425800	200	0.0013	0.0013	17.67	6	-1.558	promoter	Kcnab2	0
chr4	153286801	153287000	200	0.0015	0.0007	15.33	7	-1.1312	intergenic	Gm13174	68205
chr4	154341001	154341200	200	0.0001	0	16.5	6	-1.4594	exon	Prdm16, B230104I21Rik	0
chr4	154341501	154341700	200	0.0101	0.0114	16.5	8.75	-0.9151	exon	Prdm16, B230104I21Rik	0
chr4	154908601	154908900	300	0.004	0.006	18.33	34	0.8911	intergenic	Fam213b	9465
chr4	155421601	155421800	200	0.0019	0.0012	32.17	18	-0.8376	promoter	2010015L04Rik, 5830444B04Rik	0
chr4	155925301	155925700	400	0.0003	0.0001	15.75	6.63	-1.2494	intergenic	Gm22991	13550
chr4	156146201	156146400	200	0.0098	0.01	16	9	-0.8301	intergenic	Rnf223	12785
chr5	4133701	4133900	200	0.0015	0.0011	15.67	6.25	-1.3258	intergenic	Cyp51	28954
chr5	4939101	4939400	300	0.0161	0.0445	28.44	53.33	0.9069	intron	Cdk14	0
chr5	5467601	5467800	200	0.0193	0.041	30	16.75	-0.8408	intron	1700015F17Rik	0
chr5	6142401	6142700	300	0.0064	0.0087	18.22	10	-0.8657	intergenic	Gm23838	127376
chr5	6417001	6417300	300	0.0053	0.0125	9	30.67	1.7687	intergenic	Gm24686	6470
chr5	7939301	7939500	200	0.0143	0.031	26.33	13.5	-0.9639	intergenic	Steap4	20971
chr5	8466701	8466900	200	0.0069	0.0158	12.5	25.5	1.0286	intergenic	Slc25a40	11910
chr5	8711101	8711400	300	0.001	0.0005	27.78	15.83	-0.811	intron	Abcb1a	0
chr5	9849301	9849600	300	0.0026	0.0021	15.78	5.83	-1.4355	intergenic	Gm23312	90360
chr5	10622501	10622700	200	0.0015	0.0007	16.83	8	-1.0732	intergenic	Gm17091	82968
chr5	11217701	11217900	200	0.0189	0.0495	5.83	30.5	2.3864	intergenic	Gm5861	29890
chr5	12253701	12253900	200	0.0052	0.0084	22	10.25	-1.1019	intergenic	Sema3d	129265
chr5	13862201	13862400	200	0.0215	0.0251	13.5	18.5	0.4546	intergenic	Gm24054	40369
chr5	15680601	15680800	200	0.0027	0.0018	11.33	21	0.8898	promoter	Speer7-ps1	0
chr5	15688301	15688500	200	0.0074	0.0069	16	8.75	-0.8707	intron	Speer7-ps1	0
chr5	17243801	17244000	200	0.001	0.0006	7	17.75	1.3424	intergenic	Gm6673	15866
chr5	17245701	17246100	400	0.0074	0.0134	17.33	8.88	-0.9657	intergenic	Gm6673	17766
chr5	17268001	17268200	200	0	0	16.83	3.75	-2.1664	intergenic	Gm6673	40066
chr5	19975401	19975600	200	0.0117	0.0108	18	9.5	-0.922	intron	Magi2	0
chr5	20127301	20127500	200	0.0007	0.0004	17.33	4.5	-1.9455	intron	Magi2	0
chr5	21100701	21100900	200	0.0168	0.0391	23	9	-1.3536	intergenic	Gm22490	16182
chr5	21101801	21102200	400	0.0005	0.0003	26.42	10	-1.4014	intergenic	Gm22490	14882
chr5	30892901	30893100	200	0.0297	0.0399	16.17	8.75	-0.8857	3' end	Agbl5	0
chr5	32727001	32727200	200	0	0	7.83	20.75	1.4054	intron	Gm2420	0
chr5	32728801	32729100	300	0.0007	0.0007	34.56	60.67	0.812	exon	Gm2420	0
chr5	32737901	32738200	300	0.006	0.0203	19	42.83	1.1727	3' end	Pisd, Gm20671	0
chr5	33330901	33331200	300	0.0018	0.0028	23.67	44.83	0.9217	intergenic	Maea	4371
chr5	33883601	33883800	200	0.0006	0.0002	19.33	9	-1.1031	intron	Whsc1	0
chr5	35976501	35976700	200	0.003	0.0019	17.83	9.25	-0.9471	exon	Afap1	0
chr5	36660901	36661200	300	0.0174	0.0332	4.89	17.67	1.8534	intron	D5Ertd579e	0
chr5	38130601	38130800	200	0.0154	0.0164	24.33	15.75	-0.6276	intron	Stx18	0
chr5	38133301	38133600	300	0.0001	0	24.67	12.67	-0.9615	promoter	Stx18	0
chr5	38134201	38134500	300	0.0006	0.0002	21.89	10.17	-1.1064	promoter	Stx18	0
chr5	38405601	38405800	200	0.0048	0.0083	19.5	7.75	-1.3312	intron	Slc2a9	0
chr5	40471401	40471600	200	0.0142	0.0221	24.67	13.25	-0.8966	intergenic	Gm23022	65471
chr5	41401901	41402100	200	0.0066	0.0065	22.5	12.75	-0.8194	intergenic	Rab28	222875
chr5	41481301	41481600	300	0.015	0.0379	9.67	28.33	1.5514	intergenic	Rab28	143375
chr5	42013501	42013700	200	0.0032	0.0023	16.5	8.25	-1	intergenic	Gm16223	54259
chr5	42016201	42016500	300	0	0	11.33	23.83	1.0724	intergenic	Gm16223	51459
chr5	42827201	42827400	200	0.0062	0.007	40.67	24.5	-0.7311	intergenic	Cpeb2	406062
chr5	43213801	43214100	300	0.0009	0.0007	15.44	5.67	-1.4465	intergenic	Cpeb2	19362
chr5	43214801	43215000	200	0.0011	0.0006	16.67	6.5	-1.3585	intergenic	Cpeb2	18462
chr5	43348201	43348400	200	0.0146	0.0248	20.33	8.75	-1.2165	intergenic	Cpeb2	58476
chr5	43432201	43432400	200	0.0135	0.0347	15.5	5.5	-1.4948	intergenic	C1qtnf7	83168
chr5	46294001	46294200	200	0.004	0.004	28.33	12.75	-1.152	intergenic	Gm7931	120143
chr5	47287401	47287700	300	0.0023	0.0028	17.44	7.83	-1.1551	intergenic	Slit2	695454
chr5	48726701	48726900	200	0.0009	0.0005	16.67	6.25	-1.415	intron	Kcnip4	0
chr5	49191501	49191700	200	0.0004	0.0001	16	6.5	-1.2996	intron	Kcnip4	0
chr5	49754701	49754900	200	0.002	0.0014	17.67	7.75	-1.1888	intergenic	Gm5555	201430
chr5	50045601	50045800	200	0.0115	0.0346	22.5	65	1.5305	intron	Gpr125	0
chr5	51002601	51002800	200	0.0196	0.0231	17.17	10.5	-0.7092	intergenic	Gm22976	220786
chr5	51220701	51221000	300	0.0114	0.0308	6.67	19.5	1.5484	intergenic	Gm22976	2586
chr5	52902601	52902900	300	0.0016	0.0012	21.44	9.83	-1.1249	intergenic	Anapc4	34803
chr5	53069301	53069500	200	0.0027	0.0017	16.5	8.25	-1	exon	Slc34a2	0
chr5	54142101	54142400	300	0.0021	0.0044	7	23.67	1.7574	intergenic	Stim2	21043
chr5	56471901	56472100	200	0.0131	0.0143	18	10.75	-0.7437	intergenic	Gm23896	263989
chr5	57558601	57558800	200	0.0074	0.0101	9.33	16.75	0.8437	intergenic	4932441J04Rik	11281
chr5	57691601	57692000	400	0.0005	0.0002	24.92	14.5	-0.7811	intron	4932441J04Rik	0
chr5	58781301	58781700	400	0.0002	0.0001	4.33	15.63	1.8503	intergenic	Gm6632	271898
chr5	58925101	58925300	200	0.0081	0.013	24	12	-1	intergenic	Gm6632	128298
chr5	58925601	58925800	200	0.0095	0.0185	29.67	15.75	-0.9135	intergenic	Gm6632	127798
chr5	58968801	58969000	200	0.0074	0.0117	2.5	19.75	2.9818	intergenic	Gm6632	84598
chr5	59181501	59181700	200	0.004	0.0043	35.17	19.75	-0.8324	intergenic	Gm22308	33245
chr5	59440801	59441000	200	0.0045	0.0059	24.17	12	-1.01	intergenic	Gm22308	225748
chr5	61213001	61213200	200	0.0021	0.0011	19.33	10	-0.9511	intergenic	Gm23708	495561
chr5	61293601	61294000	400	0.0004	0.0003	24.92	11	-1.1796	intergenic	G6pd2	514842
chr5	64033201	64033500	300	0.0095	0.0144	25.78	12.67	-1.0251	intergenic	Gm25608	30716
chr5	64562701	64562900	200	0.0063	0.0053	21	12.25	-0.7776	intergenic	Gm25306	84732
chr5	64563501	64563700	200	0.0093	0.0226	20.33	7.75	-1.3916	intergenic	Gm25306	83932
chr5	66026401	66026700	300	0.0082	0.0112	18	8.33	-1.111	3' end	Rbm47	0
chr5	66027001	66027200	200	0.0121	0.0175	18	9	-1	3' end	Rbm47	0
chr5	66304001	66304200	200	0.0019	0.0017	17.33	6.5	-1.415	intron	Apbb2	0
chr5	67355301	67355500	200	0.0194	0.048	15.33	6	-1.3536	3' end	Slc30a9	0
chr5	69048301	69048500	200	0.0094	0.0091	17.83	7.5	-1.2496	intergenic	Kctd8	60784
chr5	69123401	69123600	200	0.0109	0.0278	46.33	23.75	-0.9641	intron	Kctd8	0
chr5	71342301	71342500	200	0.0003	0	23.33	11	-1.0849	intergenic	Cox7b2	100323
chr5	72076601	72076800	200	0.0094	0.0169	32.17	15	-1.1006	intron	Gabrb1	0
chr5	72542701	72542900	200	0.0027	0.0045	5	15.25	1.6088	intron	Nfxl1	0
chr5	72546101	72546400	300	0.0094	0.0261	4.33	16.67	1.9434	intron	Nfxl1	0
chr5	73663401	73663600	200	0.0017	0.0008	16	7.5	-1.0931	intron	Spata18	0
chr5	76051001	76051200	200	0.005	0.0055	15.83	27.75	0.8095	intergenic	Gm24738	44559
chr5	76504101	76504300	200	0.0015	0.0007	16.83	8	-1.0732	intron	Gm7271	0
chr5	76937201	76937500	300	0.0002	0	15.33	6.83	-1.166	intron	Ppat, 2310040G07Rik	0
chr5	77561801	77562000	200	0	0	37.67	19	-0.9873	intergenic	Pea15b	50052
chr5	79033101	79033300	200	0.0128	0.0219	21.17	10.5	-1.0114	intergenic	Gm25756	253106
chr5	79115701	79116100	400	0.0008	0.0014	10.92	36.75	1.7512	intergenic	Gm25756	335706
chr5	79741201	79741400	200	0.0061	0.0077	24.5	44.25	0.8529	intergenic	Gm23429	8980
chr5	80301001	80301200	200	0.0134	0.032	5.17	31	2.585	intergenic	Gm24304	201986
chr5	82650001	82650200	200	0.0181	0.0356	17	8	-1.0875	intergenic	Mir1187	148743
chr5	85172301	85172600	300	0	0	4	17.83	2.1565	intergenic	Gm24626	657026
chr5	87545801	87546000	200	0.0105	0.0226	17.33	4.5	-1.9455	intergenic	Sult1b1	7605
chr5	88151801	88152000	200	0.0201	0.0277	17.17	8.5	-1.0141	intergenic	Gm11115	2022
chr5	88242101	88242300	200	0.014	0.0317	8.5	28.25	1.7327	intergenic	Gm7714	26618
chr5	88608301	88608600	300	0.0001	0	7.11	21.5	1.5962	intron	Rufy3	0
chr5	88611601	88611800	200	0.0167	0.0423	26	12.25	-1.0857	intron	Rufy3	0
chr5	90825001	90825200	200	0.0049	0.0104	8.83	26	1.5575	intergenic	Cxcl15	21933
chr5	91417401	91417600	200	0.012	0.0169	34.33	17	-1.0141	intergenic	Btc	14406
chr5	91686601	91686800	200	0.0039	0.0057	20.33	9	-1.1758	intergenic	Parm1	59706
chr5	91737801	91738000	200	0.0051	0.004	16.83	9	-0.9033	intergenic	Gm5558	68575
chr5	92545501	92545700	200	0.0111	0.0256	17.83	7.25	-1.2985	intergenic	Fam47e	9368
chr5	93381901	93382100	200	0.0069	0.0124	18	6.5	-1.4695	intergenic	Kat2b-ps	8501
chr5	94055001	94055200	200	0.0039	0.0028	17.83	9.5	-0.9086	intergenic	BC061212	10950
chr5	94055701	94055900	200	0.0043	0.0052	23.17	11.25	-1.0421	intergenic	BC061212	10250
chr5	94714401	94714600	200	0.0199	0.0227	22.67	14.75	-0.6199	intergenic	Gm6205	29374
chr5	95059401	95059600	200	0.0075	0.0111	28.17	15.75	-0.8386	intergenic	Gm6367	32864
chr5	95720701	95721100	400	0.0007	0.0006	23.5	10.88	-1.1116	intergenic	Gm7978	11038
chr5	98210701	98210900	200	0.0031	0.002	16.33	8.25	-0.9854	intergenic	Prdm8	23252
chr5	102035201	102035400	200	0.0101	0.0155	16.5	7.75	-1.0902	intron	Wdfy3	0
chr5	102413101	102413300	200	0.0006	0.0008	8.83	29.25	1.7274	intergenic	Arhgap24	68090
chr5	105419401	105419600	200	0.0055	0.0058	16.5	7.75	-1.0902	intron	Lrrc8b	0
chr5	105423401	105423600	200	0.0049	0.0091	31	12.25	-1.3395	intron	Lrrc8b	0
chr5	105607301	105607500	200	0.0015	0.0007	15.33	7	-1.1312	3' end	Lrrc8c	0
chr5	105797501	105797700	200	0.0075	0.0113	15.33	7.25	-1.0806	promoter	Lrrc8d, Rps15a-ps5	0
chr5	105812901	105813100	200	0.0001	0	15.83	5.5	-1.5255	3' end	Lrrc8d	0
chr5	107257601	107257800	200	0.0187	0.0441	18.67	7.75	-1.2682	intron	Tgfbr3	0
chr5	109728001	109728200	200	0.0047	0.0034	10.17	16.25	0.6766	intergenic	4930522L14Rik	7789
chr5	109730001	109730200	200	0.0031	0.0026	15.33	7	-1.1312	intergenic	4930522L14Rik	5789
chr5	109790201	109790500	300	0.0069	0.012	24.33	48.83	1.0049	intergenic	Gm8508	32269
chr5	109900501	109900700	200	0.0002	0	17	5	-1.7655	intergenic	Gm26779	9363
chr5	111177601	111177800	200	0.0056	0.0047	16.33	8.75	-0.9005	exon	Ttc28	0
chr5	112562701	112562900	200	0.0011	0.0006	18	7	-1.3626	intron	Sez6l	0
chr5	113614201	113614400	200	0.0051	0.0058	16.83	7.5	-1.1664	3' end	Cmklr1	0
chr5	114206501	114206700	200	0.0026	0.0025	15.5	6.25	-1.3103	intron	Acacb	0
chr5	114233101	114233300	200	0.0053	0.0044	15.33	8	-0.9386	exon	Acacb	0
chr5	114338201	114338400	200	0.0014	0.0006	16.5	7.75	-1.0902	exon	Myo1h	0
chr5	114398701	114398900	200	0.0008	0.0002	16.83	7.5	-1.1664	exon	Ube3b	0
chr5	114821701	114822000	300	0.0007	0.0002	16	8.17	-0.9703	3' end	2610524H06Rik, Gm20499	0
chr5	116689301	116689500	200	0.0137	0.0245	16.17	7.5	-1.1081	intergenic	Srrm4	97483
chr5	117258501	117258700	200	0.0146	0.0261	17.33	6.5	-1.415	intron	Taok3	0
chr5	117484301	117484500	200	0.0194	0.0384	15.33	7.5	-1.0317	intron	Ksr2	0
chr5	118053701	118053900	200	0.0126	0.0293	18.5	7	-1.4021	3' end	Tesc	0
chr5	118887401	118887600	200	0.0046	0.0044	26.67	14	-0.9296	intergenic	Med13l	121965
chr5	119905201	119905400	200	0.0113	0.0196	16	5	-1.6781	intergenic	Tbx5	19982
chr5	122507201	122507400	200	0.0078	0.0151	64	38.75	-0.7239	promoter	Gm22965	311
chr5	122746201	122746400	200	0.002	0.0013	17.33	8	-1.1155	exon	Camkk2	0
chr5	123066201	123066400	200	0.0053	0.0081	16.33	7	-1.2224	promoter	Gm6444, Gm26745	0
chr5	123803301	123803500	200	0.0013	0.0006	20.33	9	-1.1758	exon	Kntc1	0
chr5	124718001	124718200	200	0.0039	0.0029	15.33	7.75	-0.9844	promoter	Atp6v0a2	0
chr5	125722201	125722400	200	0.0085	0.0129	17.5	7.75	-1.1751	intron	Tmem132b	0
chr5	129128101	129128300	200	0.0006	0.0002	17.83	8	-1.1565	promoter	Gpr133, Rps16-ps2	0
chr5	130286601	130286800	200	0.0005	0.0001	15.5	6.25	-1.3103	intron	Tyw1	0
chr5	131050501	131050800	300	0.0003	0	15.33	7.17	-1.0973	intron	Wbscr17	0
chr5	131519701	131519900	200	0.0126	0.0395	52.17	104	0.9954	intron	Auts2	0
chr5	134217301	134217500	200	0.001	0.0003	20	9.75	-1.0365	3' end	Gtf2ird2	0
chr5	134502501	134502700	200	0.0005	0.0002	19.33	7.75	-1.3188	exon	Clip2	0
chr5	136150601	136150800	200	0.0027	0.0019	15.17	5.75	-1.3993	exon	Orai2	0
chr5	136159901	136160100	200	0.0189	0.0212	12.17	17	0.4826	intron	Orai2	0
chr5	136896501	136896700	200	0.0117	0.0191	20.5	10	-1.0356	intergenic	Rabl5	11449
chr5	136978501	136978700	200	0.0144	0.0325	20.33	7.75	-1.3916	intergenic	Cldn15	2642
chr5	136991001	136991200	200	0.0022	0.0013	15.33	7.25	-1.0806	promoter	Plod3	0
chr5	138370701	138370900	200	0.0041	0.0073	4	15.75	1.9773	intron	Gm10874	0
chr5	139336601	139336800	200	0.0062	0.0055	15.5	8.25	-0.9098	3' end	Cox19	0
chr5	142304601	142304800	200	0.015	0.0301	15.5	7.25	-1.0962	intergenic	Gm26970	20531
chr5	143006001	143006200	200	0.0193	0.0225	18.5	11.5	-0.6859	intron	Rnf216	0
chr5	143137201	143137400	200	0.0212	0.0249	16	8.25	-0.9556	3' end	Olfr718-ps1	0
chr5	143245001	143245200	200	0.0242	0.0267	20.83	11.75	-0.8262	3' end	Zfp12	0
chr5	143427501	143427700	200	0.0064	0.0137	45.67	24.25	-0.9132	intergenic	Kdelr2	5600
chr5	144211501	144211700	200	0.0047	0.0048	17.67	5.75	-1.6194	3' end	Tecpr1	0
chr5	144861601	144861800	200	0.0048	0.0058	18.5	8	-1.2095	intergenic	Trrap	1822
chr5	145218401	145218600	200	0.0156	0.0317	19.33	7.25	-1.415	3' end	Zkscan5	0
chr5	145781401	145781700	300	0.004	0.0078	3.22	19	2.5599	intron	Cyp3a44	0
chr5	146379501	146379700	200	0.0063	0.0205	42.5	109.5	1.3654	intergenic	Wasf3	5284
chr5	149704601	149704800	200	0.003	0.0021	16.33	7.5	-1.1229	intron	B3galtl	0
chr5	150358901	150359100	200	0.0013	0.0006	15.83	7.25	-1.1269	exon	Fry	0
chr5	150663801	150664000	200	0.0002	0	15.5	5.75	-1.4306	intron	N4bp2l2	0
chr5	151496701	151497000	300	0.0105	0.0321	5.56	20.5	1.8836	intergenic	Vmn2r18	64660
chr6	3094601	3094800	200	0.0142	0.0284	16	5.75	-1.4764	intergenic	Vmn1r-ps6	12709
chr6	3184801	3185000	200	0.0066	0.0104	26.5	13	-1.0275	intergenic	Vmn1r-ps6	76399
chr6	3229201	3229400	200	0.0115	0.0353	16.33	38	1.2182	intergenic	Vmn1r-ps6	120799
chr6	4282301	4282500	200	0.0013	0.0005	17.83	8.5	-1.069	intergenic	RP23-447L9.1	76526
chr6	7929001	7929200	200	0.0079	0.0168	42.17	18.75	-1.1692	intergenic	Gm22276	49309
chr6	8615501	8615800	300	0.0094	0.0164	35.67	18.17	-0.9733	intergenic	Ica1	14726
chr6	9297201	9297400	200	0.0095	0.0172	18.33	8.5	-1.1089	intergenic	Nxph1	48168
chr6	10186301	10186600	300	0.0029	0.0053	11.44	29	1.3414	intergenic	Gm24104	14201
chr6	11708801	11709100	300	0.001	0.0012	6.78	21.83	1.6876	intergenic	Ndufa4	191272
chr6	12621301	12621700	400	0.008	0.0148	24.42	13.13	-0.8955	intron	Thsd7a	0
chr6	13457001	13457200	200	0.0015	0.0006	20.5	10.5	-0.9652	intergenic	Gm25737	92305
chr6	13529101	13529300	200	0.0152	0.0298	16.33	7	-1.2224	intergenic	Gm25737	20205
chr6	13771501	13771700	200	0.0131	0.0135	26.17	17	-0.6222	intergenic	Gpr85	62757
chr6	13772301	13772500	200	0.0024	0.0023	59.33	33.5	-0.8247	intergenic	Gpr85	61957
chr6	14091801	14092300	500	0.0108	0.0141	22.13	11.6	-0.9321	intergenic	Gm23760	21015
chr6	17240101	17240300	200	0.0112	0.0237	12.33	25.25	1.0337	intron	Gm15581	0
chr6	17671501	17671700	200	0.0005	0.0002	22.5	9.75	-1.2065	intergenic	Capza2	4528
chr6	18997301	18997500	200	0.0084	0.0127	15.17	6.25	-1.279	intergenic	Gm22718	49336
chr6	19382001	19382200	200	0.0196	0.0433	19.83	8	-1.3099	intergenic	Gm24213	40414
chr6	19459901	19460100	200	0.0031	0.0083	33	85	1.365	intergenic	mmu-mir-6370	95241
chr6	19996801	19997000	200	0.0129	0.0499	351	628.75	0.841	intergenic	Gm22828	372085
chr6	20793501	20793900	400	0.004	0.0041	17.42	9.25	-0.9129	intergenic	Gm23960	219211
chr6	26064401	26064600	200	0.009	0.0083	24.17	15	-0.6881	intergenic	Pot1a	255154
chr6	27118501	27118700	200	0.0021	0.0012	15.67	7.5	-1.0627	intergenic	Grm8	156420
chr6	28651701	28652000	300	0.0015	0.0006	17.67	9.83	-0.8453	intron	Snd1	0
chr6	31000301	31000500	200	0.0127	0.014	18.5	10.75	-0.7832	intergenic	Klf14	41310
chr6	34428701	34428900	200	0.0019	0.0035	22	47.5	1.1104	intron	Gm13857	0
chr6	35433501	35433700	200	0.0091	0.009	15.67	7	-1.1623	intergenic	Mtpn	75205
chr6	42174401	42174600	200	0.0031	0.0019	18.5	9.75	-0.9241	intergenic	Tas2r139	32505
chr6	46685201	46685500	300	0.003	0.0034	15.56	6.17	-1.3349	intron	Cntnap2	0
chr6	47652501	47652700	200	0.0045	0.003	39.83	26.25	-0.6017	intergenic	Gm25283	15281
chr6	47655701	47655900	200	0.0132	0.0161	37.17	22	-0.7565	intergenic	Gm25283	18481
chr6	47667101	47667300	200	0.0137	0.0138	17.33	23.25	0.4237	intergenic	Gm25283	29881
chr6	47673001	47673200	200	0.0174	0.0191	23.83	15.5	-0.6207	intergenic	Gm25283	35781
chr6	47677301	47677600	300	0.0105	0.0118	19.22	12.17	-0.6598	intergenic	Gm25283	40081
chr6	47740601	47740800	200	0.0005	0.0001	44.33	26.75	-0.7289	intergenic	Gm24975	32528
chr6	47741501	47741700	200	0.0014	0.0008	29.33	15.25	-0.9437	intergenic	Gm24975	31628
chr6	47746801	47747100	300	0.0044	0.006	14.33	23.17	0.6927	intergenic	Gm24975	26228
chr6	47748001	47748200	200	0.0136	0.0129	36.67	44.25	0.2712	intergenic	Gm24975	25128
chr6	47749101	47749400	300	0.0179	0.0384	36.89	20.83	-0.8243	intergenic	Gm24975	23928
chr6	47753601	47753900	300	0.0126	0.0176	31.67	19	-0.737	intergenic	Gm24975	19428
chr6	47754101	47754300	200	0.0145	0.0208	43.83	26.25	-0.7397	intergenic	Gm24975	19028
chr6	47754801	47755000	200	0.012	0.0085	12.5	20	0.6781	intergenic	Gm24975	18328
chr6	47758401	47758600	200	0.0005	0.0001	45.83	27.75	-0.7239	intergenic	Gm24975	14728
chr6	47772701	47772900	200	0.0107	0.0119	44	26	-0.759	promoter	Gm24975	428
chr6	48003901	48004100	200	0.0001	0	19.67	7.75	-1.3435	intergenic	Zfp777	20087
chr6	49616801	49617000	200	0.0178	0.0471	19.33	6.75	-1.5181	intergenic	Stk31	147299
chr6	53327301	53327500	200	0.0062	0.0055	15.5	8.25	-0.9098	intergenic	Gm25818	106473
chr6	53481001	53481200	200	0.0352	0.0443	15.17	9.5	-0.6749	intergenic	Gm25818	46863
chr6	55026701	55027200	500	0.0006	0.0003	16.13	7.8	-1.0485	intergenic	Gars	10800
chr6	55077601	55077800	200	0.0202	0.0427	15.33	5	-1.6167	exon	Gars	0
chr6	58431201	58431400	200	0.0026	0.0031	36.5	14.25	-1.3569	intergenic	Vmn1r30	3441
chr6	59182601	59182800	200	0.0102	0.0207	13.17	26.75	1.0226	intergenic	Tigd2	26069
chr6	59597801	59598000	200	0.0036	0.0029	15.33	5	-1.6167	intergenic	Gm22622	107745
chr6	59632401	59632600	200	0.0221	0.0226	15.67	21.5	0.4566	intergenic	Gm22622	73145
chr6	61454801	61455000	200	0.0084	0.0117	15.33	6.25	-1.2947	intron	Ccser1	0
chr6	61510201	61510400	200	0.0003	0	11.67	21.25	0.8651	intron	Ccser1	0
chr6	61512301	61512500	200	0.0025	0.0026	17.33	6.75	-1.3606	intron	Ccser1	0
chr6	65318401	65318600	200	0.0141	0.02	29.83	18.5	-0.6894	intergenic	C130060K24Rik	62504
chr6	65386401	65386600	200	0.0279	0.0324	13.67	18.25	0.4172	intron	C130060K24Rik	0
chr6	66461301	66461600	300	0.0002	0.0001	5.56	17.5	1.6554	intergenic	Mad2l1	73789
chr6	67009201	67009400	200	0.0181	0.0488	44.67	20.75	-1.1061	intron	Gng12	0
chr6	67581801	67582200	400	0.0073	0.019	6.25	16.25	1.3785	intergenic	Igkv2-137	25584
chr6	67710401	67710600	200	0.0173	0.02	16.33	9.75	-0.7443	intergenic	Igkv17-134	10128
chr6	67871201	67871400	200	0.0095	0.0198	6.67	17.5	1.3923	intergenic	Igkv17-127	9541
chr6	68798901	68799100	200	0.0045	0.0035	15.17	7.75	-0.9686	intergenic	Igkv4-90	8080
chr6	68799401	68799600	200	0.0024	0.0019	19.33	8.25	-1.2286	intergenic	Igkv4-90	7580
chr6	69125901	69126300	400	0.0008	0.0007	15.25	6	-1.3458	intergenic	Igkv4-74	58525
chr6	69493801	69494100	300	0.0051	0.0038	16	9.5	-0.7521	intergenic	Igkv4-58	6153
chr6	72036801	72037000	200	0.0012	0.0005	15.17	6.75	-1.1679	intergenic	Polr1a	57444
chr6	73293501	73293900	400	0.0008	0.0003	15.75	8.25	-0.9329	intergenic	Suclg1	16589
chr6	75012501	75012800	300	0.0084	0.0156	10.44	18.33	0.8117	intergenic	Gm8993	189187
chr6	78485101	78485300	200	0.0092	0.0099	16.5	9	-0.8745	intergenic	Gm21392	1436
chr6	79283901	79284300	400	0.0069	0.0168	32	15.13	-1.0811	intergenic	Gm23727	372570
chr6	81019601	81020000	400	0.0123	0.0299	10.17	55.13	2.4389	intergenic	Lrrtm4	209457
chr6	81864701	81864900	200	0.0055	0.0073	17.83	8.5	-1.069	intergenic	Gm22530	57792
chr6	84760201	84760400	200	0.0059	0.0084	16.5	7.25	-1.1864	intron	Exoc6b	0
chr6	87404201	87404400	200	0.0199	0.0221	29	19.75	-0.5542	intergenic	Gkn3	15265
chr6	87407301	87407800	500	0.0032	0.0049	18.47	9.1	-1.021	intergenic	Gkn3	18365
chr6	88673201	88673400	200	0.0103	0.0217	10.17	26.25	1.3685	intergenic	Kbtbd12	35250
chr6	89779701	89779900	200	0.0097	0.0099	15.67	8.75	-0.8403	intergenic	Vmn1r-ps26	9548
chr6	89828801	89829000	200	0.0306	0.0429	16.33	10	-0.7078	intergenic	Vmn1r42	15517
chr6	89942801	89943000	200	0.0128	0.0142	15.67	9	-0.7997	intergenic	Vmn1r45	2293
chr6	91271501	91271700	200	0.0002	0	17.17	6.75	-1.3466	3' end	Fbln2	0
chr6	92326701	92326900	200	0.0054	0.0139	18.83	46	1.2883	intergenic	Prickle2	43991
chr6	93376801	93377100	300	0.0069	0.0084	15.89	5	-1.668	intergenic	Gm25094	41212
chr6	94609601	94609900	300	0.0003	0.0003	15.89	4.5	-1.82	exon	Lrig1	0
chr6	101574001	101574200	200	0.0139	0.0382	9.17	23.25	1.3428	intergenic	Pdzrn3	196103
chr6	101802801	101803000	200	0.001	0.0003	15.83	7	-1.1775	intergenic	Gm9871	1190
chr6	102578801	102579000	200	0.0077	0.0072	17.33	9.75	-0.8301	intergenic	Cntn3	114133
chr6	103581901	103582100	200	0.0042	0.0059	25	11	-1.1844	intron	Chl1	0
chr6	103648901	103649300	400	0.0162	0.0471	6673.25	15589.6	1.2241	intron	Chl1	0
chr6	104064801	104065000	200	0.0063	0.0122	29	10.75	-1.4317	intergenic	Gm25656	232222
chr6	104385201	104385400	200	0.0003	0.0001	16.5	5.5	-1.585	intergenic	Cntn6	107389
chr6	105073601	105073900	300	0.0028	0.0077	39.89	96.83	1.2795	intergenic	Gm23339	158704
chr6	105078201	105078600	400	0.0004	0.0001	16.83	7.38	-1.1906	intergenic	Gm23339	154004
chr6	105698401	105698600	200	0.0105	0.0155	16.83	7.25	-1.2153	intron	Cntn4	0
chr6	105700201	105700400	200	0.0004	0.0001	17.17	6.75	-1.3466	intron	Cntn4	0
chr6	107587501	107588000	500	0.0141	0.0271	25.33	14.8	-0.7754	intergenic	Lrrn1	17272
chr6	108954701	108955000	300	0.0185	0.0302	24.78	11.83	-1.0662	intergenic	Edem1	95344
chr6	111564301	111564500	200	0	0	8.33	20.5	1.2987	intron	Grm7	0
chr6	111673001	111673200	200	0.0205	0.0411	24.83	13.75	-0.8528	intergenic	Gm24005	44717
chr6	115617601	115617800	200	0.0036	0.0027	17.83	8.25	-1.1121	3' end	Mkrn2	0
chr6	116022101	116022300	200	0.0354	0.0404	21.5	26.5	0.3017	3' end	Tmcc1	0
chr6	116747201	116747400	200	0.0128	0.0286	39.5	19.25	-1.037	intergenic	Gm22882	18128
chr6	117087901	117088100	200	0.0204	0.0366	32.5	17.5	-0.8931	intergenic	Cxcl12	80434
chr6	117585401	117585600	200	0.0089	0.0124	21	11	-0.9329	intergenic	Gm9946	13071
chr6	121223101	121223300	200	0.012	0.0181	16.5	8	-1.0444	3' end	Tuba8	0
chr6	121696001	121696300	300	0.0068	0.009	16.33	8.5	-0.9423	intergenic	A2m	16763
chr6	122881501	122881700	200	0.0056	0.0102	17.5	6.25	-1.4854	exon	Necap1	0
chr6	124459901	124460100	200	0.0029	0.003	17	5.75	-1.5639	exon	Clstn3	0
chr6	124975201	124975400	200	0.0065	0.0131	41	21.25	-0.9482	intergenic	Cops7a	9662
chr6	125876801	125877100	300	0.0091	0.0151	11.33	23.17	1.0315	intron	Ano2	0
chr6	128323101	128323400	300	0.0013	0.0005	15.22	8	-0.9281	3' end	Tulp3	0
chr6	128905901	128906100	200	0.0169	0.0203	21.83	13.5	-0.6936	intergenic	Clec2i	7733
chr6	129811601	129811800	200	0.0012	0.0006	16.17	6.25	-1.3711	intron	Gm16242	0
chr6	129849901	129850100	200	0.0078	0.0077	15.5	8.25	-0.9098	intron	Klra17	0
chr6	130746801	130747100	300	0.0194	0.048	20.11	32.67	0.6998	promoter	Gm6600	0
chr6	131056701	131057300	600	0	0	16.22	7.17	-1.1786	intergenic	Gm8837	73495
chr6	131063701	131063900	200	0.0155	0.0307	19.17	9	-1.0906	intergenic	Gm8837	66895
chr6	132463601	132463900	300	0.0119	0.026	57.11	103.5	0.8578	intergenic	Gm8882	99466
chr6	132527901	132528100	200	0.0061	0.0143	19.67	7.25	-1.4397	intergenic	n-R5s166	36871
chr6	132715901	132716100	200	0	0	4.67	15.75	1.7549	intergenic	Tas2r122	3972
chr6	134266301	134266500	200	0.0089	0.0207	17	5.75	-1.5639	exon	Etv6	0
chr6	137915301	137915600	300	0.0002	0	15.67	7.17	-1.1283	intergenic	Gm24308	4257
chr6	139829901	139830100	200	0.0159	0.0395	18	5.5	-1.7105	intron	Pik3c2g	0
chr6	140324501	140324700	200	0.0302	0.038	15.33	9.5	-0.6907	intergenic	n-R5s168	4767
chr6	140869401	140869600	200	0.0029	0.0032	27.33	13.75	-0.9912	intergenic	Gm11077	113347
chr6	142153701	142154000	300	0.0031	0.0041	27.44	15	-0.8716	intron	Slco1a6	0
chr6	142899501	142899800	300	0.0099	0.0299	9.89	39.83	2.0101	intron	St8sia1	0
chr6	143245001	143245200	200	0.0018	0.0009	19.17	9.75	-0.9751	promoter	D6Ertd474e	687
chr6	145901201	145901400	200	0.0223	0.025	15.67	20.75	0.4054	intergenic	Sspn	30240
chr7	4198201	4198400	200	0.0132	0.014	41.33	28.75	-0.5237	intergenic	Gm15926	9431
chr7	6710601	6710800	200	0.0012	0.0005	15.17	6.75	-1.1679	3' end	Peg3	0
chr7	7130501	7130700	200	0.0069	0.0066	15.83	8.25	-0.9405	3' end	Zfp773	0
chr7	8342701	8342900	200	0.0148	0.0193	15.83	8.25	-0.9405	intergenic	Gm7696	8512
chr7	8384801	8385000	200	0.0036	0.0023	23.5	13.5	-0.7997	intergenic	Vmn2r44	1562
chr7	8450401	8450600	200	0.0156	0.0217	19	8.25	-1.2035	intergenic	Gm20433	1455
chr7	8602201	8602500	300	0.0163	0.0279	15.67	9	-0.7997	intron	Vmn2r-ps49	0
chr7	9157201	9157400	200	0.0008	0.0003	18.67	8.75	-1.0931	3' end	Gm20411	0
chr7	9334001	9334200	200	0.0069	0.0103	18.33	7.5	-1.2895	intron	Gm3623	0
chr7	10925901	10926100	200	0.0201	0.0429	8.17	15.5	0.9244	intergenic	Zscan4b	20850
chr7	12010401	12010900	500	0.0002	0.0001	14.47	26.7	0.8841	intergenic	Vmn1r-ps60	4090
chr7	12982401	12982600	200	0.0035	0.0024	15.83	8	-0.9849	3' end	Zfp446	0
chr7	13277101	13277300	200	0.0142	0.0359	15.5	6	-1.3692	promoter	6330408A02Rik, Lig1	0
chr7	13897201	13897400	200	0.0002	0	15.83	6	-1.3999	intergenic	Sult2a4	12276
chr7	14086501	14086700	200	0.0158	0.0376	61.5	31.75	-0.9538	intron	Sult2a3	0
chr7	14793301	14793600	300	0.0049	0.0059	9.11	17.33	0.9278	intergenic	Gm8040	6623
chr7	14822001	14822400	400	0.0013	0.0007	17	8.63	-0.9789	intergenic	RP23-349I13.3	15373
chr7	14977001	14977200	200	0.0154	0.0164	24.33	15.75	-0.6276	intergenic	RP24-194K24.8	11378
chr7	15242201	15242400	200	0.0301	0.0377	15.67	9.75	-0.6842	3' end	Gm4001	0
chr7	15444001	15444200	200	0.0017	0.0009	15.17	7	-1.1155	3' end	Gm10678, Obox1	0
chr7	15602601	15602800	200	0.0148	0.0331	42.67	22.75	-0.9072	intron	Obox3	0
chr7	17861801	17862000	200	0.0223	0.0266	17.67	11	-0.6835	intergenic	Gm5155	9766
chr7	18676201	18676400	200	0	0	15.17	4.75	-1.6749	intron	Psg20	0
chr7	20081901	20082100	200	0.005	0.0039	16.5	8.75	-0.9151	intergenic	Nlrp9b	8594
chr7	20155101	20155300	200	0.0037	0.0051	6.67	15.75	1.2403	intergenic	Vmn1r94	12159
chr7	20298101	20298300	200	0.0049	0.0037	21.67	12.25	-0.8227	intergenic	Gm4133	34841
chr7	20429801	20430100	300	0.0071	0.0105	16.11	8.5	-0.9225	intergenic	Vmn1r100	10935
chr7	21411101	21411300	200	0.0054	0.0041	11.33	17.5	0.6268	intergenic	Gm6882	15699
chr7	21498001	21498200	200	0.0035	0.0028	15.17	7	-1.1155	intergenic	Vmn1r130	13579
chr7	21676001	21676200	200	0.0045	0.0035	15.17	7.75	-0.9686	intergenic	Vmn1r132	60853
chr7	22107401	22107600	200	0.0042	0.0032	16.67	8.75	-0.9296	intergenic	Vmn1r139	9493
chr7	22152001	22152300	300	0.0063	0.0104	16.22	7.83	-1.0503	intergenic	Vmn1r142	10817
chr7	22302001	22302200	200	0.0024	0.0014	19.17	10	-0.9386	intergenic	Gm4558	16014
chr7	22440901	22441200	300	0.0119	0.0247	17.44	7.17	-1.2834	intergenic	Vmn1r149	2671
chr7	22552101	22552300	200	0.0117	0.0121	18.17	10.75	-0.757	intergenic	Gm4201	12122
chr7	22634901	22635100	200	0.0133	0.0288	16.17	5	-1.693	intergenic	Vmn1r155	22917
chr7	22828901	22829100	200	0.0173	0.0368	23.33	11	-1.0849	intergenic	Vmn1r159	13587
chr7	22918301	22918500	200	0.0058	0.0085	15.33	6.25	-1.2947	intergenic	Vmn1r160	46153
chr7	23001501	23001800	300	0.0084	0.024	14.44	27.67	0.9376	intergenic	Gm4214	16827
chr7	23552001	23552200	200	0.0059	0.007	22.17	11.25	-0.9785	intergenic	Vmn1r168	10351
chr7	24105901	24106100	200	0.0095	0.0192	35.83	19.5	-0.8778	exon	Zfp180	0
chr7	24582501	24582700	200	0.0074	0.0094	9.83	18	0.8722	intergenic	Zfp575	1137
chr7	24583601	24583900	300	0.004	0.0074	30.33	15.5	-0.9686	3' end	Zfp575	0
chr7	26489801	26490000	200	0.01	0.0107	19.67	9	-1.1278	intergenic	Nlrp4a	13658
chr7	27713201	27713400	200	0.0151	0.0227	21.5	12	-0.8413	intergenic	C030039L03Rik	6716
chr7	28797201	28797400	200	0.0151	0.0168	17.83	10.75	-0.7302	exon	Rinl	0
chr7	29615801	29616100	300	0.0038	0.0038	16.22	8.5	-0.9324	intergenic	6330444E15Rik	35966
chr7	29621701	29621900	200	0.0119	0.0275	16	5.25	-1.6077	intergenic	n-R5s153	35260
chr7	29828501	29828700	200	0.0018	0.001	17.67	8.75	-1.0137	exon	Zfp790	0
chr7	30263201	30263400	200	0.0026	0.0016	15.83	7.75	-1.0307	promoter	Wdr62, Rps12-ps5	0
chr7	30690501	30690700	200	0.0004	0.0001	26.17	12.25	-1.0949	intergenic	2200002J24Rik	9082
chr7	30819401	30819700	300	0	0	16	4.17	-1.9411	exon	Ffar2	0
chr7	30932701	30932900	200	0.0169	0.0354	50.17	23	-1.1251	intergenic	Hamp2	8519
chr7	31213401	31213600	200	0.0004	0.0001	17.67	7.5	-1.2361	intergenic	G630030J09Rik	60693
chr7	32189901	32190100	200	0.0059	0.005	17.67	9.75	-0.8576	intergenic	Gm9135	17197
chr7	33081801	33082000	200	0.007	0.0108	16.67	7.75	-1.1047	intergenic	Scgb2b17	25239
chr7	33346201	33346400	200	0.002	0.0011	15.33	7.25	-1.0806	intergenic	Scgb2b20	17942
chr7	33511401	33511600	200	0.0173	0.0352	19.33	6.5	-1.5726	intergenic	Scgb1b21	15775
chr7	39514501	39514800	300	0.0066	0.0102	17	6.67	-1.3505	intergenic	Zfp619	2965
chr7	40446401	40446600	200	0.0032	0.0021	16.67	8.5	-0.9714	intergenic	Gm24910	82679
chr7	40460101	40460400	300	0.006	0.0098	8.89	16.5	0.8924	intergenic	Gm24910	96379
chr7	41174101	41174300	200	0.0158	0.0363	19.67	8.5	-1.2102	intergenic	Gm2128	15804
chr7	42171401	42171600	200	0.0131	0.033	69.5	31.5	-1.1417	intron	Vmn2r60	0
chr7	42171901	42172100	200	0.0008	0.0002	18.83	29	0.6228	intron	Vmn2r60	0
chr7	42392901	42393100	200	0.0078	0.0072	18	10.25	-0.8124	intergenic	Vmn2r-ps59	14308
chr7	43938401	43938600	200	0.0099	0.0135	15.83	8.25	-0.9405	3' end	Klk15	0
chr7	44184701	44184900	200	0.0263	0.0325	15.5	9.5	-0.7063	intergenic	Klk1b24	3335
chr7	44552001	44552300	300	0.0041	0.006	18.56	8.83	-1.0708	promoter	Nr1h2	0
chr7	47265301	47265700	400	0.0005	0.0002	15.25	6.5	-1.2303	intergenic	Mrgpra9	12452
chr7	47357901	47358100	200	0.0075	0.0127	15.33	5.5	-1.4792	intergenic	Mrgpra1	3660
chr7	47512101	47512400	300	0.004	0.0068	25.56	11.67	-1.1312	intron	Mrgpra2b	0
chr7	48103801	48104000	200	0.0055	0.0046	16.67	8	-1.0589	intergenic	Mrgprb5	63982
chr7	48303401	48303700	300	0.001	0.0012	13.78	35	1.345	intergenic	Gm26950	82560
chr7	48870701	48870900	200	0.012	0.0188	16.17	6.25	-1.3711	exon	E2f8	0
chr7	49464601	49464800	200	0.0036	0.0025	16.17	8.25	-0.9706	3' end	Nav2	0
chr7	50115001	50115200	200	0.0051	0.0027	18	7	-1.3626	intron	Nell1	0
chr7	50148101	50148300	200	0.0044	0.0055	28	13.75	-1.026	intron	Nell1	0
chr7	50200501	50200700	200	0.0144	0.0357	15.83	31.5	0.9924	intron	Nell1	0
chr7	50529801	50530300	500	0.0021	0.003	15.6	7.2	-1.1155	intron	Nell1, 1700081H22Rik	0
chr7	51130201	51130400	200	0.0066	0.0131	4.17	16.25	1.9635	intergenic	Nell1	264945
chr7	51422501	51422700	200	0.0074	0.0062	39.5	26.75	-0.5623	intergenic	Ano5	88328
chr7	51469001	51469200	200	0.0118	0.0236	17.83	5.75	-1.6329	intergenic	Ano5	41828
chr7	54967201	54967600	400	0.0002	0.0002	3.92	21.63	2.465	intron	Luzp2	0
chr7	55411801	55412000	200	0.0092	0.0107	22.83	12.75	-0.8406	intergenic	Luzp2	146434
chr7	56037601	56037800	200	0.0004	0.0001	15.83	6.25	-1.341	intergenic	Herc2	12354
chr7	56951801	56952000	200	0.0097	0.0183	16.33	7.5	-1.1229	intron	Gabrg3	0
chr7	58241601	58241800	200	0.0194	0.0323	20.33	10.25	-0.9882	intergenic	Gm26288	93373
chr7	59136401	59136600	200	0.003	0.0019	15.67	7.75	-1.0154	intergenic	Ube3a	92151
chr7	59740801	59741000	200	0.0145	0.0227	17.17	25.75	0.585	promoter	Gm26032	372
chr7	59768601	59768900	300	0.0082	0.0186	14.44	26.67	0.8845	promoter	Gm25210	237
chr7	59771201	59771600	400	0.0179	0.0284	9.42	16.13	0.776	promoter	Gm22128	55
chr7	63024101	63024400	300	0.0192	0.0382	16	5.33	-1.585	intergenic	Chrna7	74291
chr7	64073401	64073600	200	0.0181	0.0431	8.5	28.75	1.758	intergenic	Gm20670	10442
chr7	64080301	64080700	400	0.0134	0.0376	8.08	24.5	1.5998	intergenic	Gm20670	17342
chr7	67417801	67418000	200	0.0012	0.0005	15.17	6.75	-1.1679	intergenic	Mef2a	44942
chr7	70684401	70684600	200	0.0003	0.0001	17.33	7.25	-1.2575	intergenic	Gm24880	67815
chr7	70763101	70763400	300	0	0	43.22	25.5	-0.7613	intergenic	Gm24880	10600
chr7	71273601	71273800	200	0.003	0.002	23	11.25	-1.0317	intergenic	Gm10172	58562
chr7	72483401	72483600	200	0.0008	0.0006	5.33	21.5	2.0112	intergenic	Gm10294	165156
chr7	72652401	72652600	200	0.0052	0.0055	23.17	12.25	-0.9193	intergenic	Gm10294	3089
chr7	72660201	72660400	200	0.0078	0.0135	7.67	15.5	1.0156	intergenic	Gm10294	10889
chr7	74607401	74607600	200	0.009	0.0192	20.67	7.5	-1.4623	intergenic	Slco3a1	52620
chr7	75087701	75087900	200	0.0005	0.0002	18.67	6.5	-1.522	intergenic	Sv2b	26996
chr7	75488101	75488300	200	0.0149	0.0424	35.17	115	1.7094	intron	Akap13	0
chr7	75811701	75811900	200	0.0219	0.045	17.67	8.5	-1.0555	intergenic	Gm26729	27317
chr7	76018501	76019000	500	0.0097	0.0268	6.33	26.3	2.054	intergenic	Klhl25	144370
chr7	76832701	76832900	200	0.0002	0	22.67	9.75	-1.2171	intergenic	Agbl1	66092
chr7	77292801	77293000	200	0.013	0.0292	20.33	6.75	-1.5909	intergenic	Agbl1	526192
chr7	80264601	80264800	200	0.0062	0.0055	15.5	8.25	-0.9098	3' end	Ngrn	0
chr7	80390801	80391000	200	0.0181	0.021	15.83	9	-0.815	exon	Furin	0
chr7	80553001	80553200	200	0.0117	0.0246	20	38.75	0.9542	intergenic	Blm	17881
chr7	84474001	84474200	200	0.004	0.0029	18.17	9.75	-0.8978	intergenic	Gm2115	54774
chr7	84474401	84474700	300	0.0023	0.0023	15.89	6.67	-1.253	intergenic	Gm2115	54274
chr7	85100301	85100500	200	0.0112	0.0119	15.5	8.75	-0.8249	intergenic	Gm18358	9141
chr7	85158301	85158500	200	0.0102	0.0165	18.67	7.75	-1.2682	intergenic	Vmn2r67	2398
chr7	85522501	85522700	200	0.0012	0.0006	15.83	6.25	-1.341	intergenic	Gm18360	3083
chr7	85761101	85761400	300	0.0103	0.0344	26.44	72.17	1.4484	intergenic	Vmn2r72	6119
chr7	86572401	86572600	200	0.0136	0.0211	15.67	8.25	-0.9252	intergenic	Olfr296-ps1	9741
chr7	86985101	86985300	200	0.0172	0.0463	15.17	6	-1.3379	intergenic	Vmn2r79	11164
chr7	88888301	88888500	200	0.0067	0.0084	15.83	7.75	-1.0307	intergenic	Tmem135	251222
chr7	89950601	89950800	200	0.0148	0.0169	15.17	8.75	-0.7935	intergenic	Eed	3855
chr7	90527701	90527900	200	0.0197	0.0409	15.83	5.75	-1.4613	intergenic	Tmem126b	51699
chr7	91093201	91093400	200	0.0121	0.022	9.17	22	1.263	intron	Dlg2	0
chr7	91280701	91280900	200	0.004	0.0031	16	8.25	-0.9556	intron	Dlg2	0
chr7	91745101	91745400	300	0.0052	0.009	7.44	15.17	1.0267	intron	Dlg2	0
chr7	92231801	92232000	200	0.0032	0.0019	39.33	21.75	-0.8547	intron	Dlg2	0
chr7	92788101	92788300	200	0.0052	0.0097	28	12.75	-1.1349	intron	Rab30	0
chr7	93215601	93215900	300	0.0055	0.0105	7.44	15.5	1.058	intergenic	Gm15501	35931
chr7	93418601	93418800	200	0.0051	0.0059	17.5	8.5	-1.0418	intergenic	Gm15501	238931
chr7	94293101	94293300	200	0.0074	0.0102	18.33	9	-1.0265	intergenic	Gm5899	95639
chr7	94293501	94293700	200	0.0171	0.0224	34.83	50.75	0.5429	intergenic	Gm5899	96039
chr7	101568701	101568900	200	0.0018	0.0008	31	18.25	-0.7644	intergenic	Gm7027	4559
chr7	103294701	103294900	200	0.0005	0.0001	16.5	7	-1.237	intergenic	Olfr596	14822
chr7	106104401	106104700	300	0.0037	0.0059	8	15.83	0.9849	intergenic	Gm20663	11063
chr7	109410901	109411100	200	0.0004	0.0001	7.83	15.75	1.0077	intron	Stk33	0
chr7	112432301	112432500	200	0.004	0.0033	32.33	18.75	-0.7861	intron	Parva	0
chr7	114927401	114927700	300	0.0021	0.0029	16.78	6.67	-1.3315	promoter	Gm6816	0
chr7	115818801	115819000	200	0.0005	0.0001	15.33	6.25	-1.2947	intron	Sox6	0
chr7	116763201	116763500	300	0.0016	0.001	15.11	6.83	-1.1449	intergenic	Gm25423	71715
chr7	117338901	117339100	200	0.0027	0.0032	57.17	33.75	-0.7603	intergenic	Xylt1	41878
chr7	118862601	118862800	200	0.0015	0.0007	15.33	7	-1.1312	intron	Iqck	0
chr7	120560201	120560400	200	0.0031	0.0031	23.67	11	-1.1054	intergenic	Abca16	15387
chr7	120600301	120600500	200	0.0144	0.0221	15.67	6.25	-1.3258	intergenic	E130201H02Rik	1825
chr7	122541201	122541500	300	0.0063	0.0089	22.22	11.67	-0.9296	intron	Prkcb	0
chr7	124528001	124528200	200	0.012	0.0171	18.67	8	-1.2224	intergenic	Gm15339	33699
chr7	124808801	124809000	200	0.0221	0.024	32.33	22.25	-0.5392	intergenic	3100003L05Rik	99865
chr7	124811201	124811400	200	0.02	0.0357	35	19.75	-0.8255	intergenic	3100003L05Rik	102265
chr7	125016101	125016400	300	0.0198	0.0361	15.33	7.83	-0.969	intergenic	Gm21957	203048
chr7	126820701	126820900	200	0.0057	0.0072	7.83	15.5	0.9846	intron	Fam57b	0
chr7	127235601	127235800	200	0.0259	0.0315	16.83	10.5	-0.6809	exon	Zfp553	0
chr7	127343401	127343600	200	0.0128	0.0235	17.33	6.75	-1.3606	3' end	Zfp768	0
chr7	127560301	127560500	200	0.0002	0	15.5	5.25	-1.5619	exon	Srcap	0
chr7	127624501	127624700	200	0.0196	0.0237	15.17	9	-0.7529	intergenic	Zfp629	8703
chr7	127752101	127752400	300	0.0005	0.0001	15.11	7.33	-1.0431	exon	Fbxl19	0
chr7	127867901	127868100	200	0.0121	0.0144	16	9	-0.8301	3' end	Zfp668	0
chr7	129564701	129564900	200	0.0151	0.0168	17.5	10.5	-0.737	intergenic	Wdr11	26962
chr7	130362801	130363000	200	0.0272	0.0311	8.67	15.75	0.8618	intron	Fgfr2	0
chr7	135732301	135732500	200	0.0001	0	7.5	16.5	1.1375	intergenic	Mki67	15921
chr7	136245101	136245300	200	0.0082	0.013	19.83	9.5	-1.0619	intergenic	Gm24444	263725
chr7	137644601	137644800	200	0.0214	0.0351	41.83	27.5	-0.6052	intergenic	Glrx3	176006
chr7	137665601	137665800	200	0.0139	0.0219	19.5	8.25	-1.241	intergenic	Glrx3	197006
chr7	139117601	139117800	200	0.0064	0.0053	21.67	12.75	-0.765	intron	Stk32c	0
chr7	140202001	140202200	200	0.0015	0.0007	15.33	7	-1.1312	3' end	Olfr524	0
chr7	142781301	142781500	200	0.0119	0.0143	16.33	9	-0.8598	intergenic	Gm7290	23448
chr7	144349601	144349800	200	0.0383	0.0473	17.33	11.25	-0.6236	intron	Shank2	0
chr7	144409801	144410000	200	0.0062	0.0055	15.5	8.25	-0.9098	exon	Shank2	0
chr7	144611701	144611900	200	0.0009	0.0003	15.17	6.5	-1.2224	exon	Ano1	0
chr7	144791801	144792000	200	0.0092	0.0113	16.5	8	-1.0444	intergenic	Gm10152	27318
chr8	3496101	3496300	200	0	0	19.83	7	-1.5025	3' end	Zfp358	0
chr8	3996901	3997100	200	0.0025	0.0014	17.33	8.75	-0.9862	3' end	Gm7389	0
chr8	4965601	4965800	200	0.0038	0.0046	18.33	8	-1.1964	intergenic	n-R5s93	103458
chr8	6500101	6500400	300	0.002	0.0023	15.89	5	-1.668	intergenic	Gm24288	276138
chr8	6638501	6638700	200	0.0174	0.0373	7.33	16.25	1.1479	intergenic	Gm24288	414538
chr8	7351401	7351600	200	0.0014	0.0006	38.67	22	-0.8136	intergenic	Gm17215	29414
chr8	7355801	7356000	200	0.0121	0.0411	53.67	105	0.9683	intergenic	Gm17215	25014
chr8	11408901	11409100	200	0.0002	0	18.5	7.25	-1.3515	exon	Col4a2, Gm15419	0
chr8	11561501	11561800	300	0.0014	0.0009	16.56	7.83	-1.0796	exon	Ing1	0
chr8	12851001	12851300	300	0	0	16.78	5.5	-1.609	3' end	Atp11a	0
chr8	13257801	13258000	200	0.0214	0.0389	16.33	8.75	-0.9005	exon	Dcun1d2	0
chr8	15692501	15692700	200	0.0041	0.0031	16.33	8.5	-0.9423	intergenic	Csmd1	199836
chr8	15754201	15754500	300	0.0007	0.0003	15.22	6.5	-1.2277	intergenic	Csmd1	138036
chr8	18101601	18101900	300	0.0041	0.0036	15.33	5.83	-1.3943	intergenic	Gm25665	172811
chr8	19490101	19490300	200	0.0167	0.0177	28.67	19.25	-0.5745	intergenic	Rpl19-ps11	2605
chr8	19708401	19708600	200	0.0061	0.0049	11.67	17.75	0.6054	intergenic	Gm6483	10125
chr8	19711401	19711600	200	0.0145	0.0208	16.67	24.25	0.541	intergenic	Gm6483	13125
chr8	19729801	19730000	200	0.0066	0.0108	9.17	19	1.0515	promoter	4930467E23Rik	0
chr8	19783701	19783900	200	0.0156	0.0193	27.33	17.25	-0.6641	intergenic	Gm26853	5897
chr8	20122601	20122800	200	0.0062	0.0055	15.5	8.25	-0.9098	promoter	Gm21769	0
chr8	20123601	20123800	200	0.0005	0.0002	7.17	19	1.4066	exon	Gm21769	0
chr8	20129501	20129700	200	0.0024	0.0012	32.17	19.5	-0.7221	intergenic	Gm21769	2876
chr8	20152001	20152200	200	0.011	0.0117	28.5	18.25	-0.6431	intergenic	Gm21811	1506
chr8	20303001	20303200	200	0.0148	0.0158	10.83	15.75	0.5399	intron	2610005L07Rik, Gm26804	0
chr8	20378201	20378400	200	0.0041	0.0056	10.5	20.75	0.9827	intron	2610005L07Rik, Gm26804	0
chr8	20395101	20395300	200	0.0007	0.0002	15	24.5	0.7078	3' end	2610005L07Rik, Gm26804	0
chr8	20549301	20549600	300	0.0266	0.0467	23.56	14.83	-0.6672	promoter	Gm21092	730
chr8	20581401	20581600	200	0.004	0.0069	13	26.75	1.041	3' end	Gm21092	0
chr8	20593901	20594400	500	0.0102	0.0247	6.87	15.5	1.1746	intergenic	Gm21092	11901
chr8	20596801	20597200	400	0.0007	0.0002	20.33	27.13	0.4158	intergenic	Gm21092	14801
chr8	20599801	20600000	200	0.0053	0.0082	8.5	17.5	1.0418	intergenic	Gm21119	15096
chr8	20812801	20813000	200	0.0094	0.0139	10.67	18.75	0.8138	intergenic	Gm20946	15014
chr8	20946401	20946600	200	0.003	0.0045	65.83	29.25	-1.1704	intergenic	AY761185	1652
chr8	22128501	22128700	200	0.012	0.0257	15.17	6.25	-1.279	3' end	Nek3	0
chr8	22561001	22561200	200	0.0013	0.0011	20	6.75	-1.567	exon	Slc20a2	0
chr8	24607701	24607900	200	0.0026	0.0016	16.17	8	-1.0149	intron	Adam18	0
chr8	24716101	24716400	300	0.0002	0	16.56	7.67	-1.1106	3' end	Adam3	0
chr8	27304301	27304500	200	0.0046	0.004	23.67	13	-0.8643	intergenic	Eif4ebp1	28644
chr8	27466001	27466200	200	0.0077	0.0116	16.33	7.25	-1.1718	intron	Poteg	0
chr8	28536201	28536400	200	0.0005	0.0003	5.67	20	1.8194	intergenic	Gm26795	57104
chr8	30016701	30016900	200	0.0011	0.0005	26.33	11.5	-1.1953	intergenic	4933433F19Rik	551492
chr8	31396901	31397100	200	0.0011	0.0009	17.67	6.25	-1.4991	intergenic	Fut10	135162
chr8	33153001	33153200	200	0.0187	0.035	37.67	58.5	0.6351	intergenic	Gm6877	37995
chr8	33678301	33678500	200	0.0003	0.0001	16.5	6.75	-1.2895	intron	Gsr	0
chr8	39544401	39544600	200	0.0036	0.0025	16.17	8.25	-0.9706	intergenic	Msr1	37099
chr8	39729701	39729900	200	0.0184	0.0308	46.17	29	-0.6708	intergenic	Msr1	87022
chr8	42075501	42075700	200	0.0187	0.0387	6.33	24.5	1.9517	intergenic	Zfp353-ps	5759
chr8	42245201	42245500	300	0.0077	0.0178	7.67	30.83	2.0078	intergenic	Gm6180	1410
chr8	42816801	42817000	200	0.007	0.0062	19.17	11	-0.8011	intergenic	Gm26181	73888
chr8	43763601	43763800	200	0.0007	0.0004	5.5	15.25	1.4713	intergenic	Adam34	64113
chr8	44950601	44950800	200	0.0032	0.0021	19.5	10.5	-0.8931	promoter	Fat1	0
chr8	45009801	45010000	200	0.0069	0.011	17.5	8.25	-1.0849	exon	Fat1	0
chr8	45025101	45025500	400	0.0056	0.0119	18.42	7.75	-1.2487	exon	Fat1	0
chr8	45044101	45044400	300	0.0014	0.0015	17.11	7.17	-1.2556	exon	Fat1	0
chr8	45444501	45444700	200	0.001	0.0004	15.67	6.75	-1.2147	intergenic	Tlr3	33892
chr8	45924101	45924300	200	0.0205	0.0332	20.83	11.5	-0.8573	intergenic	Pdlim3	4554
chr8	46356901	46357100	200	0.0018	0.001	15.67	7.25	-1.1116	intergenic	Helt	62229
chr8	46562701	46562900	200	0.0051	0.004	17.17	9.25	-0.8921	3' end	Mlf1ip	0
chr8	46725801	46726000	200	0.0119	0.0128	16	8.25	-0.9556	intergenic	Gm16675	4971
chr8	47476801	47477000	200	0.0024	0.0013	18.83	9.75	-0.9498	intergenic	Trappc11	13114
chr8	48276701	48276900	200	0.0151	0.0169	16.83	10	-0.7513	3' end	Tenm3	0
chr8	48674301	48674500	200	0.0002	0	15.17	5.5	-1.4634	promoter	Tenm3	0
chr8	51350501	51350800	300	0.0055	0.013	12.44	27.5	1.1439	intergenic	Gm24929	727803
chr8	53975401	53975700	300	0.0007	0.0013	33.22	90.33	1.4431	intergenic	Vegfc	101831
chr8	54868301	54868600	300	0.0005	0.0001	16.56	8.33	-0.9903	intron	Wdr17	0
chr8	55116601	55116800	200	0.0051	0.0036	21.83	29.75	0.4464	intergenic	Gpm6a	55723
chr8	55119301	55119500	200	0.012	0.0122	40	27.5	-0.5406	intergenic	Gpm6a	58423
chr8	55121101	55121300	200	0.0094	0.0236	2.17	17	2.972	intergenic	Gpm6a	60223
chr8	55123201	55123700	500	0.0003	0	35.8	24.4	-0.5531	intergenic	Gpm6a	62323
chr8	55350101	55350300	200	0.0017	0.0007	39	24.25	-0.6855	intergenic	Gpm6a	289223
chr8	55363101	55363300	200	0.0075	0.0141	24.33	38	0.6431	intergenic	Gpm6a	302223
chr8	55502301	55502500	200	0.0112	0.0119	15.5	8.75	-0.8249	intergenic	Adam29	368411
chr8	55551401	55551600	200	0.031	0.0388	15.5	23	0.5694	intergenic	Adam29	319311
chr8	55994001	55994300	300	0.0037	0.0058	17.44	32.83	0.9124	intron	Glra3	0
chr8	56174901	56175200	300	0.004	0.0061	15.22	6.5	-1.2277	intergenic	Glra3	49471
chr8	56181601	56181800	200	0.0002	0	24.83	11.5	-1.1106	intergenic	Glra3	56171
chr8	56340301	56340500	200	0.0074	0.0204	32.17	66.75	1.0532	intergenic	Hpgd	19254
chr8	56355201	56355500	300	0.0103	0.0294	40.56	83.67	1.0448	intergenic	Hpgd	34154
chr8	56827701	56828000	300	0.0043	0.0051	16.33	8.33	-0.9709	intergenic	Fbxo8	235307
chr8	57104501	57104800	300	0.0011	0.0012	17.67	6.17	-1.5185	intergenic	Hand2	216182
chr8	57221201	57221400	200	0.0113	0.0303	14	30.25	1.1115	intergenic	Hand2	99582
chr8	58095801	58096000	200	0.0069	0.008	30.17	17.5	-0.7856	intergenic	Gm26905	75434
chr8	59138501	59138700	200	0.0064	0.01	16.67	6.75	-1.304	intergenic	BC030500	224202
chr8	59411401	59411600	200	0.0181	0.0225	29.67	19.75	-0.587	intergenic	Gm24847	147714
chr8	61329301	61329500	200	0.0073	0.0111	17.83	8	-1.1565	exon	Sh3rf1	0
chr8	62214901	62215100	200	0.0131	0.0207	17.17	8.75	-0.9723	intergenic	Anxa10	91782
chr8	62918201	62918400	200	0.0035	0.0051	35.83	18.25	-0.9734	intergenic	Spock3	32608
chr8	63745101	63745300	200	0.0119	0.0221	16.33	8	-1.0297	intergenic	Gm5350	32750
chr8	64758201	64758400	200	0.0048	0.0037	15.83	8.25	-0.9405	exon	Klhl2	0
chr8	64877701	64877900	200	0.005	0.0032	16.83	7.25	-1.2153	intergenic	Klhl2	27882
chr8	65302301	65302700	400	0.0055	0.0123	9.25	22	1.25	intergenic	Gm25403	64600
chr8	66978101	66978300	200	0.0006	0.0002	15.17	5.5	-1.4634	intergenic	Gm25275	59322
chr8	70010801	70011000	200	0.0123	0.0298	16.67	6	-1.4739	intergenic	Mau2	5122
chr8	71474701	71474900	200	0.0054	0.0073	16.17	7.25	-1.157	3' end	Dda1	0
chr8	71812801	71813000	200	0.0095	0.0086	16	22.25	0.4757	intergenic	Zfp709	74263
chr8	71816001	71816200	200	0.0188	0.0214	12.5	17.75	0.5059	intergenic	Zfp709	71063
chr8	72642801	72643000	200	0.0017	0.0008	16.83	26.25	0.641	intergenic	Nwd1	3710
chr8	73531001	73531200	200	0.0144	0.0337	16	5.5	-1.5406	intergenic	Gm23255	110195
chr8	75689801	75690000	200	0.0133	0.0241	16.83	5.75	-1.5497	intron	1700007B14Rik	0
chr8	77558301	77558500	200	0.0028	0.0033	15.33	5.75	-1.415	intron	Prmt10	0
chr8	79092001	79092200	200	0.0189	0.0392	16.5	8.5	-0.9569	exon	Zfp827	0
chr8	81072801	81073000	200	0.0055	0.0081	20.33	7.75	-1.3916	intergenic	Gm9725	34216
chr8	82304301	82304500	200	0.0069	0.0072	18.83	10.25	-0.8777	intergenic	Il15	27136
chr8	84611601	84611800	200	0.0034	0.0024	15.5	7.75	-1	3' end	Cacna1a, Gm16183	0
chr8	90889501	90889700	200	0.0202	0.0374	15.83	7.5	-1.078	intron	Chd9	0
chr8	92106901	92107100	200	0.0218	0.0382	7.83	15.5	0.9846	intergenic	Gm24254	66880
chr8	92591501	92591700	200	0.0052	0.0046	17.5	9.25	-0.9198	intergenic	Irx6	82588
chr8	93117501	93117800	300	0.0173	0.0285	15.89	9	-0.82	intron	Ces1c	0
chr8	93342001	93342300	300	0.011	0.0303	36.22	18.17	-0.9956	intergenic	Ces1g	4692
chr8	93580001	93580200	200	0.0036	0.0054	9.5	22.25	1.2278	intergenic	Ces5a	44293
chr8	94799801	94800000	200	0.0161	0.0355	17.5	7.75	-1.1751	intergenic	Ccl17	10452
chr8	95908201	95908400	200	0.0105	0.018	15.17	6.75	-1.1679	intergenic	Got2	19653
chr8	99466201	99466400	200	0.0121	0.0156	16.67	8.75	-0.9296	intron	A330008L17Rik, Gm15680	0
chr8	100163601	100163800	200	0.0092	0.0157	16.83	6.25	-1.4294	intergenic	Gm5742	102980
chr8	100619501	100619700	200	0.0113	0.0147	39.5	24.5	-0.6891	intergenic	Gm5742	558880
chr8	102009901	102010100	200	0.0018	0.0013	18.33	7.25	-1.3384	intergenic	Gm22223	470192
chr8	102129201	102129400	200	0.0042	0.0028	34.17	21.75	-0.6516	intergenic	Gm22715	357798
chr8	103757601	103757800	200	0.0174	0.0465	7	16.5	1.237	intergenic	Cdh5	343824
chr8	104781801	104782000	200	0.0061	0.0089	26.67	14	-0.9296	intergenic	4932416K20Rik	13236
chr8	106162901	106163200	300	0.0048	0.0059	18	9.67	-0.8969	exon	Pla2g15	0
chr8	106677101	106677300	200	0.0059	0.013	27	10.75	-1.3286	intergenic	Tango6	5767
chr8	107085601	107085800	200	0.0014	0.0006	18	8.75	-1.0406	intron	Terf2	0
chr8	108175201	108175500	300	0.0002	0	16.44	7.83	-1.0699	intergenic	Gm22825	332649
chr8	109561901	109562100	200	0.0034	0.0022	18.17	9.25	-0.9738	exon	Dhx38	0
chr8	110089001	110089300	300	0.0051	0.005	15.33	7	-1.1312	3' end	Zfp612, Gm17720	0
chr8	110222601	110222800	200	0.0187	0.0329	15.67	8	-0.9696	exon	Cmtr2	0
chr8	112797301	112797500	200	0.0076	0.0139	41.5	21.25	-0.9656	intron	Cntnap4	0
chr8	112803101	112803300	200	0.001	0.0005	16.67	6.5	-1.3585	exon	Cntnap4	0
chr8	113563301	113563500	200	0.0003	0	16.5	6.5	-1.344	intergenic	Gm24291	34629
chr8	114712101	114712300	200	0.0228	0.0277	15.67	9.5	-0.7217	promoter	Wwox	0
chr8	115287001	115287200	200	0.0382	0.0451	25.83	18	-0.5212	intron	Wwox	0
chr8	115803001	115803300	300	0.0019	0.0019	16.33	6.83	-1.2572	intergenic	Maf	95206
chr8	116668801	116669000	200	0.0005	0.0002	17.17	7.5	-1.1946	intron	Cdyl2	0
chr8	120900701	120900900	200	0.031	0.0476	18.33	9.5	-0.9485	intron	Gm20388	0
chr8	122895201	122895400	200	0.0096	0.0178	16.5	6.25	-1.4005	exon	Ankrd11, Gm20388	0
chr8	124688701	124688900	200	0.009	0.0162	16	5.25	-1.6077	exon	Ttc13	0
chr8	125015601	125015900	300	0.0004	0.0001	16	7.5	-1.0931	exon	Tsnax	0
chr8	125785301	125785500	200	0.0032	0.0021	16.67	8.5	-0.9714	exon	Pcnxl2	0
chr8	126015201	126015400	200	0.0121	0.0253	25.83	10.5	-1.2988	intron	Kcnk1	0
chr8	129102401	129102600	200	0.0003	0.0001	18.5	8	-1.2095	exon	1700008F21Rik	0
chr8	129144801	129145000	200	0.0061	0.0054	15.17	8	-0.9228	intron	1700008F21Rik	0
chr8	129211501	129211700	200	0.0024	0.0014	9	15.5	0.7843	intergenic	2610044O15Rik8	6023
chr9	3315801	3316100	300	0.0123	0.0267	16.22	7.67	-1.0813	intergenic	Alkbh8	19377
chr9	3956901	3957100	200	0.0029	0.0018	15.33	7.5	-1.0317	intergenic	Gucy1a2	59558
chr9	4138401	4138700	300	0	0	17.56	7.5	-1.227	intergenic	Gm22195	132429
chr9	4139101	4139300	200	0.0007	0.0004	15.83	5.75	-1.4613	intergenic	Gm22195	131829
chr9	4854401	4854600	200	0.0015	0.0009	18.17	7	-1.3759	intergenic	Gria4	58166
chr9	5445001	5445200	200	0.0276	0.0239	15.5	8	-0.9542	intergenic	Casp12	71968
chr9	5862201	5862400	200	0.0022	0.0023	15.5	5.75	-1.4306	intergenic	Pdgfd	306211
chr9	6130801	6131000	200	0.0019	0.0017	19.67	7.75	-1.3435	intergenic	Pdgfd	37611
chr9	6663901	6664100	200	0.0016	0.0007	17.17	8.25	-1.0571	intergenic	Gm23097	42241
chr9	6699501	6699700	200	0.0085	0.0083	16.17	9	-0.845	intergenic	Gm23097	6641
chr9	7064701	7064900	200	0.0079	0.0114	15.67	7	-1.1623	intron	Dync2h1	0
chr9	7409001	7409200	200	0.0131	0.0141	19	11.5	-0.7244	intergenic	Mmp1b	20953
chr9	7411801	7412000	200	0.0236	0.0483	18.33	9	-1.0265	intergenic	Mmp1b	23753
chr9	9599101	9599300	200	0.0047	0.0036	15.5	8	-0.9542	intergenic	Cntn5	61590
chr9	9626601	9626800	200	0.0071	0.0067	15.17	8	-0.9228	intergenic	Cntn5	34090
chr9	11109201	11109400	200	0.0049	0.0141	17.17	54.5	1.6666	intergenic	Cntn5	204425
chr9	11416801	11417000	200	0.0083	0.0151	28.17	14	-1.0086	intergenic	Cntn5	512025
chr9	12283101	12283400	300	0.0095	0.0244	4.44	20.17	2.1819	intergenic	Gm25365	496764
chr9	16860601	16860800	200	0.0182	0.0422	15.17	5.5	-1.4634	intergenic	Gm5611	169244
chr9	17059101	17059400	300	0.0031	0.0028	22.33	11.83	-0.9163	intergenic	Gm5611	28201
chr9	17632201	17632400	200	0.0002	0	15.67	5.75	-1.4461	intergenic	Gm5611	601301
chr9	19897301	19897500	200	0.0001	0	24.67	10.75	-1.1982	intergenic	Olfr862	12957
chr9	23608501	23608700	200	0.003	0.002	17.33	7	-1.3081	intergenic	Bmper	123298
chr9	24147901	24148100	200	0.0103	0.017	21.17	10.5	-1.0114	intron	Npsr1	0
chr9	25861701	25861900	200	0.008	0.0114	17.67	9	-0.973	intergenic	Gm26190	48725
chr9	26158801	26159000	200	0.007	0.0093	15.5	7.5	-1.0473	intergenic	Gm26190	345825
chr9	36568301	36568500	200	0.0106	0.0191	17.17	6.75	-1.3466	intergenic	Gm17689	12777
chr9	38155901	38156100	200	0.0043	0.0032	19.5	10.75	-0.8591	intergenic	Olfr890	11819
chr9	38897101	38897300	200	0.0111	0.0285	43	22.75	-0.9185	intergenic	Olfr926	18924
chr9	42469301	42469500	200	0.0039	0.0029	15.33	7.75	-0.9844	intron	Tbcel	0
chr9	44716001	44716200	200	0.0039	0.0028	17.83	9.5	-0.9086	promoter	Phldb1	0
chr9	52992601	52992800	200	0.0037	0.0026	16.5	8.5	-0.9569	intergenic	Ddx10	105653
chr9	57681901	57682100	200	0.0115	0.0208	17.83	6.75	-1.4016	exon	Cyp1a2	0
chr9	64801101	64801300	200	0.0022	0.0014	16	7.5	-1.0931	intergenic	Dennd4a	10039
chr9	65313401	65313600	200	0.0025	0.0014	17.33	8.75	-0.9862	intron	Clpx	0
chr9	65945801	65946000	200	0.0077	0.0215	34.33	147.75	2.1055	intron	Csnk1g1	0
chr9	70034101	70034300	200	0.0186	0.0289	17.67	7.75	-1.1888	exon	Gcnt3	0
chr9	71725501	71725700	200	0.0224	0.0412	18.33	8.25	-1.152	exon	Cgnl1	0
chr9	73396801	73397000	200	0.0081	0.016	23.33	11	-1.0849	intergenic	Unc13c	82421
chr9	73407501	73407700	200	0.004	0.0028	25	14.75	-0.7612	intergenic	Unc13c	71721
chr9	74684701	74684900	200	0.0005	0.0001	20	9.25	-1.1125	intergenic	RP23-402M18.1	24361
chr9	74773601	74773800	200	0.0069	0.0086	15.33	27.75	0.8558	intergenic	Gm22315	8269
chr9	76492101	76492300	200	0.0062	0.0103	16.67	5.25	-1.6666	exon	Fam83b	0
chr9	77675901	77676100	200	0.0197	0.0464	7.67	21.25	1.4708	intergenic	Klhl31	15773
chr9	78564201	78564400	200	0.0091	0.0118	24.83	14.25	-0.8013	intron	Slc17a5	0
chr9	78830001	78830400	400	0.0011	0.0006	19.17	10.25	-0.903	intergenic	Gm8116	8108
chr9	78889801	78890000	200	0.0117	0.0119	20.17	12.25	-0.7192	intergenic	Gm8116	67908
chr9	79402901	79403100	200	0.001	0.0005	16.67	7	-1.2515	intergenic	Col12a1	195890
chr9	79403401	79403600	200	0.015	0.0244	25	12.25	-1.0291	intergenic	Col12a1	195390
chr9	79405201	79405400	200	0.0026	0.0044	4.67	16.25	1.8	intergenic	Col12a1	193590
chr9	80956001	80956200	200	0.001	0.0003	20	9.75	-1.0365	intergenic	RP23-417D20.1	28787
chr9	81255701	81256000	300	0.0012	0.0005	16.89	9.17	-0.8816	intergenic	Gm26713	52109
chr9	81911601	81911800	200	0.0003	0.0001	15.5	5.75	-1.4306	intron	Mei4	0
chr9	82037401	82037800	400	0.0088	0.021	17.33	6.25	-1.4716	intergenic	Mei4	9909
chr9	82779901	82780100	200	0.0009	0.0003	25.17	13.25	-0.9255	intergenic	Irak1bp1	49705
chr9	83170701	83170900	200	0.0168	0.0273	15.5	6.75	-1.1993	intergenic	Hmgn3	24093
chr9	83177801	83178000	200	0.0168	0.0421	19.17	6.5	-1.5601	intergenic	Hmgn3	31193
chr9	84099901	84100100	200	0.0185	0.0132	47.17	28.75	-0.7142	intron	Bckdhb	0
chr9	85284201	85284400	200	0.0044	0.0033	17.33	9.25	-0.906	intergenic	Gm11114	28372
chr9	86069401	86069600	200	0.0062	0.005	27.33	17	-0.6851	intergenic	Tpbg	222345
chr9	86120301	86120600	300	0.0125	0.0297	15.22	5	-1.6062	intergenic	Ube2cbp	186633
chr9	86694301	86694600	300	0.0077	0.013	24.89	14.5	-0.7794	promoter	Me1	0
chr9	87491901	87492100	200	0.0186	0.0261	28	16.5	-0.763	intergenic	Tbx18	210699
chr9	89069301	89069500	200	0.0129	0.0136	21.33	13.25	-0.6871	intron	Gm26567	0
chr9	89601401	89601600	200	0.0066	0.0133	18.33	7.5	-1.2895	exon	AF529169	0
chr9	92631201	92631400	200	0.0048	0.007	23.67	10.75	-1.1385	intergenic	Plod2	22772
chr9	93295501	93295700	200	0.0128	0.0337	23.5	70.5	1.585	intergenic	Gm9621	95667
chr9	95269301	95269500	200	0.0012	0.0005	16.67	7.75	-1.1047	intergenic	Slc9a9	38855
chr9	97261101	97261300	200	0.0071	0.0067	15.33	8.25	-0.8942	intergenic	Rpl7a-ps10	81121
chr9	98456801	98457000	200	0.0036	0.0028	15.17	6.75	-1.1679	intergenic	Rbp1	10249
chr9	98679301	98679500	200	0.0061	0.0049	16.33	8.25	-0.9854	intergenic	PISRT1	26229
chr9	99735801	99736000	200	0.0014	0.001	18.67	7.5	-1.3155	intron	Gm16004	0
chr9	103014701	103014900	200	0.0004	0.0001	17.83	6.25	-1.5126	intron	Slco2a1	0
chr9	105644801	105645000	200	0.0007	0.0002	20	9.5	-1.074	exon	Pik3r4	0
chr9	107557801	107558000	200	0.0054	0.0083	17.83	8	-1.1565	promoter	Rassf1	0
chr9	108024201	108024400	200	0.0143	0.0238	15.5	7.75	-1	promoter	Ip6k1, Gm20662	0
chr9	108494701	108494900	200	0.0066	0.0097	17.5	8	-1.1293	exon	Usp19	0
chr9	108828501	108828700	200	0.0113	0.0119	15.83	9	-0.815	exon	Celsr3	0
chr9	110428701	110428900	200	0.0031	0.002	16.33	8.25	-0.9854	exon	Klhl18	0
chr9	110548201	110548400	200	0.0028	0.0019	16	7.75	-1.0458	promoter	Setd2	0
chr9	111805301	111805700	400	0	0	17.58	8.13	-1.1138	intergenic	Stac	114952
chr9	113228501	113228700	200	0.001	0.0004	20.5	9.75	-1.0721	intergenic	Gm22492	174774
chr9	114513801	114514100	300	0.009	0.0059	15.44	6.17	-1.3245	exon	Trim71	0
chr9	117983101	117983300	200	0.0035	0.0039	16.83	6.25	-1.4294	intron	Zcwpw2	0
chr9	118208501	118208700	200	0.0051	0.005	16.67	7.75	-1.1047	intergenic	Gm17399	38124
chr9	118333201	118333400	200	0.0005	0.0001	15.67	6.5	-1.2692	intergenic	Gm22198	45108
chr9	119861401	119861600	200	0.0121	0.0241	20	9.5	-1.074	intergenic	Gm2449	31102
chr9	120018901	120019100	200	0.0115	0.0234	16.67	7.25	-1.2009	exon	Xirp1, Cx3cr1	0
chr9	120833801	120834000	200	0.0177	0.0228	15.17	8.5	-0.8354	intergenic	Gm23624	42015
chr9	121147901	121148300	400	0.0045	0.006	16.5	7.63	-1.1137	intron	Ulk4	0
chr9	121178901	121179100	200	0.0023	0.0022	32.33	16.25	-0.9926	intron	Ulk4	0
chr9	121406401	121406600	200	0.0055	0.0061	20.67	11	-0.9098	intron	Trak1	0
chr10	3109301	3110100	800	0.0019	0.0056	19.08	46.88	1.2965	intergenic	9230019H11Rik	9740
chr10	3111201	3113200	2000	0.0083	0.0287	24.12	52.93	1.1339	intergenic	9230019H11Rik	6640
chr10	3113401	3115500	2100	0.003	0.0104	19.76	43.67	1.1438	intergenic	9230019H11Rik	4340
chr10	3116101	3117200	1100	0.0043	0.0132	29.21	69.73	1.2552	intergenic	9230019H11Rik	2640
chr10	3316501	3316700	200	0.0097	0.0099	15.67	8.75	-0.8403	intergenic	Gm26752	47372
chr10	3318501	3318700	200	0.017	0.0189	19.67	12.25	-0.683	intergenic	Gm26752	45372
chr10	4015401	4015600	200	0.0025	0.004	15.67	4.25	-1.8822	exon	Mthfd1l	0
chr10	5047601	5047800	200	0.0112	0.0204	17.33	8.5	-1.028	exon	Syne1	0
chr10	5724601	5724800	200	0.012	0.0237	15.67	6.75	-1.2147	intergenic	Fbxo5	74359
chr10	7416301	7416500	200	0.0005	0.0002	19.17	8	-1.2605	intergenic	Ulbp1	28372
chr10	8265901	8266300	400	0.009	0.023	4.42	17.75	2.0068	intron	Ust	0
chr10	8599301	8599600	300	0.0001	0	16	7.17	-1.1587	intergenic	Gm24374	43333
chr10	8600301	8600500	200	0.0144	0.0312	28.17	14.5	-0.9579	intergenic	Gm24374	42433
chr10	8604901	8605100	200	0.0046	0.0057	19.17	9	-1.0906	intergenic	Gm24374	37833
chr10	13610801	13611200	400	0.0115	0.0234	6.58	16.38	1.3146	intergenic	Aig1	35853
chr10	14747101	14747300	200	0.0091	0.0077	15.67	6.5	-1.2692	promoter	Gm8355	983
chr10	15183101	15183300	200	0.0004	0.0001	19.33	6.5	-1.5726	intergenic	Gm23892	198301
chr10	16777801	16778000	200	0.0105	0.0156	16.83	8.75	-0.944	intergenic	Gm25382	338803
chr10	20010701	20011000	300	0.0175	0.028	17.33	9.5	-0.8675	intron	Map3k5	0
chr10	20017501	20017700	200	0.0023	0.0023	17	6.5	-1.387	intron	Map3k5	0
chr10	20266601	20266800	200	0.0156	0.0168	17	10	-0.7655	exon	Map7	0
chr10	21211501	21211800	300	0.0017	0.0016	16	6.17	-1.3755	intergenic	Myb	50516
chr10	21212501	21212700	200	0.0017	0.0008	16.67	8	-1.0589	intergenic	Myb	51516
chr10	22142501	22142800	300	0.0088	0.0298	100.67	257.17	1.3531	intron	E030030I06Rik	0
chr10	22685001	22685200	200	0.0051	0.0036	22.5	11.5	-0.9683	intron	Slc2a12	0
chr10	22689901	22690100	200	0.0228	0.0278	15.33	9.25	-0.7291	intron	Slc2a12	0
chr10	22741201	22741400	200	0.0004	0.0001	15.67	6.25	-1.3258	intergenic	Tbpl1	9262
chr10	23873101	23873300	200	0.0019	0.0009	31.33	18.5	-0.7602	intergenic	Vnn3	3257
chr10	23973201	23973400	200	0	0	292.17	213	-0.4559	intergenic	Taar5	1418
chr10	24686401	24686700	300	0.0071	0.008	17.78	10.5	-0.7597	intron	Enpp1	0
chr10	24848501	24848700	200	0.016	0.0257	19.83	10	-0.9879	intergenic	Enpp3	12305
chr10	25968501	25968700	200	0.0005	0.0001	20.33	9.5	-1.0978	intergenic	Tmem200a	22485
chr10	25973101	25973400	300	0.0018	0.0008	15.22	8.17	-0.8984	intergenic	Tmem200a	17785
chr10	27823901	27824100	200	0.0241	0.0368	22.5	14	-0.6845	intergenic	Gm10145	112263
chr10	27824601	27824800	200	0.0206	0.0373	19.67	11.25	-0.8058	intergenic	Gm10145	111563
chr10	28907601	28907800	200	0.0084	0.0136	15.33	5.75	-1.415	intron	4930519F09Rik	0
chr10	28934301	28934500	200	0.0027	0.0028	29.67	14.25	-1.0579	intergenic	4930519F09Rik	10793
chr10	29815901	29816200	300	0.0028	0.0062	7.56	19.33	1.3555	intergenic	Gm10275	116521
chr10	30137301	30137500	200	0.0021	0.0011	19.33	10	-0.9511	intergenic	Cenpw	58510
chr10	30484001	30484200	200	0.002	0.001	33	19.5	-0.759	intergenic	Gm22623	9741
chr10	30814101	30814300	200	0.0093	0.0153	27.33	13	-1.0721	intergenic	Ncoa7	10993
chr10	31055101	31055300	200	0.0057	0.007	18.5	7.75	-1.2553	intergenic	Gm23790	108225
chr10	33578301	33578500	200	0.0005	0.0002	42	20.25	-1.0525	intron	Clvs2	0
chr10	33889501	33889800	300	0.0073	0.016	65.33	39.83	-0.7138	intergenic	Sult3a1	10025
chr10	34693701	34693900	200	0.0076	0.0092	15.33	7.75	-0.9844	intergenic	Frk	82474
chr10	34746601	34746800	200	0.0015	0.0006	23.33	12.5	-0.9005	intergenic	Frk	135374
chr10	37736201	37736400	200	0.0102	0.0252	81.83	45	-0.8628	intergenic	Gm24710	195279
chr10	40833401	40833600	200	0.0018	0.001	17.67	8.75	-1.0137	intron	Cdc40	0
chr10	46972601	46973000	400	0	0	15.5	7.13	-1.1213	intergenic	Gm25650	134093
chr10	46973501	46973700	200	0.024	0.0434	41	23.25	-0.8184	intergenic	Gm25650	134993
chr10	46974201	46974600	400	0.0049	0.0061	19.42	10.5	-0.8869	intergenic	Gm25650	135693
chr10	49823701	49823900	200	0.0036	0.0027	19	10	-0.926	intergenic	Grik2	34934
chr10	50494001	50494200	200	0.0131	0.0142	15.67	7.5	-1.0627	intergenic	Ascc3	98468
chr10	51475601	51475800	200	0.0124	0.032	13.17	30.5	1.2119	intergenic	Gp49a	4831
chr10	51883301	51883500	200	0.0056	0.0075	35.5	18.25	-0.9599	intergenic	Gm23906	5124
chr10	51885101	51885300	200	0.0072	0.0101	33.67	19	-0.8253	intergenic	Gm23906	3324
chr10	51998701	51998900	200	0.0066	0.0123	24.5	9	-1.4448	intergenic	Vgll2	23601
chr10	53472601	53472800	200	0.0045	0.0035	15.17	7.75	-0.9686	intergenic	Gm5423	2163
chr10	55720301	55720500	200	0.0121	0.0264	23.67	10.5	-1.1725	intergenic	Tbc1d32	293797
chr10	56388401	56388600	200	0.003	0.002	16.33	7.75	-1.0756	exon	Gja1	0
chr10	57333401	57333900	500	0.0081	0.0171	16.07	6.3	-1.3506	intergenic	4930467K11Rik	144480
chr10	57770901	57771200	300	0.0093	0.028	16	53	1.7279	intergenic	Gm5777	11153
chr10	58223301	58223500	200	0.0138	0.0328	11.33	21.25	0.9069	promoter	AW822073	0
chr10	58224601	58225100	500	0	0	128.27	75.8	-0.7589	exon	AW822073	0
chr10	58226401	58226700	300	0.0052	0.0137	10.11	22.17	1.1324	promoter	AW822073	694
chr10	58228101	58228500	400	0.0034	0.0072	11.33	22.88	1.0132	promoter	Gm10807	0
chr10	60358001	60358200	200	0.0141	0.0306	16.83	5.25	-1.6809	3' end	4632428N05Rik, Cdh23	0
chr10	65902601	65902900	300	0	0	8.44	17.83	1.0785	intergenic	Gm22829	267500
chr10	66719701	66719900	200	0.0063	0.0056	15.83	8.5	-0.8974	intergenic	1110002J07Rik	192588
chr10	71112901	71113100	200	0.0037	0.0026	16.5	8.5	-0.9569	intron	Bicc1	0
chr10	71366001	71366200	200	0.0036	0.0024	19	10.25	-0.8904	exon	Ipmk	0
chr10	71515701	71515900	200	0.0117	0.0178	15.67	7.75	-1.0154	intergenic	Ipmk	82373
chr10	72408801	72409100	300	0.004	0.0025	19.11	25.17	0.3971	intergenic	Gm9923	96952
chr10	72733501	72733800	300	0.0055	0.013	4.33	15.33	1.8231	intergenic	Zwint	58536
chr10	76286201	76286400	200	0.0118	0.0131	18.33	9.5	-0.9485	promoter	Dip2a	0
chr10	76375001	76375200	200	0.0074	0.0082	17	8.5	-1	exon	Pcnt	0
chr10	77054801	77055000	200	0.0015	0.0007	17.17	7.5	-1.1946	exon	Col18a1, Slc19a1	0
chr10	78867201	78867500	300	0.0009	0.0004	20	8.33	-1.263	intergenic	Olfr1355	8048
chr10	79515101	79515300	200	0.0033	0.0023	20.83	11.25	-0.889	intergenic	Ppap2c	11129
chr10	79977401	79977600	200	0.0148	0.0169	15.17	8.75	-0.7935	3' end	Tmem259	0
chr10	80634401	80634600	200	0.0185	0.0421	17.17	6.25	-1.4577	exon	Csnk1g2	0
chr10	80691101	80691500	400	0.0022	0.003	16.08	6.38	-1.3351	exon	Mob3a	0
chr10	80978701	80978900	200	0.0121	0.0182	10	17.75	0.8278	intron	Gng7	0
chr10	80980401	80980600	200	0.0079	0.0069	46	31.75	-0.5349	intron	Gng7	0
chr10	81322501	81322800	300	0.0005	0.0001	17.22	6.83	-1.3336	exon	Cactin	0
chr10	81853101	81853300	200	0.0152	0.0242	16.67	7.75	-1.1047	intergenic	Gm4767	29740
chr10	81969201	81969400	200	0.0032	0.002	28.33	15.5	-0.8702	intergenic	Zfp781	58301
chr10	82644301	82644500	200	0	0	16	5	-1.6781	promoter	Tdg	0
chr10	83830501	83830800	300	0.0075	0.0164	10.22	26.67	1.3833	intergenic	1500009L16Rik	67739
chr10	83954401	83954600	200	0.0114	0.0249	6.33	15.5	1.2912	intergenic	1500009L16Rik	191639
chr10	84528701	84528900	200	0.0001	0	15.67	5.25	-1.5773	exon	Ckap4	0
chr10	84725601	84725800	200	0.0003	0.0001	16.33	6.5	-1.3293	exon	Polr3b	0
chr10	85715201	85715500	300	0.0183	0.0359	23.22	12	-0.9525	intergenic	Btbd11	54908
chr10	85716501	85716700	200	0.0177	0.0396	17.67	8	-1.143	intergenic	Btbd11	56208
chr10	86678101	86678300	200	0.0088	0.0122	22	11.75	-0.9048	intergenic	1810014B01Rik	7300
chr10	87509601	87509800	200	0.0028	0.0027	19	8.75	-1.1186	intergenic	Pah	11994
chr10	90473301	90473500	200	0.0139	0.0269	21.17	11.25	-0.9119	intron	Anks1b	0
chr10	92047801	92048000	200	0.0133	0.0222	15.17	7.25	-1.0649	intergenic	Rmst	23036
chr10	93265401	93265600	200	0.0025	0.0016	17	8.25	-1.0431	exon	Elk3	0
chr10	94408101	94408300	200	0.009	0.0087	18.17	10.5	-0.7909	promoter	Tmcc3	0
chr10	97316501	97316700	200	0.0005	0.0001	15.83	6.5	-1.2845	intergenic	Dcn	162799
chr10	99216401	99216600	200	0.0116	0.013	16.17	8.25	-0.9706	intergenic	Poc1b	18326
chr10	101567101	101567400	300	0.0119	0.0158	15.11	6.5	-1.2171	intergenic	Gm26278	22792
chr10	101630801	101631000	200	0.0015	0.0012	57.5	30	-0.9386	intergenic	Mgat4c	50486
chr10	103262901	103263100	200	0.0025	0.0023	20.67	9	-1.1993	intergenic	Lrriq1	26578
chr10	103662301	103662500	200	0.0185	0.0471	7	16.5	1.237	intergenic	Gm26923	79907
chr10	104836701	104837000	300	0.0101	0.0215	21.11	7.83	-1.4303	intergenic	Gm25522	28203
chr10	104890601	104890900	300	0	0	7.22	20.5	1.5051	intergenic	Gm25522	25292
chr10	105883701	105883900	200	0.0065	0.0057	16.17	8.75	-0.8857	intergenic	Ccdc59	35867
chr10	108452101	108452300	200	0.0051	0.004	17.17	9.25	-0.8921	intergenic	Gm25591	23940
chr10	109320801	109321000	200	0.0037	0.0033	21.5	11	-0.9668	intergenic	Gm23041	47087
chr10	111053201	111053400	200	0.0017	0.0009	15.17	7	-1.1155	intergenic	Zdhhc17	43134
chr10	112429001	112429200	200	0.0047	0.0081	7	16.75	1.2587	intron	Kcnc2	0
chr10	112465301	112465500	200	0.0011	0.0005	16	7.25	-1.142	3' end	Kcnc2	0
chr10	112517801	112518100	300	0.0001	0	7.78	19.33	1.3137	intergenic	Kcnc2	51496
chr10	112704101	112704400	300	0.0009	0.0011	12.22	30.33	1.3114	intergenic	Atxn7l3b	221037
chr10	117888701	117888900	200	0.0002	0	16.67	6.25	-1.415	intergenic	Rap1b	42765
chr10	118032001	118032200	200	0.0009	0.0003	16.17	6.25	-1.3711	intergenic	Mdm1	109586
chr10	118070901	118071100	200	0.0018	0.0014	15.83	6.25	-1.341	intergenic	Mdm1	70686
chr10	118075701	118075900	200	0.0069	0.0094	15.17	6.75	-1.1679	intergenic	Mdm1	65886
chr10	118158501	118158700	200	0.0099	0.0101	16.33	9.25	-0.8203	exon	Mdm1	0
chr10	119699001	119699200	200	0.0055	0.0046	16	8.5	-0.9125	intron	Grip1	0
chr10	120105501	120105700	200	0.0028	0.0042	20.5	7.25	-1.4996	exon	Helb	0
chr10	120372301	120372500	200	0.0199	0.0345	16.67	6	-1.4739	intron	1700006J14Rik, Hmga2	0
chr10	121353701	121353900	200	0.0161	0.0191	16.5	9.5	-0.7965	intergenic	Gns	11189
chr10	121944701	121944900	200	0.0018	0.0009	18.83	9.5	-0.9873	intron	Srgap1	0
chr10	123208701	123208900	200	0.0082	0.0094	15.83	7.5	-1.078	intergenic	AC158802.1	11729
chr10	123496401	123496600	200	0.0034	0.0022	21.5	12	-0.8413	intron	Fam19a2	0
chr10	124311601	124311800	200	0.0108	0.0173	29.5	16.25	-0.8603	intergenic	Gm23777	143258
chr10	125715701	125716000	300	0.012	0.0198	8.89	18	1.0179	intergenic	Lrig3	250218
chr10	126010001	126010300	300	0.0003	0.0001	16.22	6	-1.4349	exon	Lrig3	0
chr10	127743301	127743500	200	0.0022	0.0021	16.67	5.5	-1.5995	exon	Zbtb39	0
chr10	129393601	129393800	200	0.0054	0.0041	29.83	18.75	-0.67	intergenic	Olfr784	5006
chr10	129929201	129929500	300	0.0004	0.0001	29.67	17.67	-0.7478	intergenic	Olfr818	15603
chr10	130045101	130045300	200	0.0029	0.0018	15.33	7.5	-1.0317	intergenic	Olfr821	10540
chr11	3119301	3119500	200	0.002	0.0016	13.83	29.25	1.0803	intergenic	Pisd-ps1	6403
chr11	3128701	3129000	300	0.0058	0.0174	18.89	48.83	1.3703	promoter	Pisd-ps1	0
chr11	3130701	3131600	900	0.0042	0.0117	12.07	31.5	1.3834	3' end	Pisd-ps1	0
chr11	3132001	3132200	200	0.0039	0.0061	260.33	182.25	-0.5144	3' end	Sfi1	0
chr11	3134301	3134500	200	0.0336	0.0354	149.67	124	-0.2714	3' end	Sfi1	0
chr11	3136301	3136600	300	0.0135	0.0307	3.56	30.83	3.1163	promoter	Sfi1	0
chr11	3139401	3140400	1000	0.0051	0.0142	9.2	22.75	1.3062	exon	Sfi1	0
chr11	3142301	3142500	200	0.0049	0.0136	20.33	50.25	1.3053	promoter	Sfi1, Gm11399	0
chr11	3142801	3143100	300	0.0071	0.0153	2.56	15.83	2.6313	promoter	Sfi1, Gm11399	0
chr11	3143501	3144100	600	0.006	0.0189	20.5	56.42	1.4605	3' end	Sfi1	0
chr11	3144701	3145100	400	0.0105	0.0336	15.67	36.5	1.2202	3' end	Sfi1	0
chr11	3145601	3146000	400	0.0031	0.0087	18.17	48.38	1.413	promoter	Sfi1	0
chr11	3146501	3146700	200	0.0238	0.0478	3.33	26.75	3.0045	promoter	Sfi1	0
chr11	3152001	3152400	400	0	0	9.92	40.13	2.0166	3' end	Sfi1	0
chr11	3152601	3152800	200	0.0021	0.0047	59	133.75	1.1808	3' end	Sfi1	0
chr11	3154301	3154500	200	0.0127	0.0368	31.5	63.5	1.0114	3' end	Sfi1	0
chr11	3157101	3157400	300	0.0173	0.0459	5.67	40.17	2.8254	3' end	Sfi1	0
chr11	3162201	3162500	300	0.015	0.0341	1.22	16.5	3.7549	intron	Sfi1	0
chr11	3170801	3172000	1200	0.0076	0.0217	7.25	26.29	1.8586	promoter	Sfi1	0
chr11	3173501	3173800	300	0	0	107.89	132.5	0.2964	intron	Sfi1	0
chr11	3174601	3175000	400	0.0031	0.008	19.42	43.88	1.1761	intron	Sfi1	0
chr11	3176901	3177300	400	0.0083	0.0217	11.33	30.38	1.4223	promoter	Sfi1	0
chr11	3178301	3178800	500	0.0088	0.0235	5.07	20.3	2.0024	promoter	Sfi1	0
chr11	3179101	3179400	300	0.0104	0.036	66.44	118.33	0.8326	exon	Sfi1	0
chr11	3185501	3186100	600	0.0105	0.0291	7.89	37.67	2.2554	3' end	Sfi1	0
chr11	3187101	3187400	300	0.0006	0.0011	18.56	55.17	1.5719	promoter	Sfi1, Drg1	0
chr11	3192501	3192700	200	0.0126	0.0351	40.33	78.25	0.9561	3' end	Sfi1, Drg1	0
chr11	3193801	3194300	500	0.0046	0.0114	60.93	97.9	0.6841	promoter	Gm12735, Drg1	0
chr11	3195501	3195700	200	0.0051	0.0132	37.5	78.75	1.0704	3' end	Drg1	0
chr11	4665601	4665800	200	0.0051	0.0071	19.33	8.75	-1.1437	intron	Ascc2	0
chr11	5169601	5169800	200	0.0045	0.0044	23.67	12.25	-0.9501	intergenic	Emid1	17343
chr11	5834001	5834200	200	0.0061	0.0068	15.33	7.25	-1.0806	3' end	Polm	0
chr11	6532101	6532300	200	0.0123	0.0153	22.33	11.75	-0.9265	intergenic	Gm11974	3340
chr11	7575701	7576000	300	0.0012	0.0005	20.22	11.17	-0.8567	intergenic	Gm11986	285326
chr11	8922301	8922500	200	0.0013	0.0005	23.17	12.25	-0.9193	intron	Pkd1l1	0
chr11	9749101	9749400	300	0.0105	0.026	8.11	29.5	1.8627	intergenic	Eif3s6-ps1	11479
chr11	10443101	10443300	200	0.0003	0	16.83	6.75	-1.3184	intergenic	Gm11997	66018
chr11	10760301	10760500	200	0.0235	0.0426	29.67	17.75	-0.741	intergenic	Vwc2	353722
chr11	10761401	10761600	200	0.0201	0.0497	18.17	7.75	-1.229	intergenic	Vwc2	352622
chr11	11392501	11392800	300	0.0018	0.0008	16.78	9.33	-0.8461	intron	Zpbp	0
chr11	12146101	12146400	300	0.0009	0.0003	15.78	8.17	-0.9501	intergenic	Gm12001	18102
chr11	12795801	12796000	200	0.0023	0.0014	17	8	-1.0875	intergenic	Gm22789	102858
chr11	12957701	12957900	200	0.0015	0.0014	20	7.25	-1.4639	intergenic	Gm12003	19762
chr11	14264801	14265000	200	0.0029	0.0018	17.17	8.75	-0.9723	intergenic	4930554G24Rik	85759
chr11	15227801	15228000	200	0.0203	0.0493	61	39.25	-0.6361	intergenic	Gm12009	177543
chr11	15303401	15303600	200	0.0225	0.0498	7.67	17	1.1489	intergenic	Gm24707	108699
chr11	15729301	15729600	300	0.0005	0.0002	70.67	38	-0.895	intergenic	Gm12010	239827
chr11	15886701	15886900	200	0.0022	0.0018	36.83	61.25	0.7337	intergenic	Gm12011	350028
chr11	19569001	19569200	200	0.0116	0.0141	22	11	-1	intergenic	Gm12027	57560
chr11	19570401	19570600	200	0.0001	0	20.17	7.5	-1.427	intergenic	Gm12027	56160
chr11	20020601	20020800	200	0.0173	0.0199	16.67	10	-0.737	exon	Spred2	0
chr11	22591101	22591300	200	0.0032	0.0034	15.17	5.75	-1.3993	intergenic	Gm26829	9034
chr11	22750301	22750500	200	0.0201	0.0256	15.67	7.75	-1.0154	intergenic	Gm12057	8093
chr11	23246901	23247100	200	0.0008	0.0002	18.33	8.5	-1.1089	intergenic	Xpo1	8940
chr11	24045901	24046100	200	0.0021	0.0019	15.83	6.25	-1.341	intergenic	A830031A19Rik	2854
chr11	25099901	25100300	400	0.0021	0.0027	25	58.75	1.2327	intergenic	Gm24255	138287
chr11	26555601	26555900	300	0.0099	0.0164	15.89	8.5	-0.9025	intron	Vrk2	0
chr11	30061301	30061500	200	0.0124	0.0299	6.5	16.25	1.3219	intergenic	Eml6	35267
chr11	33754801	33755100	300	0.0158	0.0295	17.33	6.5	-1.415	intron	Kcnip1	0
chr11	34544201	34544600	400	0.0076	0.008	16.17	23.63	0.5473	intron	Dock2	0
chr11	34683101	34683400	300	0.0004	0.0001	19.22	27.83	0.534	intron	Dock2	0
chr11	34853201	34853400	200	0.0035	0.0046	9	20.25	1.1699	intergenic	Gm22022	10846
chr11	36008101	36008300	200	0.0134	0.0253	17.5	4.25	-2.0418	3' end	Tenm2	0
chr11	36027101	36027300	200	0.0269	0.0444	17.33	8.25	-1.0711	exon	Tenm2	0
chr11	38013901	38014200	300	0.005	0.0118	7	16.67	1.2515	intergenic	Gm25693	22978
chr11	38253501	38253800	300	0.0033	0.0037	18.44	9	-1.0352	intergenic	Gm12129	33285
chr11	38482701	38482900	200	0.008	0.0104	17.17	6.75	-1.3466	intergenic	Gm12130	10429
chr11	40845001	40845200	200	0.0028	0.0016	28	16.5	-0.763	intergenic	Ccng1	89689
chr11	41016701	41016900	200	0.0317	0.0415	28.5	16	-0.8329	intergenic	Gm24446	18067
chr11	41111301	41111700	400	0.0056	0.0094	15.5	6.63	-1.2263	intergenic	Hmgb1-ps1	30062
chr11	41381001	41381200	200	0.0005	0.0001	19	7.5	-1.341	intergenic	Gm12140	2379
chr11	41384201	41384600	400	0.0003	0.0003	14.42	47.63	1.724	intergenic	Gm12140	5579
chr11	43441501	43441700	200	0.0136	0.0197	17.17	6.25	-1.4577	promoter	Slu7	0
chr11	44384301	44384500	200	0.003	0.0019	18.17	9.5	-0.9353	intergenic	Gm12155	2614
chr11	46504601	46504800	200	0.0018	0.0015	20.33	8.5	-1.2583	intergenic	Gm12169	19411
chr11	48233201	48233400	200	0.0185	0.0495	7.83	39	2.3158	intergenic	Gm12178	56583
chr11	48535701	48536000	300	0.0041	0.0032	15.33	7.5	-1.0317	intergenic	Gm12179	15252
chr11	49445401	49445600	200	0.004	0.0068	21.5	8.25	-1.3819	3' end	Olfr1388	612
chr11	54856001	54856300	300	0.0005	0.0001	18.11	9.5	-0.9309	intron	Lyrm7	0
chr11	55808701	55808900	200	0.0054	0.0089	4.83	16.25	1.7493	intron	Gm12239	0
chr11	58475001	58475200	200	0.0024	0.0022	18.83	7.75	-1.281	intergenic	Olfr333-ps1	2151
chr11	58666101	58666300	200	0.0135	0.0212	18.83	10.25	-0.8777	3' end	Olfr322	0
chr11	59249801	59250000	200	0.0055	0.0046	16	8.5	-0.9125	exon	Wnt3a	0
chr11	61594201	61594400	200	0.0116	0.0121	16.83	9.75	-0.7878	intergenic	Epn2	14513
chr11	64574101	64574300	200	0.0006	0.0002	19.33	9	-1.1031	intergenic	Gm24275	16194
chr11	65472701	65472900	200	0.0119	0.0334	34.5	77.25	1.1629	intergenic	Gm12295	106902
chr11	67258801	67259000	200	0.0073	0.0068	15.67	8.5	-0.8822	exon	Myh4	0
chr11	71044001	71044400	400	0.0031	0.0032	15.75	8	-0.9773	intergenic	6330403K07Rik	10487
chr11	71069001	71069200	200	0.002	0.0015	16.67	7.25	-1.2009	promoter	Gm15377	222
chr11	71382801	71383100	300	0.0069	0.0088	16	8.67	-0.8845	intergenic	Gm16013	46727
chr11	74135601	74135800	200	0.0016	0.0014	46.17	24	-0.9438	intergenic	Olfr401	13362
chr11	74540301	74540600	300	0	0	16	5.83	-1.4557	intron	Rap1gap2	0
chr11	74545301	74545500	200	0.0038	0.0034	16.83	7.75	-1.1191	intron	Rap1gap2	0
chr11	74891101	74891300	200	0.013	0.0262	32.67	17.5	-0.9005	intron	Sgsm2	0
chr11	75739101	75739300	200	0.0155	0.0176	47.83	64.5	0.4313	intron	Ywhae	0
chr11	77137601	77137800	200	0.0058	0.006	15.83	7.5	-1.078	promoter	Efcab5	0
chr11	79744501	79744700	200	0.0006	0.0002	20.17	9	-1.164	intergenic	Mir365-2	17989
chr11	81545801	81546000	200	0.0064	0.0053	23	13.75	-0.7422	intron	Asic2	0
chr11	81552301	81552500	200	0.0043	0.0044	49.33	28.75	-0.779	intron	Asic2	0
chr11	90517101	90517300	200	0.0011	0.0005	15.17	5.75	-1.3993	promoter	Gm11511, Stxbp4	0
chr11	91643101	91643500	400	0.0002	0	15.42	6.38	-1.274	intergenic	Kif2b	65491
chr11	94666201	94666500	300	0.0136	0.0233	15.78	7.17	-1.1385	3' end	Xylt2	0
chr11	94996501	94996700	200	0.0012	0.0005	16.33	7.5	-1.1229	promoter	Ppp1r9b	0
chr11	97673701	97673900	200	0.0018	0.0009	15.5	7.25	-1.0962	3' end	Mllt6	0
chr11	97932301	97932600	300	0.0078	0.0214	9.89	31	1.6484	exon	Plxdc1	0
chr11	98378801	98379000	200	0.0001	0	16.67	6	-1.4739	3' end	Stard3	0
chr11	102153301	102153500	200	0.0037	0.0026	16.5	8.5	-0.9569	3' end	Tmem101	0
chr11	102659401	102659700	300	0.0004	0.0001	15.44	7.5	-1.0421	promoter	Gm22920, Psmb5-ps	0
chr11	103084501	103084700	200	0.0095	0.016	28	12.25	-1.1926	intron	Plcd3	0
chr11	104859701	104859900	200	0.004	0.0044	16.83	7.75	-1.1191	intergenic	Gm11623	44060
chr11	106142401	106142600	200	0.0009	0.0003	15.17	6.5	-1.2224	exon	Map3k3	0
chr11	106294001	106294200	200	0.0026	0.0015	21.17	11.5	-0.8802	intergenic	Tcam1	5255
chr11	106546901	106547100	200	0.0003	0.0001	17	7	-1.2801	exon	Tex2	0
chr11	107199301	107199500	200	0.0145	0.0218	21.83	34	0.639	intergenic	Gm11718	7670
chr11	108475101	108475400	300	0.0057	0.0045	15.22	9	-0.7582	intron	Cep112	0
chr11	109304201	109304400	200	0.0297	0.0366	16.67	10.5	-0.6666	intergenic	Rgs9	6071
chr11	109667501	109667700	200	0.0025	0.0019	19.17	8.75	-1.1312	3' end	Prkar1a	0
chr11	111183701	111183900	200	0.0009	0.0003	16.33	7.25	-1.1718	intergenic	Gm11675	92199
chr11	111222601	111222800	200	0.0154	0.0266	15.83	6.5	-1.2845	intergenic	Gm11675	53299
chr11	113400101	113400300	200	0.0173	0.02	15.67	9.25	-0.7602	intron	Slc39a11	0
chr11	113912201	113912400	200	0.0096	0.0243	36.33	16.25	-1.1609	intron	Sdk2	0
chr11	115850801	115851000	200	0.0008	0.0003	17.17	7.75	-1.1473	exon	Llgl2	0
chr11	116301201	116301400	200	0.0173	0.0198	17	10.25	-0.7299	exon	Exoc7	0
chr11	116762001	116762200	200	0.0061	0.0068	17.17	8.5	-1.0141	intergenic	BC018473	2627
chr11	116873901	116874100	200	0.0069	0.0155	17.17	6	-1.5166	3' end	Mfsd11	0
chr11	120319801	120320000	200	0.0001	0	5.33	20.5	1.9425	intergenic	Actg1	25689
chr11	121073301	121073500	200	0.0135	0.0158	18.17	10.25	-0.8257	intron	Sectm1a	0
chr11	121396601	121396800	200	0.0132	0.0293	29.33	15	-0.9676	intergenic	Rab40b	8349
chr11	121779401	121779600	200	0.0004	0.0001	18.83	8.25	-1.1908	intergenic	Gm12589	23506
chr12	4689601	4689800	200	0.0007	0.0003	18.67	7.25	-1.3644	promoter	Itsn2, Gm17541	0
chr12	5056201	5056400	200	0.0018	0.0009	25.83	14.5	-0.8332	intergenic	Atad2b	12153
chr12	7112101	7112300	200	0.0169	0.0323	18.5	9.25	-1	intergenic	Gm24815	629252
chr12	7629601	7629800	200	0.0065	0.0058	16.5	9	-0.8745	intergenic	Gm24815	111752
chr12	11110401	11110700	300	0.0015	0.0009	17.11	8.67	-0.9814	intron	Kcns3	0
chr12	11657301	11657500	200	0.0017	0.0008	16.67	8	-1.0589	intergenic	Gm23781	31196
chr12	15026101	15026300	200	0.0018	0.0009	22.33	12	-0.8962	intergenic	AC158354.1	5456
chr12	17964601	17964800	200	0.0039	0.0026	21	11.75	-0.8377	intergenic	Gm23913	15052
chr12	18437501	18437700	200	0.0002	0	17	6.5	-1.387	intergenic	5730507C01Rik	77037
chr12	19107001	19107200	200	0.0117	0.012	19.83	12	-0.7249	intergenic	Gm3944	252793
chr12	19626901	19627100	200	0.0188	0.038	21	10.75	-0.9661	intergenic	Gm9257	19636
chr12	19680001	19680300	300	0.0052	0.0036	27.44	18.33	-0.582	intergenic	Gm9257	72736
chr12	19817801	19818000	200	0.0072	0.0152	16.17	6	-1.43	intergenic	Gm22189	73975
chr12	20058901	20059100	200	0.0177	0.0239	26.83	17	-0.6585	intergenic	Gm3993	12781
chr12	20228201	20228400	200	0.0069	0.0054	25.17	33	0.391	intergenic	Gm3993	155983
chr12	20232501	20232700	200	0.0095	0.0088	13.83	19.75	0.5137	intergenic	Gm3993	160283
chr12	20233201	20233500	300	0.0017	0.0013	43.89	26.33	-0.737	intergenic	Gm3993	160983
chr12	20691701	20691900	200	0.0102	0.0165	9	17.75	0.9798	intergenic	1700030C10Rik	122356
chr12	23158301	23158500	200	0.0039	0.0029	15.33	7.75	-0.9844	intergenic	Gm26140	41279
chr12	24396801	24397000	200	0.0072	0.0107	16.5	6.5	-1.344	intergenic	Gm16372	96206
chr12	28491301	28491700	400	0.0297	0.0386	18	11	-0.7105	intergenic	Dcdc2c	24583
chr12	31045601	31046100	500	0.001	0.0014	35.8	15.1	-1.2454	intergenic	Gm25408	10974
chr12	32028001	32028200	200	0.0009	0.0004	34.5	16.25	-1.0862	intron	Prkar2b	0
chr12	32029001	32029200	200	0.0187	0.028	17.17	9.5	-0.8536	intron	Prkar2b	0
chr12	32600201	32600400	200	0.0128	0.0125	44.33	31.5	-0.493	intergenic	Ccdc71l	217257
chr12	35802501	35802700	200	0.0186	0.0385	26.17	12.5	-1.0658	intergenic	Agr3	122919
chr12	37190701	37190900	200	0.0147	0.0296	24.67	13	-0.9241	intergenic	Meox2	8916
chr12	41267301	41267500	200	0.001	0.0004	17.67	8.25	-1.0986	intron	Immp2l	0
chr12	42241001	42241300	300	0.0167	0.0406	26.89	10.33	-1.3797	intergenic	Gm25248	40415
chr12	42332701	42332900	200	0.0017	0.0021	6.67	19.5	1.5484	intergenic	Gm25248	50887
chr12	42744801	42745000	200	0.0029	0.0032	6.5	15.75	1.2768	intergenic	Gm25248	462987
chr12	42870801	42871000	200	0.0302	0.038	15.33	9.5	-0.6907	intergenic	Gm25248	588987
chr12	43889701	43890000	300	0.0008	0.0008	6.67	19.83	1.5729	intergenic	Gm26326	146535
chr12	48996401	48996600	200	0.0016	0.0006	24	34	0.5025	intergenic	Gm26454	13282
chr12	48999601	48999800	200	0.022	0.0388	37.5	18.5	-1.0194	intergenic	Gm26454	10082
chr12	50248601	50248900	300	0.003	0.0017	19	11.33	-0.7454	intergenic	Prkd1	92330
chr12	52223001	52223200	200	0.0009	0.0003	15.5	6.75	-1.1993	intron	Nubpl	0
chr12	52734001	52734200	200	0.0114	0.0169	15.67	6.75	-1.2147	intron	Akap6	0
chr12	53141001	53141200	200	0.0114	0.0124	19.83	11.75	-0.7553	exon	Akap6	0
chr12	54365701	54365900	200	0.0032	0.002	24.33	14	-0.7975	intergenic	Gm24692	124800
chr12	54622601	54622800	200	0.0009	0.0003	16.67	7.5	-1.152	intergenic	Sptssa	22573
chr12	54630401	54630600	200	0.0001	0	19.33	7.25	-1.415	intergenic	Sptssa	14773
chr12	57045301	57045500	200	0.0156	0.0397	17.83	6.25	-1.5126	intron	Slc25a21	0
chr12	58121201	58121400	200	0.0091	0.0151	34.83	20.25	-0.7825	intergenic	Sstr1	90371
chr12	60707001	60707200	200	0.0174	0.0305	19.33	10.5	-0.8807	intergenic	Gm23059	28297
chr12	61970701	61970900	200	0.0035	0.0034	26.33	13.75	-0.9375	intergenic	Gm24750	50023
chr12	62176701	62176900	200	0.0127	0.0142	15.33	8.75	-0.8093	intergenic	Gm24750	256023
chr12	62959801	62960000	200	0.0004	0.0001	27.17	13.25	-1.0358	intergenic	Gm7763	76518
chr12	65266401	65266600	200	0.0133	0.0305	63.67	32.25	-0.9812	intergenic	Wdr20b	37946
chr12	65507701	65507900	200	0.0024	0.0014	15.17	7.25	-1.0649	intergenic	Gm25599	22351
chr12	65801301	65801500	200	0.0027	0.0017	19.67	10.25	-0.9401	intergenic	Gm22782	235079
chr12	67835601	67835800	200	0.0168	0.0331	18.17	8	-1.1832	intergenic	Gm26256	223119
chr12	67950401	67950600	200	0.0017	0.0008	16.33	7.75	-1.0756	intergenic	Gm26256	337919
chr12	68711501	68711700	200	0.0042	0.0032	16.67	8.75	-0.9296	intergenic	n-R5s61	110413
chr12	70245001	70245200	200	0.0006	0.0002	15.83	6.75	-1.23	3' end	Trim9	0
chr12	70661101	70661300	200	0.034	0.0412	20.67	13.75	-0.5879	intergenic	Gm24474	12345
chr12	70666701	70666900	200	0.0232	0.0496	20.67	7.75	-1.415	intergenic	Gm24474	6745
chr12	72094701	72094900	200	0.0061	0.0062	17.67	8.75	-1.0137	3' end	Jkamp	0
chr12	73532501	73532700	200	0.0054	0.0055	16	7	-1.1926	intergenic	Tmem30b	10413
chr12	74272501	74272700	200	0.0011	0.0004	15.67	7	-1.1623	intergenic	Syt16	4584
chr12	75686101	75686300	200	0.0068	0.0133	6.67	17.75	1.4128	intergenic	Wdr89	16563
chr12	76737801	76738000	200	0.0035	0.0022	10.5	17	0.6951	intergenic	Sptb	27253
chr12	78674001	78674200	200	0.007	0.005	16.83	7	-1.2659	intron	Gphn	0
chr12	80339701	80339900	200	0.0187	0.0371	19	6.25	-1.6041	exon	Dcaf5	0
chr12	82461001	82461500	500	0.0074	0.0183	23.87	12.1	-0.98	intergenic	Sipa1l1	9218
chr12	90081601	90081800	200	0.007	0.0126	16.33	6.75	-1.2749	intron	Nrxn3	0
chr12	90564701	90564900	200	0.0034	0.0022	21.17	11.75	-0.8491	intergenic	Dio2	159653
chr12	91473901	91474200	300	0.0066	0.0129	15.56	6	-1.3744	intron	Tshr	0
chr12	91647401	91647600	200	0.0014	0.0011	23	10.25	-1.166	exon	Ston2	0
chr12	91648301	91648500	200	0.022	0.0432	17	8.75	-0.9582	exon	Ston2	0
chr12	93259001	93259300	300	0.0228	0.0425	23.67	12.5	-0.9209	intergenic	Gm23249	487201
chr12	93511701	93511900	200	0.0178	0.0188	34.5	24	-0.5236	intergenic	Gm23249	234601
chr12	93514401	93514600	200	0.0101	0.0102	17.33	10	-0.7935	intergenic	Gm23249	231901
chr12	93515401	93515800	400	0.0036	0.0096	13.5	30.13	1.158	intergenic	Gm23249	230701
chr12	95822201	95822500	300	0.004	0.0046	16	7.83	-1.0304	intergenic	Flrt2	36985
chr12	96082201	96082400	200	0.0138	0.0428	29.5	76.25	1.37	intergenic	1700019M22Rik	34978
chr12	98221601	98221800	200	0.0082	0.019	12.17	25.25	1.0533	intron	Galc	0
chr12	99148001	99148200	200	0.0078	0.01	16.17	7.75	-1.0608	intergenic	Foxn3	46779
chr12	99645201	99645700	500	0.0048	0.0059	19	11.2	-0.7625	intergenic	Gm26839	25162
chr12	100129401	100129600	200	0.0018	0.001	15.83	7.5	-1.078	exon	Nrde2	0
chr12	102413401	102413600	200	0.0018	0.0013	17.33	7.25	-1.2575	exon	Lgmn	0
chr12	103691801	103692000	200	0.0186	0.0472	16.17	6.25	-1.3711	exon	Serpina1f	0
chr12	105305801	105306000	200	0.0091	0.0223	21.67	8.5	-1.3499	intergenic	2810011L19Rik	30593
chr12	105910901	105911100	200	0.003	0.0034	21.33	9	-1.2451	intergenic	Gm22120	45107
chr12	107191101	107191500	400	0.0137	0.0423	107.67	178.5	0.7294	intergenic	Gm2800	4366
chr12	108082901	108083100	200	0.01	0.0102	17	9.75	-0.8021	intergenic	Setd3	23330
chr12	108692201	108692400	200	0.0098	0.01	16	9	-0.8301	exon	Degs2	0
chr12	109822601	109823100	500	0.0001	0	15.73	8.3	-0.9226	intergenic	Mirg	73140
chr12	109903501	109903800	300	0.0059	0.0054	13.22	19	0.523	intergenic	Mirg	154040
chr12	109908601	109908800	200	0.0027	0.0016	22.17	12.25	-0.8556	intergenic	Mirg	159140
chr12	109934301	109934600	300	0.0005	0.0001	16.33	8	-1.0297	intergenic	Mirg	184840
chr12	110567701	110567900	200	0.0015	0.0007	16.83	8	-1.0732	exon	Ppp2r5c	0
chr12	111301701	111301900	200	0.0023	0.0013	15.83	7.25	-1.1269	exon	Cdc42bpb	0
chr12	111710901	111711100	200	0.0002	0	16.83	6.5	-1.3728	3' end	Bag5	0
chr12	112084901	112085200	300	0.0073	0.0102	15.33	7.67	-1	intergenic	Tdrd9	16046
chr12	112466001	112466200	200	0.0154	0.0293	19	9.25	-1.0385	intergenic	A530016L24Rik	23247
chr12	116189701	116189900	200	0.0045	0.0035	15.17	7.75	-0.9686	intergenic	Gm23732	16281
chr12	118355501	118355700	200	0.0042	0.0043	21.67	10.75	-1.0111	intergenic	Sp4	54060
chr12	118794201	118794400	200	0.0069	0.0105	16.5	6.75	-1.2895	intergenic	Gm22537	40448
chr13	3373201	3373500	300	0.0105	0.028	25.11	120	2.2566	intergenic	Gm16505	11667
chr13	4339501	4339700	200	0.0216	0.041	22	10.75	-1.0332	intergenic	Akr1c12	60067
chr13	4345201	4345400	200	0.0083	0.0127	25.67	14.25	-0.8489	intergenic	Akr1c12	65767
chr13	4903401	4903600	200	0.0013	0.0006	15.5	7	-1.1468	intergenic	Gm5444	66915
chr13	5177801	5178000	200	0.0109	0.028	26.17	9.25	-1.5002	intergenic	Gm24790	11802
chr13	5244801	5245000	200	0.0014	0.0006	19.83	10	-0.9879	intergenic	Gm24790	54866
chr13	6779001	6779200	200	0.0296	0.0495	16.17	9.25	-0.8055	intergenic	Gm10029	116106
chr13	7953901	7954100	200	0.0018	0.0009	26.33	14.25	-0.8859	intergenic	Gm9742	75727
chr13	7954601	7954800	200	0.0007	0.0002	26.5	13	-1.0275	intergenic	Gm9742	75027
chr13	8269401	8269600	200	0.0111	0.0168	17.67	8.75	-1.0137	intron	Adarb2	0
chr13	8667401	8667600	200	0.0043	0.006	18	8	-1.1699	intron	Adarb2	0
chr13	10700601	10700900	300	0.0136	0.0377	5.33	29.17	2.4512	intergenic	Gm26861	41707
chr13	10896001	10896200	200	0.015	0.0169	15.83	9.25	-0.7754	intergenic	Gm26861	237107
chr13	11501301	11501500	200	0.0092	0.0121	20.17	11	-0.8745	intergenic	Ryr2	51602
chr13	11502101	11502300	200	0.018	0.0349	17.67	7.25	-1.285	intergenic	Ryr2	50802
chr13	12296501	12296700	200	0.0005	0.0003	19	4.5	-2.078	exon	Actn2	0
chr13	12861001	12861200	200	0	0	39.83	16	-1.3159	intergenic	Prl2c3	60922
chr13	12863201	12863400	200	0.0033	0.002	28.33	17	-0.737	intergenic	Prl2c3	63122
chr13	13340001	13340200	200	0.0069	0.0064	21.67	12.5	-0.7935	intergenic	Gm25804	10329
chr13	13773701	13773900	200	0.009	0.0094	16.83	9	-0.9033	intron	Lyst	0
chr13	15433701	15434000	300	0.0057	0.0042	29.89	20.17	-0.5676	intergenic	Gm6556	6301
chr13	17147801	17148000	200	0.0008	0.0002	33.33	19	-0.811	intron	5033411D12Rik	0
chr13	17387101	17387500	400	0.0085	0.0183	10.42	18.5	0.8286	intron	5033411D12Rik	0
chr13	19315101	19315300	200	0.0095	0.0153	15.33	6.25	-1.2947	intergenic	Trgj2	3796
chr13	21636601	21636900	300	0.0143	0.0383	41.33	20.5	-1.0117	intergenic	Olfr11	1679
chr13	22116401	22116600	200	0.0023	0.0013	31	18	-0.7843	intergenic	Vmn1r-ps95	6688
chr13	26415701	26415900	200	0.0024	0.0013	22.33	12.25	-0.8664	intergenic	Gm11353	76613
chr13	27789601	27789800	200	0.0061	0.0179	14.83	41.5	1.4843	intergenic	Prl7c1	8797
chr13	29071301	29071500	200	0.0057	0.0087	42.83	19.75	-1.1169	intergenic	A330102I10Rik	30964
chr13	30374901	30375100	200	0.0003	0	21.5	9.75	-1.1409	intron	Agtr1a	0
chr13	31234901	31235100	200	0.0002	0.0001	5.5	18.25	1.7304	intergenic	4930401O12Rik	12804
chr13	31239201	31239400	200	0.0014	0.0006	16.5	7.75	-1.0902	intergenic	4930401O12Rik	17104
chr13	32588801	32589000	200	0.0105	0.0254	20.83	4.25	-2.2934	intergenic	Mylk4	111826
chr13	33177301	33177500	200	0.0057	0.0085	17.17	7.75	-1.1473	intergenic	Serpinb9d	15458
chr13	34470901	34471100	200	0.0003	0.0001	19.83	8	-1.3099	intergenic	Slc22a23	125718
chr13	35012401	35012700	300	0.0005	0.0002	15.44	6.17	-1.3245	intron	Eci2	0
chr13	35495301	35495500	200	0.0114	0.012	16.17	9.25	-0.8055	intergenic	Cdyl	164361
chr13	36924401	36924600	200	0.0206	0.0324	21.5	12.75	-0.7538	intron	F13a1	0
chr13	37042301	37042500	200	0.0046	0.0037	26.17	14.5	-0.8517	intron	F13a1	0
chr13	38196401	38196600	200	0.009	0.0156	16.83	5.25	-1.6809	exon	Dsp	0
chr13	38906201	38906400	200	0.0043	0.0026	9	16.25	0.8524	intergenic	Gm22035	7613
chr13	39038601	39038800	200	0.0061	0.009	17.17	6.75	-1.3466	intergenic	5033403F01Rik	72301
chr13	41818301	41818500	200	0.0065	0.0058	16.5	9	-0.8745	intron	Adtrp	0
chr13	42164301	42164500	200	0.0228	0.0278	15.33	9.25	-0.7291	exon	Hivep1	0
chr13	43277401	43277600	200	0.003	0.0018	20.33	11	-0.8863	intron	Gfod1	0
chr13	43284301	43284500	200	0.0032	0.0021	16.67	8.5	-0.9714	intron	Gfod1	0
chr13	46609501	46609700	200	0.0002	0	17.33	5.75	-1.5919	exon	Cap2	0
chr13	47527001	47527200	200	0.0023	0.0028	18.67	6.5	-1.522	intergenic	Rnf144b	279009
chr13	49982501	49982700	200	0.0007	0.0002	10.5	18.75	0.8365	intergenic	Gm17611	6012
chr13	50730601	50730800	200	0.0001	0	18.5	6.75	-1.4546	intergenic	Gm8765	27191
chr13	50868501	50868700	200	0.0228	0.0277	15.67	9.5	-0.7217	intergenic	Gm22199	145385
chr13	52640501	52640700	200	0.0082	0.0151	16.83	6.5	-1.3728	exon	Syk	0
chr13	53111101	53111400	300	0.012	0.032	15.22	5.83	-1.3838	exon	Ror2	0
chr13	53949701	53949900	200	0.0219	0.0271	17.33	9.5	-0.8675	intergenic	Drd1a	101285
chr13	54771301	54771600	300	0.0072	0.0129	25.89	10.33	-1.325	intergenic	Sncb	4705
chr13	55166901	55167100	200	0.0072	0.0112	16.67	7.5	-1.152	exon	Fgfr4	0
chr13	56451101	56451300	200	0.0012	0.0005	15.17	6.75	-1.1679	exon	Slc25a48	0
chr13	56717501	56717900	400	0.001	0.0003	20.25	12.38	-0.7105	intron	Smad5	0
chr13	57206501	57206800	300	0.0086	0.0151	10.44	19	0.8633	intergenic	Spock1	222494
chr13	60022201	60022400	200	0.0284	0.0353	30.17	17	-0.8274	intergenic	Gas1	152004
chr13	60202301	60202500	200	0.0039	0.0036	17.5	7.25	-1.2713	intergenic	Gm5084	9432
chr13	60761101	60761400	300	0.0087	0.0129	16.44	7.33	-1.1651	exon	Dapk1	0
chr13	60831001	60831200	200	0.0024	0.0024	8.5	17.25	1.0211	intergenic	4930486L24Rik	11420
chr13	60856201	60856400	200	0.0002	0	16.33	6.25	-1.3859	intron	4930486L24Rik	0
chr13	60980401	60980600	200	0.0081	0.0113	19.83	9.75	-1.0245	intergenic	Ctsj	19677
chr13	61422601	61422800	200	0.0003	0	17.67	7.25	-1.285	intergenic	Cts7	64430
chr13	62475101	62475400	300	0.018	0.0203	25.11	16.67	-0.5914	intergenic	Gm22256	8129
chr13	62663901	62664100	200	0.0011	0.0005	17.33	8	-1.1155	intergenic	Gm5665	35305
chr13	63946201	63946400	200	0.0005	0.0001	15.67	6.5	-1.2692	intergenic	Ercc6l2	45898
chr13	64542701	64542900	200	0.0014	0.0016	7	18.75	1.4215	intergenic	Gm4810	31601
chr13	65261601	65261800	200	0.0007	0.0002	16.17	7	-1.2076	3' end	Gm10775	774
chr13	68095701	68095900	200	0.0082	0.0159	20.17	8	-1.3339	intergenic	BC048507	231777
chr13	69083801	69084000	200	0.0059	0.0178	17.67	69.5	1.976	intergenic	Gm26844	57228
chr13	72987901	72988200	300	0.0048	0.0146	17.89	42.33	1.2427	intergenic	Irx4	272296
chr13	73144601	73144800	200	0.0134	0.0256	18.17	7.25	-1.3252	intergenic	Irx4	115696
chr13	73516301	73516500	200	0.0027	0.0016	16.67	8.25	-1.0145	3' end	Lpcat1	0
chr13	74417901	74418100	200	0.0019	0.0013	18.67	8	-1.2224	intergenic	Gm10116	10583
chr13	74811301	74811500	200	0.0005	0.0001	17.33	7.5	-1.2086	intergenic	Cast	3379
chr13	75171901	75172100	200	0.0239	0.0374	15.67	7.75	-1.0154	intergenic	Pcsk1	39402
chr13	77576801	77577100	300	0.0013	0.0008	17.56	8.5	-1.0464	intron	2210408I21Rik	0
chr13	77643501	77643700	200	0.001	0.0006	18.17	6	-1.5983	intergenic	2210408I21Rik	30209
chr13	80688001	80688200	200	0.0198	0.0446	9.5	19.5	1.0375	intergenic	Arrdc3	195183
chr13	80701601	80701900	300	0	0	18.56	8.17	-1.184	intergenic	Arrdc3	181483
chr13	83050101	83050500	400	0.0011	0.0015	5.5	15.63	1.5064	intergenic	Mef2c	453533
chr13	83420301	83420500	200	0.0105	0.0113	16.67	9.25	-0.8494	intergenic	Mef2c	83533
chr13	84734501	84734700	200	0.0181	0.0282	16.67	6	-1.4739	intergenic	Gm26913	43559
chr13	84937301	84937500	200	0.002	0.0011	16.33	7.5	-1.1229	intergenic	Gm4076	189498
chr13	87353501	87353700	200	0.0242	0.0365	27.67	16.75	-0.724	intergenic	Gm24935	103077
chr13	87370801	87371000	200	0.0011	0.0008	25.83	11.5	-1.1676	intergenic	Gm24935	85777
chr13	87507001	87507200	200	0.0095	0.0116	19	8.25	-1.2035	intergenic	Gm24935	50113
chr13	98443901	98444100	200	0.0005	0.0001	16.83	7.25	-1.2153	intergenic	Gm2445	40817
chr13	98838401	98838600	200	0.0121	0.0303	11.5	27.5	1.2578	3' end	Tnpo1	418
chr13	99002201	99002400	200	0.001	0.0004	15.33	6.75	-1.1837	intergenic	1700024P04Rik	17635
chr13	101048701	101048900	200	0.0158	0.0323	15.17	6.75	-1.1679	intergenic	Hmgb1-ps9	9454
chr13	102492701	102492900	200	0.0058	0.0103	15.5	6.25	-1.3103	intergenic	Cd180	200657
chr13	103400801	103401000	200	0.0115	0.012	16.5	9.5	-0.7965	intergenic	Gm16416	3209
chr13	103713201	103713400	200	0.0017	0.0008	16.67	8	-1.0589	intergenic	Srek1	28214
chr13	105893501	105893700	200	0.0027	0.005	21.17	42.25	0.9972	intergenic	Htr1a	445367
chr13	108323901	108324100	200	0.0228	0.0278	15.33	9.25	-0.7291	3' end	Depdc1b	0
chr13	109917801	109918000	200	0.0001	0	17.33	6	-1.5305	intron	Pde4d	0
chr13	109921201	109921400	200	0.0005	0.0003	15.83	5.75	-1.4613	intron	Pde4d	0
chr13	109932701	109932900	200	0.0001	0	15.83	5.75	-1.4613	intron	Pde4d	0
chr13	112578101	112578300	200	0.0197	0.021	46.83	34.25	-0.4514	intron	Il31ra	0
chr13	112738101	112738300	200	0.0119	0.0197	16	7.5	-1.0931	3' end	Slc38a9	0
chr13	112859801	112860000	200	0.0038	0.0039	16.17	7	-1.2076	intron	Ppap2a	0
chr13	113320601	113320800	200	0.0009	0.0003	15.5	6.5	-1.2538	exon	BC067074	0
chr13	114542001	114542500	500	0.0052	0.0107	22.07	11.1	-0.9913	intergenic	Gm25950	37994
chr13	116583901	116584100	200	0.0029	0.0025	16.17	5.75	-1.4914	intergenic	Gm23198	91777
chr13	117296801	117297000	200	0.002	0.0025	26.17	11	-1.2502	intergenic	Emb	22702
chr13	119475601	119475800	200	0.0071	0.012	17.67	6	-1.558	exon	4833420G17Rik, Gm9752	0
chr13	119596801	119597000	200	0.0142	0.0354	6.17	30.25	2.2944	intron	Gm7120	0
chr13	119603701	119604200	500	0.002	0.0009	28.67	17.4	-0.7203	intron	Gm7120	0
chr13	120293901	120294200	300	0.0077	0.0197	11	24.33	1.1454	intergenic	Gm20900	9993
chr14	7425501	7425700	200	0.0028	0.0024	17.33	7.5	-1.2086	intron	4933406F09Rik	0
chr14	7905401	7905600	200	0.0053	0.0091	15.33	4.5	-1.7687	exon	Flnb	0
chr14	8286601	8287000	400	0.0095	0.0179	120.33	153	0.3465	intergenic	Fam107a	9273
chr14	8730001	8730200	200	0.0005	0.0001	16.67	5.25	-1.6666	intergenic	4930455B14Rik	56622
chr14	9205401	9205600	200	0.0203	0.0264	17.33	10.25	-0.7579	intergenic	Fhit	344491
chr14	9420201	9420400	200	0.016	0.0317	19.83	9.75	-1.0245	intergenic	Fhit	129691
chr14	9731001	9731200	200	0.0009	0.0004	18.83	8.25	-1.1908	intron	Fhit	0
chr14	10685101	10685300	200	0.0137	0.0377	60	32	-0.9069	intron	Fhit	0
chr14	15122801	15123100	300	0.0123	0.0372	9.22	31.33	1.7645	intergenic	Nek10	116057
chr14	15817301	15817500	200	0.0112	0.0196	17.33	8.25	-1.0711	intergenic	B230110C06Rik	364877
chr14	15818901	15819100	200	0.0163	0.0197	17.67	8.25	-1.0986	intergenic	B230110C06Rik	366477
chr14	16118801	16119000	200	0.0025	0.0036	5.83	15.75	1.433	intergenic	Oxsm	119655
chr14	17646201	17646600	400	0.0079	0.0201	21.58	9	-1.2619	intergenic	Thrb	14359
chr14	18145201	18145500	300	0.0119	0.025	42.11	25.5	-0.7237	intergenic	Gm6773	45140
chr14	18310801	18311000	200	0.0166	0.0428	6.5	15.5	1.2538	intron	Ube2e1	0
chr14	19542301	19542600	300	0.0151	0.0275	18	8.33	-1.111	intron	Gm2244	0
chr14	21879901	21880300	400	0.009	0.0263	5.25	17	1.6951	intergenic	A430057M04Rik	22974
chr14	25706901	25707100	200	0.0126	0.0272	19.17	8.5	-1.1731	intergenic	Zcchc24	4541
chr14	29764701	29764900	200	0.0362	0.0442	19	12.5	-0.6041	intergenic	Cacna2d3	42836
chr14	29766101	29766300	200	0.0058	0.0089	26.5	13	-1.0275	intergenic	Cacna2d3	44236
chr14	35433101	35433300	200	0.0181	0.0388	16.67	8.25	-1.0145	intron	Grid1	0
chr14	37231301	37231600	300	0.0167	0.0275	18.78	10.5	-0.8386	intergenic	Gm22469	6299
chr14	37504401	37504600	200	0.0121	0.0185	22.83	12.75	-0.8406	intergenic	Gm24404	36466
chr14	37591801	37592400	600	0.0013	0.002	7.17	16	1.1587	intergenic	Gm24404	123866
chr14	37621101	37621300	200	0.0126	0.0186	19	9.75	-0.9625	intergenic	Gm24404	153166
chr14	38109101	38109300	200	0.003	0.0019	18.17	9.5	-0.9353	intergenic	Nrg3	259651
chr14	40059801	40060000	200	0.0069	0.0061	17.67	9.75	-0.8576	intergenic	Gm25012	49735
chr14	40844401	40844600	200	0.0268	0.0368	23.5	15	-0.6477	intron	Sh2d4b	0
chr14	41707101	41707300	200	0.0173	0.0345	5.83	28	2.263	intergenic	Gm8068	5215
chr14	42383601	42384200	600	0.0024	0.0035	22.39	12.33	-0.8602	intergenic	Gm2951	9823
chr14	44464301	44464500	200	0.0088	0.0191	2.5	18.75	2.9069	intergenic	Gm17184	12836
chr14	47608001	47608200	200	0.0148	0.016	20.5	12.75	-0.6851	intergenic	Atg14	39566
chr14	55228201	55228400	200	0.0184	0.0223	16.33	8.75	-0.9005	intron	Dhrs2	0
chr14	56191101	56191400	300	0.0003	0.0002	6.11	17.5	1.5178	intergenic	Gzmf	13865
chr14	57100301	57100600	300	0.0009	0.0004	16.11	7.5	-1.1031	exon	Gjb2	0
chr14	57691601	57691800	200	0.0006	0.0002	15.5	6.5	-1.2538	3' end	Lats2	0
chr14	59614201	59614500	300	0.0025	0.0042	6.22	16.67	1.4215	intergenic	Shisa2	10780
chr14	59775001	59775200	200	0.0121	0.0215	25.5	14	-0.8651	intron	Atp8a2	0
chr14	60747501	60747800	300	0.0025	0.0014	15.56	8.67	-0.8439	exon	Spata13	0
chr14	65133601	65133800	200	0.0146	0.0158	21.17	13.25	-0.6758	intergenic	Extl3	35494
chr14	66467501	66467700	200	0.0156	0.0325	21.5	10.5	-1.0339	intergenic	Stmn4	105820
chr14	68278001	68278200	200	0.0026	0.0017	26.83	15	-0.8391	intergenic	Gm22319	110926
chr14	68681801	68682000	200	0.018	0.0353	34.33	18.5	-0.8921	intergenic	Adam28	25958
chr14	69749401	69749700	300	0.0002	0	17.56	8.5	-1.0464	intron	4930480K23Rik	0
chr14	73717301	73717600	300	0.0114	0.0311	6.11	36.17	2.5652	intergenic	Gm24540	50261
chr14	74441401	74441600	200	0.0127	0.0256	19.5	7.75	-1.3312	intergenic	Htr2a	199239
chr14	78335101	78335300	200	0.0045	0.0033	24.33	12.5	-0.961	intergenic	Gm26197	23760
chr14	78336001	78336300	300	0.0069	0.0108	34.78	15.5	-1.1659	intergenic	Gm26197	24660
chr14	80626401	80626600	200	0.0115	0.0234	29.67	12.25	-1.2761	intergenic	Gm9578	283915
chr14	81501601	81501800	200	0.0035	0.0024	15.83	8	-0.9849	intergenic	Gm22891	882565
chr14	83298501	83298700	200	0.0011	0.0008	7	16.25	1.215	intergenic	Gm24774	106930
chr14	85864101	85864400	300	0.0001	0	5.44	17.17	1.6568	intergenic	Gm23926	446888
chr14	87608201	87608400	200	0.0121	0.0144	16.5	8.5	-0.9569	intergenic	Tdrd3	62827
chr14	89533501	89533700	200	0.0017	0.0016	7.67	20.25	1.4012	intergenic	Gm25886	140311
chr14	90085001	90085200	200	0.0095	0.0172	26.33	11.25	-1.227	intergenic	Gm10110	186534
chr14	90295801	90296000	200	0.0052	0.0095	22	6.5	-1.759	intergenic	Gm25495	60386
chr14	90935801	90936000	200	0.0033	0.0024	15.33	7.5	-1.0317	intergenic	Gm23225	172178
chr14	94987201	94987500	300	0.0035	0.0041	9	16.33	0.8598	intergenic	Gm24680	57374
chr14	97325301	97325700	400	0.0002	0	16.67	8.63	-0.9504	intergenic	Gm23276	10794
chr14	98757101	98757300	200	0.0089	0.0094	16.33	8.25	-0.9854	intergenic	Gm27034	41348
chr14	100385201	100385400	200	0.0002	0	18	6.5	-1.4695	intergenic	Gm26367	33082
chr14	100655601	100655800	200	0.0022	0.0023	16	6	-1.415	intergenic	Gm22401	44820
chr14	104589201	104589400	200	0.0045	0.0034	17.33	9.25	-0.906	intergenic	Gm22021	1693
chr14	105955701	105955900	200	0.0061	0.0057	15.33	5.25	-1.5463	intergenic	Spry2	58881
chr14	106828101	106828300	200	0.0063	0.0064	19.67	10.25	-0.9401	intergenic	Gm23437	61944
chr14	106925701	106926000	300	0.0037	0.0041	23.11	12.67	-0.8675	intergenic	Gm23437	159544
chr14	107075301	107075500	200	0.0012	0.0008	12.5	25.25	1.0144	intergenic	Gm23437	309144
chr14	110061901	110062100	200	0.0091	0.0087	19.5	11.5	-0.7618	intergenic	n-R5s50	99734
chr14	110335601	110336100	500	0.0088	0.0266	19.07	64.6	1.7605	intergenic	Gm23242	92056
chr14	110362701	110362900	200	0.0011	0.0005	17.5	8.25	-1.0849	intergenic	Gm23242	65256
chr14	112133701	112133900	200	0.0112	0.0153	22.83	13	-0.8126	intergenic	Gm22764	167652
chr14	112339501	112339700	200	0.0005	0.0001	15.67	6.5	-1.2692	intergenic	Gm4822	141666
chr14	113018901	113019100	200	0.0035	0.0029	18.83	9.5	-0.9873	intergenic	Tpm3-rs7	295507
chr14	113291001	113291200	200	0.0128	0.0155	33.67	20.75	-0.6982	intergenic	Tpm3-rs7	23407
chr14	113785101	113785500	400	0.0001	0	15.17	6.38	-1.2504	intergenic	Gm4487	294440
chr14	116099101	116099400	300	0.0025	0.0053	7	19.67	1.4903	intron	Gpc5	0
chr14	117285801	117286000	200	0.0023	0.002	31.17	15.5	-1.0077	intron	Gpc6	0
chr14	117857701	117858000	300	0.0011	0.0005	9.33	15.33	0.7162	intron	Gpc6	0
chr14	118043101	118043400	300	0.0009	0.0006	16	6.5	-1.2996	exon	Dct	0
chr14	118166601	118166800	200	0.0107	0.0277	9.67	25.75	1.4135	intergenic	Gpr180	2368
chr14	120178801	120179000	200	0.0053	0.0044	15.33	8	-0.9386	intergenic	Mbnl2	96668
chr14	120574301	120574600	300	0	0	18.67	8	-1.2224	intergenic	Rap2a	67106
chr14	121575701	121575900	200	0.0044	0.0033	17.33	9.25	-0.906	intron	Dock9	0
chr14	123101701	123102000	300	0.0024	0.0031	15.89	6	-1.405	intergenic	Tmtc4	117665
chr14	124655001	124655200	200	0.0116	0.0272	29	11.75	-1.3034	intron	Fgf14	0
chr14	124658301	124658500	200	0	0	8.17	19.75	1.274	intron	Fgf14	0
chr14	124668301	124668500	200	0.0116	0.0248	8.83	18	1.027	intron	Fgf14	0
chr15	3360901	3361200	300	0.0027	0.002	19.78	9.67	-1.0328	intron	Ghr	0
chr15	3939801	3940000	200	0.0047	0.0036	15.5	8	-0.9542	intergenic	Fbxo4	25444
chr15	4420501	4420700	200	0.0004	0.0001	19	8.25	-1.2035	intron	Plcxd3	0
chr15	5793601	5793800	200	0.0116	0.0314	8.67	19.25	1.1513	intergenic	AC133283.1	70505
chr15	8056701	8056900	200	0.0011	0.0005	17.5	8.25	-1.0849	intron	Wdr70	0
chr15	8148301	8148500	200	0.0195	0.0387	15.33	7.5	-1.0317	exon	Nup155	0
chr15	10095701	10095900	200	0.0014	0.0007	15.5	6.25	-1.3103	intergenic	Gm26350	43587
chr15	10575701	10576000	300	0.0052	0.0087	16.22	7.33	-1.1454	exon	Rai14	0
chr15	14897701	14898000	300	0.0052	0.0138	15.22	30.33	0.9947	intergenic	Gm24080	162416
chr15	15646501	15646900	400	0.0005	0.0001	16.5	8.5	-0.9569	intergenic	Gm25550	172326
chr15	15747801	15748000	200	0.0005	0.0001	20.83	9.75	-1.0954	intergenic	Gm25550	71226
chr15	16118301	16118500	200	0.0066	0.0168	6	16.5	1.4594	intergenic	Gm25550	298946
chr15	17580801	17581000	200	0.0197	0.0236	15.5	9.25	-0.7447	intergenic	Gm22032	10565
chr15	20004201	20004400	200	0.0019	0.0009	30.83	18.25	-0.7566	intergenic	Gm25976	180431
chr15	20974201	20974400	200	0.026	0.0306	21.67	14.25	-0.6045	intergenic	AC147224.1	53880
chr15	20975001	20975200	200	0.0014	0.0007	33.83	19	-0.8324	intergenic	AC147224.1	54680
chr15	23738001	23738200	200	0.0233	0.0416	17.83	6.75	-1.4016	intergenic	Gm23980	91423
chr15	24322801	24323000	200	0.0051	0.0035	16.33	23.5	0.5248	intergenic	Gm22810	497544
chr15	24668801	24669000	200	0.001	0.0003	25.67	13.75	-0.9005	intergenic	Gm22810	151544
chr15	26112601	26112800	200	0.0018	0.0008	21.5	10.75	-1	intergenic	Zfp622	114118
chr15	26552701	26552900	200	0.0129	0.0143	16	9.25	-0.7905	exon	Fbxl7	0
chr15	27388601	27388800	200	0.0069	0.0056	28.5	18	-0.663	intergenic	Ank	77876
chr15	27389601	27389800	200	0.0173	0.0199	16.67	10	-0.737	intergenic	Ank	76876
chr15	27744001	27744200	200	0.004	0.0032	15.33	7.25	-1.0806	exon	Trio	0
chr15	29934401	29934600	200	0.002	0.0014	16.5	7	-1.237	intergenic	Gm23033	45926
chr15	29970001	29970300	300	0.0019	0.0041	11.33	39.17	1.7891	intergenic	Gm24554	33761
chr15	29984401	29984600	200	0.0197	0.0236	15.83	9.5	-0.737	intergenic	Gm24554	19461
chr15	30252501	30252700	200	0.0127	0.0363	4.17	17.75	2.0909	intron	Ctnnd2	0
chr15	30750501	30750800	300	0.009	0.02	7.44	15.17	1.0267	intron	Ctnnd2	0
chr15	32124901	32125100	200	0.0005	0.0001	17.83	7.75	-1.2023	intergenic	Tas2r119	52188
chr15	32786401	32786600	200	0.0046	0.0062	16.17	5.25	-1.6226	intergenic	Sema5a	90059
chr15	32860001	32860300	300	0.0063	0.0191	30.22	70	1.2117	intergenic	Sdc2	60422
chr15	32876201	32876400	200	0.0026	0.0016	16.17	8	-1.0149	intergenic	Sdc2	44322
chr15	33200501	33200700	200	0.0194	0.0408	9.33	17.25	0.8861	intron	Cpq	0
chr15	33710901	33711100	200	0.0013	0.0021	4.67	22	2.237	intergenic	Tspyl5	23017
chr15	34229801	34230000	200	0.0017	0.0008	18.17	9	-1.0133	intergenic	Laptm4b	8025
chr15	35117701	35118100	400	0.0131	0.0323	27.5	14.63	-0.911	intron	Stk3	0
chr15	35991501	35991700	200	0.0061	0.0054	15.17	8	-0.9228	intergenic	Rgs22	17778
chr15	36757101	36757300	200	0.0022	0.0015	15.5	7	-1.1468	intergenic	Ywhaz	13469
chr15	37092201	37092500	300	0.0153	0.0257	15.89	9.33	-0.7676	intergenic	Gm26766	48100
chr15	38046401	38046600	200	0.0119	0.0116	30.17	20	-0.593	intron	Ubr5	0
chr15	39175901	39176100	200	0.0016	0.0007	25.33	14	-0.8556	intergenic	Gm9522	4410
chr15	41932701	41932900	200	0.0252	0.0371	22.17	13.5	-0.7154	intergenic	Gm24751	16096
chr15	45196701	45197100	400	0.0058	0.0097	18	9	-1	intergenic	Kcnv1	81766
chr15	46502501	46502800	300	0.0023	0.0014	20.78	12	-0.792	intergenic	Gm23562	67631
chr15	49323901	49324100	200	0.0126	0.0245	16.33	7	-1.2224	intergenic	Gm23848	214094
chr15	49880301	49880500	200	0.0024	0.0034	18.17	6.5	-1.4828	intergenic	Gm23848	342000
chr15	50129401	50129600	200	0.0165	0.0431	56.5	24.5	-1.2055	intergenic	Trps1	525151
chr15	52089301	52089500	200	0.0002	0	17.17	6.75	-1.3466	intergenic	Aard	43578
chr15	52971901	52972100	200	0.0089	0.0206	7	16.25	1.215	intergenic	Ext1	91937
chr15	56147101	56147500	400	0.0131	0.0325	21.83	34.88	0.6757	intergenic	Sntb1	240151
chr15	56177101	56177300	200	0.0048	0.0036	19.33	10.75	-0.8468	intergenic	Sntb1	270151
chr15	56459201	56459400	200	0.008	0.0121	15.83	6.5	-1.2845	intergenic	Has2	206226
chr15	56885801	56886100	300	0.0024	0.0028	19.22	7.67	-1.3261	intergenic	Has2os	107401
chr15	56984601	56984900	300	0.0077	0.0229	65.56	117.5	0.8419	intergenic	Has2os	206201
chr15	57419301	57419500	200	0.0144	0.0341	6.17	20	1.6974	intron	Slc22a22	0
chr15	58470701	58470900	200	0.0023	0.0014	18.67	9	-1.0525	intergenic	D15Ertd621e	12899
chr15	58948501	58948700	200	0.0055	0.0046	16	8.5	-0.9125	intron	Mtss1	0
chr15	59870601	59870800	200	0.0081	0.0098	16.5	8	-1.0444	intergenic	Gm7083	106921
chr15	59874701	59874900	200	0.0018	0.0018	25.83	12	-1.1062	intergenic	Gm7083	102821
chr15	60592801	60593000	200	0.0105	0.017	17.83	8.5	-1.069	intergenic	Gm23835	110991
chr15	61835001	61835200	200	0.0018	0.0022	4.83	15.25	1.6577	intergenic	Myc	150190
chr15	71236001	71236200	200	0.0032	0.0028	20.33	10	-1.0238	intergenic	Fam135b	209477
chr15	71600001	71600200	200	0.0087	0.0079	11.17	16.75	0.585	intron	Fam135b	0
chr15	71604301	71604600	300	0.0069	0.006	19.11	12	-0.6714	intron	Fam135b	0
chr15	73058301	73058500	200	0.009	0.0057	18	7.25	-1.3119	exon	Trappc9	0
chr15	73085601	73085800	200	0.0193	0.0227	18.17	11.25	-0.6914	intergenic	Chrac1	4591
[truncated: 398 more rows]

## Sheet: Supplementary Table S2B
Supplementary Table S2B: Differentially methylated regions in WT embryos in response to stress identified by MEDIPS and MethylAction. Chr = chromosome number; start = chromosome location where DMR begins; end = chromosome location where DMR ends; width = size of DMR in nucleotides; anodev.padj = adjusted p-value for DMR; WT_CONT_vs_SERT_CONT.p = raw p-value for DMR; WT_CONT.perwin.mean = mean num…
chr	start	end	width	anodev.padj	WT_CONT_vs_WT_STRESS.p	WT_CONT.perwin.mean	WT_STRESS.perwin.mean	WT_STRESS_over_WT_CONT.log2fc	call	nearest_genes	distance_to_nearest_gene
chr1	8788301	8788600	300	0.0015	0	8.33	17.56	1.075	intron	Sntg1	0
chr1	10792801	10793000	200	0.0083	0.0024	8.33	16	0.9411	intergenic	Cpa6	72855
chr1	12796901	12797100	200	0.007	0.0015	8	15.83	0.9849	exon	Sulf1	0
chr1	13209001	13209200	200	0.02	0.0161	15.67	12	-0.3847	intron	Ncoa2	0
chr1	30090701	30090900	200	0.0209	0.0231	6.83	16.33	1.2572	intergenic	Gm23771	104657
chr1	31492201	31492400	200	0.0112	0.0049	9.17	16.67	0.8625	intergenic	Gm10307	123057
chr1	34443901	34444100	200	0.0052	0.0007	7.5	16.67	1.152	promoter	Imp4	0
chr1	37628301	37628500	200	0.0447	0.0388	7.17	16.17	1.1736	exon	2010300C02Rik	0
chr1	38359101	38359300	200	0.0142	0.0084	8.83	18.33	1.0534	intron	Aff3	0
chr1	39597601	39597900	300	0.0004	0	6.89	16	1.2157	intergenic	Rnf149	20195
chr1	45237101	45237300	200	0.0035	0.0002	8.5	18.33	1.1089	intergenic	Col3a1	74237
chr1	46905101	46905300	200	0.0172	0.0094	11.5	22	0.9359	intergenic	Slc39a10	51054
chr1	47970601	47970800	200	0.0069	0.0015	8.33	16.33	0.9709	intergenic	Gm23829	219032
chr1	50330001	50330200	200	0.0142	0.006	7.5	16.5	1.1375	intergenic	PCGEM1	107480
chr1	50382501	50382700	200	0.0083	0.0023	12.17	21.5	0.8214	intergenic	PCGEM1	159980
chr1	64183001	64183200	200	0.025	0.0241	9.17	15.33	0.7422	intergenic	Gm13750	32335
chr1	65539901	65540100	200	0.0309	0.0267	9.33	17.17	0.8791	intergenic	Gm5255	10363
chr1	67911301	67911500	200	0.0342	0.0368	10.83	17.17	0.6641	intergenic	Gm23189	62175
chr1	69232301	69232500	200	0.0281	0.0257	13.5	22.83	0.7582	intergenic	Gm8840	101001
chr1	72381701	72381900	200	0.0183	0.0114	12.17	21.17	0.7989	exon	Xrcc5	0
chr1	83615401	83615600	200	0.0188	0.0088	7.5	16.83	1.1664	intergenic	Gm25754	180311
chr1	84687201	84687400	200	0.0196	0.0157	9.5	16.17	0.767	intron	Dner	0
chr1	85465201	85465400	200	0.0039	0.0003	16.83	31.17	0.8887	intergenic	Gm2666	18851
chr1	88270001	88270300	300	0.0325	0.0206	19.89	30.44	0.6142	promoter	Hjurp	0
chr1	92877001	92877200	200	0.004	0.0004	11.83	22.5	0.9271	exon	Ankmy1	0
chr1	100779901	100780100	200	0.0319	0.0153	10.83	24.33	1.1675	intergenic	Gm25537	81692
chr1	104364801	104365000	200	0.0172	0.0103	7.67	17.67	1.2044	intergenic	Gm23537	120956
chr1	109730101	109730400	300	0.0426	0.0418	8	15.44	0.949	intergenic	Gm25293	74359
chr1	113017901	113018200	300	0.0321	0.032	16.56	14.33	-0.2079	intergenic	Gm22331	549854
chr1	117486401	117486600	200	0.0102	0.0041	8.83	16.33	0.8868	intergenic	Gm24030	49700
chr1	121202501	121202700	200	0.016	0.0082	7.5	16.33	1.1229	intergenic	B230209K01Rik	81544
chr1	125246301	125246500	200	0.0074	0.0019	8.67	16.67	0.9434	intergenic	Actr3	146404
chr1	133274001	133274200	200	0.0119	0.0057	9.67	18.5	0.9364	exon	Plekha6	0
chr1	133992401	133992600	200	0.0194	0.0147	17.17	26.5	0.6264	intergenic	Fmod	44653
chr1	135298101	135298300	200	0.0023	0.0001	8	17.67	1.143	intergenic	Timm17a	3231
chr1	135825701	135825900	200	0.0088	0.0029	9	16.83	0.9033	exon	Lad1	0
chr1	145254901	145255100	200	0.0077	0.0021	9.17	17.33	0.9191	intergenic	Gm25460	36253
chr1	151450001	151450200	200	0.0193	0.013	8.17	15.17	0.8931	exon	Trmt1l	0
chr1	158880201	158880400	200	0.0235	0.0188	10.17	18	0.8241	intron	Pappa2	0
chr1	160104901	160105100	200	0.0203	0.0135	9	16.33	0.8598	exon	Tnn	0
chr1	163676301	163676500	200	0.0256	0.0238	15.67	24	0.6153	intergenic	Mettl11b	25756
chr1	171482901	171483100	200	0.0126	0.005	7.67	15.67	1.031	intergenic	B930036N10Rik	17467
chr1	172369901	172370100	200	0.0313	0.0365	8.5	16.33	0.9423	exon	Kcnj10	0
chr1	174713901	174714100	200	0.0087	0.0018	13.33	26	0.9635	intron	Fmn2	0
chr1	181715001	181715200	200	0.0017	0	8	18.17	1.1832	intergenic	Dnah14	23787
chr1	181871601	181871800	200	0.0315	0.0208	7.17	16.67	1.2176	intergenic	Gm5533	18411
chr1	184907701	184907900	200	0.0116	0.0054	8.17	15.17	0.8931	intron	Mark1	0
chr1	186232901	186233100	200	0.0036	0.0003	6.67	15.83	1.2479	intergenic	Gm23821	109594
chr1	188891601	188891800	200	0.0171	0.0124	9.83	16.83	0.7756	intron	Ush2a	0
chr1	189818601	189818800	200	0.0206	0.0173	8.83	15.17	0.7799	intron	Ptpn14	0
chr1	191386901	191387100	200	0.0261	0.0113	11	22.83	1.0536	intron	Ppp2r5a	0
chr2	6205301	6205500	200	0.0101	0.0038	8.33	16.17	0.9561	3' end	Echdc3, A230108P19Rik	0
chr2	14034901	14035200	300	0.0212	0.0087	7.11	15.56	1.1293	intron	Ptpla	0
chr2	21602801	21603000	200	0.0085	0.0026	8.83	16.67	0.9159	intron	Gpr158	0
chr2	23785901	23786100	200	0.0236	0.0183	8.5	17	1	intergenic	Gm26323	36952
chr2	25503601	25503800	200	0.0171	0.0091	11.83	22.33	0.9163	promoter	Fbxw5	0
chr2	26460701	26460900	200	0.0157	0.0099	11.17	19	0.7668	exon	Notch1	0
chr2	27748601	27748800	200	0.0087	0.0028	8.17	15.67	0.9399	3' end	Rxra	0
chr2	30079901	30080100	200	0.0184	0.014	9.67	16.5	0.7714	promoter	Pkn3	0
chr2	30892701	30892900	200	0.0197	0.0088	6.83	15.33	1.166	3' end	Ptges	0
chr2	31392901	31393100	200	0.0179	0.0124	12.67	21.17	0.7408	exon	Hmcn2	0
chr2	32213501	32213700	200	0.0021	0.0001	6.67	15.67	1.2327	exon	Prrc2b	0
chr2	32299201	32299400	200	0.0012	0	6.33	16	1.337	promoter	Golga2	0
chr2	32946001	32946200	200	0.034	0.0288	10.67	19.83	0.8948	exon	Lrsam1	0
chr2	33411501	33411700	200	0.0038	0.0003	7.67	16.33	1.0911	3' end	Zbtb34	0
chr2	49723001	49723200	200	0.0197	0.0187	7.5	16.67	1.152	promoter	Kif5c	0
chr2	54258401	54258600	200	0.0156	0.0095	10.5	19	0.8556	intergenic	Gm13505	17015
chr2	57289901	57290100	200	0.0066	0.0012	8	16.33	1.0297	exon	Gpd2	0
chr2	59893801	59894000	200	0.0067	0.0013	9.33	18.5	0.9871	intergenic	Baz2b	5362
chr2	65151001	65151200	200	0.0069	0.0015	8.67	16.83	0.9578	3' end	Cobll1	0
chr2	67497201	67497400	200	0.0219	0.0092	9.33	20.17	1.1115	intron	Xirp2, Gm13601	0
chr2	69483601	69483800	200	0.0107	0.0044	11.83	20.5	0.7928	exon	Lrp2	0
chr2	73343601	73343800	200	0.0302	0.0347	8.5	20.17	1.2464	3' end	Gpr155	0
chr2	75937701	75937900	200	0.0391	0.0277	9.5	18.17	0.9353	exon	Ttc30b	0
chr2	76585001	76585200	200	0.0205	0.0139	8.5	15.67	0.8822	exon	Osbpl6	0
chr2	80816501	80816700	200	0.0157	0.0128	10.17	22	1.1137	intergenic	Gm4735	20426
chr2	81366701	81366900	200	0.0115	0.0053	8.67	17.67	1.0275	intergenic	Gm23900	176334
chr2	83353501	83353700	200	0.0085	0.0025	11.5	20.5	0.834	promoter	Gm13680	0
chr2	83961501	83961700	200	0.013	0.008	9.67	21	1.1193	promoter	Gm13693	0
chr2	87282601	87282800	200	0.0032	0.0002	9	18.67	1.0525	intergenic	Olfr1117-ps1	1551
chr2	97184901	97185100	200	0.0194	0.0136	16.17	32	0.985	intron	Lrrc4c	0
chr2	99550201	99550400	200	0.0163	0.0115	9.67	16.67	0.7859	intergenic	Gm13809	4850
chr2	109294901	109295100	200	0.0194	0.0243	16.83	11.33	-0.5707	3' end	Kif18a	0
chr2	110467101	110467300	200	0.031	0.0328	9.5	15.5	0.7063	intergenic	Gm13935	47481
chr2	110545601	110545800	200	0.0162	0.0067	11.17	21.5	0.9451	intergenic	Gm10794	50628
chr2	119153201	119153400	200	0.026	0.0449	15.83	10.67	-0.5699	3' end	Rmdn3	0
chr2	121343101	121343300	200	0.0046	0.0005	8.5	17.33	1.028	3' end	Ppip5k1	0
chr2	122220001	122220200	200	0.0184	0.0099	9.5	18.5	0.9615	promoter	Rps12-ps10	0
chr2	126525901	126526100	200	0.0129	0.0091	16.67	11.67	-0.5146	intron	Gm26697	0
chr2	127141701	127141900	200	0.0155	0.0056	6	15.17	1.3379	exon	Itpripl1	0
chr2	132373301	132373600	300	0.0098	0.0027	8.33	16.44	0.9806	exon	Prokr2	0
chr2	135804401	135804600	200	0.0255	0.0216	10.83	22.17	1.0329	promoter	Plcb4	0
chr2	135888801	135889000	200	0.0066	0.002	6.67	15.17	1.1859	intron	Plcb4	0
chr2	139097001	139097200	200	0.0112	0.004	10.67	20	0.9069	intergenic	Gm14069	78696
chr2	141418701	141418900	200	0.0162	0.0097	8.33	17.67	1.0841	intron	Macrod2	0
chr2	144150501	144150700	200	0.0414	0.0316	9.17	16.83	0.8769	intergenic	Gm11687	7127
chr2	150074801	150075000	200	0.0239	0.0228	7.83	15.67	1	intergenic	Gm14140	35581
chr2	153814401	153814600	200	0.0057	0.001	8	16.17	1.0149	exon	Efcab8	0
chr2	155815801	155816000	200	0.0159	0.0112	8.67	16.17	0.8995	exon	Mmp24	0
chr2	157029401	157029600	200	0.0128	0.0068	11	19.5	0.826	exon	Soga1	0
chr2	163159601	163159800	200	0.0305	0.0225	7.83	15.67	1	intergenic	Gm14254	3494
chr2	165378001	165378200	200	0.0275	0.016	8	17.33	1.1155	exon	Zfp334	0
chr2	167106001	167106300	300	0.0305	0.0206	10.22	18.33	0.8428	exon	Kcnb1	0
chr2	168126501	168126700	200	0.0121	0.0045	8.17	16.5	1.0146	intergenic	Gm14235	21316
chr2	168477001	168477200	200	0.0423	0.0303	6.83	16.17	1.2424	3' end	Nfatc2	0
chr2	168623701	168623900	200	0.0117	0.0056	9	16.33	0.8598	intergenic	Atp9a	10537
chr2	170788501	170788700	200	0.0012	0	8.83	20	1.179	intron	Dok5	0
chr2	173245201	173245400	200	0.0408	0.0339	9.33	18.33	0.974	intron	Pmepa1	0
chr2	179895801	179896000	200	0.0274	0.0139	11	23.33	1.0849	3' end	Cdh4	0
chr2	181896901	181897100	200	0.0026	0.0001	9.33	21.33	1.1926	promoter	Gm5466	0
chr3	5069901	5070100	200	0.0185	0.0115	8.67	17	0.972	intergenic	Gm17308	20175
chr3	6307501	6307700	200	0.0153	0.0061	12.83	24.67	0.9427	intergenic	Gm23147	31181
chr3	11130601	11130800	200	0.0184	0.0134	16.83	26.17	0.6364	intergenic	Gm22547	23536
chr3	13058501	13058700	200	0.0068	0.0014	9.83	18.67	0.9247	intergenic	Gm8935	199867
chr3	18696601	18696800	200	0.0379	0.0238	8.83	18.67	1.0794	intergenic	Gm6369	162311
chr3	22867501	22867700	200	0.0356	0.039	10.5	16.67	0.6666	intergenic	Gm26354	457449
chr3	25411801	25412000	200	0.0052	0.0007	17.33	11.5	-0.5919	intergenic	Nlgn1	19810
chr3	26352201	26352400	200	0.028	0.0267	22.83	19.33	-0.2401	intergenic	A830092H15Rik	19822
chr3	41879401	41879600	200	0.0402	0.0201	7.5	17.33	1.2086	intergenic	D3Ertd751e	120011
chr3	43901901	43902100	200	0.0005	0	8.5	20.67	1.2818	intergenic	Gm25714	23468
chr3	44463301	44463500	200	0.0095	0.0033	16.5	27.17	0.7194	intergenic	Gm24997	519699
chr3	47283001	47283300	300	0.0235	0.0208	8.67	15.11	0.8021	intergenic	Gm23891	82236
chr3	47911301	47911500	200	0.0203	0.0166	11	18.17	0.7238	intergenic	1700018B24Rik	694231
chr3	49296001	49296200	200	0.0065	0.0013	11	20.33	0.8863	intergenic	Gm22480	195150
chr3	54741301	54741500	200	0.0058	0.0007	7	16.67	1.2515	exon	Alg5	0
chr3	54746401	54746700	300	0.0138	0.0053	10	17.78	0.8301	3' end	Alg5	0
chr3	54851301	54851500	200	0.021	0.0115	18.17	36.5	1.0066	intergenic	Gm10254	40050
chr3	55117601	55117800	200	0.0369	0.0396	17.83	14.83	-0.2657	3' end	Spg20	0
chr3	56136401	56136700	300	0.0144	0.0038	6.67	15.44	1.212	intron	Nbea	0
chr3	56545001	56545200	200	0.0428	0.0321	10.33	19.5	0.9162	intergenic	Gm25727	99588
chr3	62158701	62158900	200	0.0188	0.0087	8.67	18.33	1.0809	intergenic	Arhgef26	179443
chr3	67099401	67099700	300	0.026	0.0132	10.67	21.67	1.0224	intron	Rsrc1	0
chr3	69253601	69253800	200	0.0078	0.0021	8.83	16.83	0.9303	intergenic	Arl14	29982
chr3	87529701	87529900	200	0.0144	0.0118	9.67	19.17	0.9875	exon	Etv3	0
chr3	97392601	97392800	200	0.0139	0.0055	7.67	16.67	1.1203	intergenic	Olfr1402	17416
chr3	98078601	98078800	200	0.0152	0.0099	8.5	15.17	0.8354	intron	Notch2	0
chr3	99508101	99508300	200	0.0438	0.0328	6.67	15.17	1.1859	intergenic	M6pr-ps	5455
chr3	116488201	116488400	200	0.004	0.0004	7.5	16	1.0931	promoter	Rtca	562
chr3	122824801	122825000	200	0.0172	0.0126	9	15.67	0.7997	exon	Pde5a	0
chr3	124385401	124385600	200	0.0091	0.0031	8	15.33	0.9386	promoter	Gm4617	0
chr3	127032201	127032400	200	0.014	0.0114	6.33	16.17	1.352	3' end	Ank2	0
chr3	127199101	127199300	200	0.0147	0.0091	9.17	16.17	0.8186	intron	Ank2	0
chr3	128808201	128808400	200	0.0182	0.0154	8.17	16.5	1.0146	intergenic	Gm9387	145381
chr3	128940201	128940400	200	0.0233	0.0123	9	19.83	1.1399	intergenic	Gm9387	13381
chr3	130132001	130132200	200	0.0028	0.0002	7.5	16.5	1.1375	intergenic	Col25a1	48690
chr3	130941701	130941900	200	0.0093	0.0033	10	18.17	0.8613	intergenic	Gm26090	70624
chr3	140123001	140123200	200	0.0093	0.0033	10	18.17	0.8613	intergenic	mmu-let-7j	94630
chr3	146020001	146020200	200	0.0084	0.0019	7.5	21.17	1.4968	exon	Syde2	0
chr3	146064601	146064800	200	0.016	0.0089	9.33	17.17	0.8791	intron	Wdr63	0
chr3	148833401	148833600	200	0.0356	0.0338	8.83	15.17	0.7799	intron	Lphn2	0
chr3	150073101	150073300	200	0.0293	0.0213	6.83	16.33	1.2572	promoter	Rpsa-ps10	0
chr3	154207001	154207200	200	0.0128	0.0068	10.67	18.5	0.7944	intron	Slc44a5	0
chr3	158878801	158879000	200	0.0126	0.0065	16	11.67	-0.4557	intergenic	Gm9423	81445
chr4	3252601	3252800	200	0.0121	0.0058	19.17	30.17	0.6544	3' end	AI838599	0
chr4	3633901	3634100	200	0.0143	0.0054	15	26.5	0.821	intergenic	Gm22541	14585
chr4	5880001	5880200	200	0.0044	0.0005	9	18.17	1.0133	intron	Fam110b	0
chr4	7733701	7733900	200	0.0057	0.0009	12.67	23	0.8606	intergenic	Gm11795	25769
chr4	8313901	8314100	200	0.0132	0.0053	13.83	25.33	0.8729	intergenic	Car8	74859
chr4	8844801	8845000	200	0.0223	0.0162	9	16.33	0.8598	3' end	Chd7	0
chr4	25431901	25432100	200	0.0107	0.0041	6.17	15.17	1.2983	intergenic	Gm11894	12224
chr4	35708401	35708600	200	0.0071	0.0014	10.83	23.33	1.1069	3' end	Lingo2	0
chr4	43548101	43548300	200	0.0084	0.0025	8.33	16	0.9411	promoter	Tln1	0
chr4	45246501	45246700	200	0.0071	0.0007	7.67	19.83	1.3713	intron	Frmpd1	0
chr4	45322801	45323000	200	0.011	0.0042	12	21.17	0.8188	intron	Exosc3	0
chr4	46183901	46184100	200	0.0245	0.0372	8.33	15.83	0.926	3' end	Xpa	0
chr4	46921101	46921300	200	0.0163	0.0085	8.5	17.33	1.028	intron	Gabbr2	0
chr4	47044701	47044900	200	0.0014	0	6.67	16.33	1.2928	exon	Anks6	0
chr4	50114501	50114700	200	0.0038	0.0003	8	16.83	1.0732	intergenic	Gm12458	63097
chr4	50690501	50690700	200	0.0229	0.0198	14.5	22.67	0.6445	intergenic	Gm25485	403623
chr4	53807201	53807400	200	0.0161	0.0112	9.17	16	0.8036	intergenic	Rps15a-ps8	15744
chr4	60273801	60274000	200	0.0276	0.0172	10.33	19.33	0.9038	intergenic	Mup-ps3	29773
chr4	61955101	61955300	200	0.0139	0.0046	15.5	29	0.9038	intergenic	Mup-ps19	1848
chr4	62450501	62450700	200	0.0057	0.001	8	16.17	1.0149	intron	Wdr31	0
chr4	62574001	62574300	300	0.0067	0.0013	10.67	18.22	0.7726	intron	Rgs3	0
chr4	65613301	65613500	200	0.0107	0.0045	9	16.5	0.8745	3' end	Trim32, Astn2	0
chr4	78835001	78835200	200	0.0236	0.0209	14.17	22.17	0.6459	intergenic	Gm12913	60779
chr4	87103501	87103700	200	0.0038	0.0003	7.83	18.17	1.2136	intron	Slc24a2	0
chr4	88361201	88361400	200	0.0117	0.0056	9	16.33	0.8598	intron	Focad	0
chr4	90230701	90230900	200	0.0293	0.0223	9	16.67	0.889	intergenic	Zfp352	4998
chr4	90416901	90417200	300	0.0142	0.0077	9.78	17	0.798	intergenic	Gm12635	35673
chr4	94124401	94124600	200	0.0056	0.0008	18	12.17	-0.5651	intron	Gm12648	0
chr4	96263301	96263500	200	0.0057	0.0009	8.67	17.17	0.9861	intron	Gm12658	0
chr4	97352301	97352500	200	0.0233	0.0203	8	15.17	0.9228	intergenic	Gm12696	168927
chr4	98156001	98156200	200	0.0253	0.0304	32.33	26.17	-0.3053	intergenic	Gm12691	9401
chr4	101181801	101182000	200	0.0036	0.0003	8.17	17.17	1.0718	3' end	Jak1	0
chr4	102877801	102878000	200	0.0167	0.0153	17.67	29.5	0.7397	intron	Sgip1	0
chr4	105594101	105594300	200	0.0461	0.0339	10.17	19.17	0.9148	intergenic	Gm12726	15160
chr4	108192001	108192200	200	0.0072	0.0018	7.83	15.5	0.9846	exon	Zyg11a	0
chr4	112483201	112483400	200	0.0049	0.0007	7.83	16.17	1.0453	intergenic	Gm12819	29339
chr4	116999601	116999800	200	0.0314	0.0255	10.67	18.83	0.8202	3' end	Hectd3	0
chr4	118382501	118382700	200	0.0275	0.0163	8.17	18.17	1.1535	exon	Szt2	0
chr4	121995201	121995400	200	0.0083	0.0031	7.17	16.5	1.2031	intergenic	Gm12892	12792
chr4	124766101	124766300	200	0.0029	0.0002	8.17	17.5	1.0995	intron	Inpp5b	0
chr4	127002201	127002400	200	0.0044	0.0005	8.67	17.67	1.0275	intergenic	Gm12939	18597
chr4	133420701	133420900	200	0.0113	0.0041	10.33	19.83	0.9406	3' end	Slc9a1	0
chr4	136988501	136988700	200	0.0086	0.0027	8.5	16.17	0.9275	exon	Zbtb40	0
chr4	138967301	138967600	300	0.0004	0	6.78	15.67	1.2088	promoter	Rnf186	0
chr4	139291101	139291300	200	0.0117	0.0059	15.5	10.33	-0.585	3' end	Capzb	0
chr4	139605301	139605500	200	0.0376	0.0294	7	15.33	1.1312	intron	Iffo2, Gm21969	0
chr4	139965801	139966000	200	0.0093	0.0034	8.5	16	0.9125	exon	Klhdc7a	0
chr4	140832301	140832500	200	0.0185	0.0087	7.33	15.83	1.1104	exon	Padi1	0
chr4	141479201	141479400	200	0.0086	0.0017	13.17	26	0.9816	exon	Spen	0
chr4	143978901	143979100	200	0.0019	0.0001	8.33	18.5	1.1506	intergenic	Gm13101	11950
chr4	145633801	145634000	200	0.0089	0.0029	11.33	20.17	0.8314	3' end	Gm26763	0
chr4	147187201	147187400	200	0.0348	0.0195	11.5	22.17	0.9468	promoter	C230088H06Rik, Gm26624	0
chr4	147227101	147227300	200	0.0065	0.0011	12.17	22.83	0.9082	intron	C230088H06Rik, Gm26624	0
chr4	147738701	147738900	200	0.0213	0.0144	6.33	16.17	1.352	promoter	Gm13136	274
chr4	148301801	148302000	200	0.0255	0.0169	7.17	15.33	1.0973	intergenic	Gm13206	4852
chr4	148947201	148947400	200	0.0276	0.0164	9.83	18.83	0.9375	3' end	Casz1	0
chr4	149109101	149109300	200	0.0298	0.0213	9.83	18	0.8722	3' end	Dffa	0
chr4	149903901	149904100	200	0.0011	0	8.17	19.17	1.2308	promoter	Spsb1, Gm13070	0
chr4	150101701	150101900	200	0.0095	0.0029	10.67	21.33	1	exon	Gpr157	0
chr4	150182201	150182500	300	0.0063	0.0011	9.78	18.89	0.95	intergenic	Car6	4514
chr4	152376801	152377000	200	0.0376	0.02	9	20.67	1.1993	exon	Chd5	0
chr4	152377801	152378000	200	0.0461	0.0392	8	17	1.0875	intron	Chd5	0
chr4	156064801	156065000	200	0.0185	0.0136	15.33	24.17	0.6563	intergenic	Gm13648	4998
chr4	156161701	156161900	200	0.0354	0.0266	9.17	17.83	0.9601	intergenic	Agrn	3389
chr4	156214401	156214600	200	0.0093	0.0025	11.67	22.17	0.926	intergenic	2310042D19Rik	1326
chr5	6086601	6086800	200	0.0175	0.0071	6.83	15.17	1.1502	intergenic	Gm23838	71576
chr5	10622801	10623000	200	0.0042	0.0004	9.17	19.17	1.0641	intergenic	Gm17091	83268
chr5	12549001	12549200	200	0.0241	0.019	13.83	23.33	0.7542	intron	Sema3d	0
chr5	18815701	18815900	200	0.036	0.0239	6.83	15.67	1.197	intergenic	Gm23822	48676
chr5	19439101	19439300	200	0.0109	0.0046	15.33	10.83	-0.5012	intron	Magi2	0
chr5	22724701	22724900	200	0.0118	0.0062	9.83	20.83	1.0831	intron	6030443J06Rik	0
chr5	23186601	23186800	200	0.0085	0.0024	9.17	18.17	0.9868	intergenic	AC158942.1	93065
chr5	23187101	23187300	200	0.0216	0.0222	8.5	16	0.9125	intergenic	AC158942.1	92565
chr5	23702001	23702200	200	0.032	0.0179	10.17	20.5	1.0118	intergenic	Mir3096	8790
chr5	30046801	30047000	200	0.0075	0.002	7.67	15.17	0.9842	intergenic	Tyms	11201
chr5	30759901	30760100	200	0.0096	0.0035	17	12.17	-0.4826	intron	Dpysl5	0
chr5	31631701	31631900	200	0.0073	0.0018	10.83	21.33	0.9776	intron	Rbks, Mrpl33	0
chr5	33607501	33607700	200	0.0225	0.0134	8	17.67	1.143	3' end	Fam53a	0
chr5	33654401	33654600	200	0.0117	0.0056	9	16.33	0.8598	3' end	Tmem129	0
chr5	33759301	33759500	200	0.0093	0.0032	11.17	19.83	0.8287	promoter	Letm1, Gm10059	0
chr5	34965801	34966000	200	0.0042	0.0004	16.33	10.33	-0.6605	exon	Rgs12	0
chr5	37285801	37286000	200	0.0057	0.0009	8.33	16.67	1	intron	Crmp1	0
chr5	38475601	38475800	200	0.0312	0.0248	10.83	18.67	0.785	3' end	Slc2a9	0
chr5	39757101	39757300	200	0.0055	0.0008	8.17	16.5	1.0146	intergenic	Hs3st1	1625
chr5	59439501	59439700	200	0.0079	0.0021	11.5	20.67	0.8457	intergenic	Gm22308	224448
chr5	63807501	63807700	200	0.0382	0.0273	10.83	19.17	0.8231	exon	3110047P20Rik	0
chr5	67450301	67450500	200	0.0085	0.0027	7.83	16	1.0304	intergenic	Gm26756	12310
chr5	73553101	73553300	200	0.0117	0.0046	8.5	16.33	0.9423	intron	Dcun1d4	0
chr5	74084701	74084900	200	0.0117	0.0031	5.83	16.33	1.4854	intergenic	Dancr	8159
chr5	74277101	74277300	200	0.0011	0	7.33	17.83	1.282	intron	Scfd2	0
chr5	75961801	75962000	200	0.0104	0.0065	7.83	18.83	1.2656	3' end	Kdr	0
chr5	76876101	76876400	300	0.0098	0.0042	7.78	15.56	1	promoter	Aasdh	0
chr5	81627501	81627700	200	0.0144	0.0086	13	21.5	0.7258	intron	Lphn3	0
chr5	86318301	86318500	200	0.0051	0.0004	10.17	24.67	1.2787	intron	Tmprss11d	0
chr5	92424201	92424400	200	0.0218	0.0117	8.5	20.67	1.2818	exon	Nup54	0
chr5	94715701	94715900	200	0.0063	0.0012	7.67	15.5	1.0156	intergenic	Gm6205	30674
chr5	96758001	96758200	200	0.0457	0.0441	13.33	21	0.6554	exon	Fras1	0
chr5	100708501	100708700	200	0.0152	0.0098	10.17	17.5	0.7835	exon	Hpse	0
chr5	100728901	100729100	200	0.0177	0.0086	7.83	18	1.2003	intergenic	Hpse	9184
chr5	101781301	101781500	200	0.0009	0	5.67	15.33	1.4361	exon	Cds1	0
chr5	103950601	103950900	300	0.0353	0.0213	12.22	26.56	1.1195	intergenic	Hsd17b13	4539
chr5	104361901	104362100	200	0.0417	0.0383	10.5	18.17	0.7909	intergenic	Mepe	23289
chr5	104478801	104479000	200	0.0051	0.0005	9.17	19.33	1.0766	exon	Pkd2	0
chr5	105758001	105758200	200	0.0165	0.0128	9.5	21	1.1444	intron	Lrrc8d	0
chr5	106099201	106099400	200	0.0203	0.0154	10.17	18.17	0.8374	intergenic	Gm25672	26767
chr5	106419001	106419200	200	0.0086	0.0025	9.83	18.5	0.9118	intergenic	Barhl2	33313
chr5	109906201	109906400	200	0.0277	0.0167	11.5	22.17	0.9468	intergenic	Gm26779	15063
chr5	112775301	112775500	200	0.0028	0.0002	9	18.83	1.0653	exon	Myo18b	0
chr5	113252901	113253100	200	0.008	0.0022	7.83	15.33	0.969	exon	Sgsm1	0
chr5	113805201	113805400	200	0.0315	0.0377	9.17	16.17	0.8186	intergenic	Tmem119	4684
chr5	114735901	114736100	200	0.0164	0.0073	7.83	16.33	1.0601	intron	Git2	0
chr5	115621501	115621700	200	0.0175	0.0145	8	18.17	1.1832	3' end	Gcn1l1	0
chr5	115865101	115865300	200	0.0163	0.0117	8.83	15.5	0.8112	intron	Cit	0
chr5	117035401	117035600	200	0.0328	0.0349	7.83	15.33	0.969	intergenic	Suds3	56081
chr5	120406101	120406300	200	0.029	0.0269	9	15.5	0.7843	intergenic	RP24-351J24.2	13358
chr5	121566301	121566500	200	0.0288	0.0175	9.17	18.67	1.026	3' end	Aldh2	0
chr5	122763901	122764100	200	0.0197	0.0115	8.67	18.17	1.0677	exon	Camkk2	0
chr5	122968101	122968300	200	0.0056	0.0009	9.67	18.67	0.9494	intron	Kdm2b	0
chr5	123539801	123540000	200	0.0244	0.0213	15.17	24.17	0.6721	intron	Vps33a	0
chr5	123819001	123819200	200	0.0186	0.0077	9.17	19	1.0515	exon	Kntc1	0
chr5	124274501	124274700	200	0.0196	0.0157	9.5	16.17	0.767	intron	Mphosph9	0
chr5	124817201	124817500	300	0.0102	0.0025	8.78	17.22	0.9723	exon	Dnah10	0
chr5	124829601	124829800	200	0.0312	0.0329	10	16.17	0.693	exon	Dnah10	0
chr5	129873601	129873800	200	0.0047	0.0006	8.67	17.5	1.0138	promoter	Phkg1	0
chr5	129917001	129917200	200	0.0374	0.0296	9	16.17	0.845	intergenic	Nupr1l	6604
chr5	131440501	131440700	200	0.0132	0.0061	15	25.83	0.7843	3' end	Auts2	0
chr5	133256401	133256600	200	0.008	0.0013	6.83	17.67	1.3704	intergenic	Gm10051	218494
chr5	135910901	135911100	200	0.017	0.0058	8.17	21	1.3626	exon	Ywhag	0
chr5	136012101	136012300	200	0.0159	0.0105	10.33	17.67	0.7737	exon	Dtx2	0
chr5	136991001	136991200	200	0.0242	0.0216	15.33	23.67	0.6262	promoter	Plod3	0
chr5	137263501	137263700	200	0.0214	0.0209	8	15.33	0.9386	intergenic	Ache	23818
chr5	138030601	138030800	200	0.0261	0.0209	7.33	15.67	1.0952	intron	Smok3a, Smok3b	0
chr5	139771201	139771400	200	0.0135	0.0049	8	18	1.1699	exon	Ints1	0
chr5	143198501	143198700	200	0.0137	0.0078	11.83	20	0.7571	intron	4933411G11Rik	0
chr5	143811501	143811700	200	0.0035	0.0002	21	12.83	-0.7105	intergenic	Eif2ak1	6087
chr5	144789301	144789500	200	0.0114	0.005	10.17	18.67	0.8766	exon	Trrap	0
chr5	147113301	147113500	200	0.0126	0.0055	7.5	15.5	1.0473	intergenic	Polr1d	1939
chr5	151457801	151458000	200	0.0139	0.0081	9.33	16.5	0.822	intergenic	1700028E10Rik	43717
chr6	3182601	3183000	400	0.0112	0.003	14.33	23.92	0.7386	intergenic	Vmn1r-ps6	74199
chr6	6653501	6653700	200	0.0135	0.0076	11.33	19.33	0.7705	intron	Gm20618	0
chr6	12839101	12839300	200	0.0059	0.0011	6.67	15.67	1.2327	intergenic	Gm15529	18096
chr6	17021401	17021600	200	0.0306	0.0169	6.17	15.33	1.3141	intergenic	Gm15473	37205
chr6	19647801	19648000	200	0.0184	0.0093	6.83	16.5	1.2718	intergenic	Gm22828	23085
chr6	26992701	26992900	200	0.0436	0.0299	8	17	1.0875	intergenic	Grm8	282220
chr6	29309201	29309400	200	0.0121	0.0061	9.17	16.5	0.848	intergenic	Fam71f1	9739
chr6	30441701	30441900	200	0.0072	0.0014	7.5	16	1.0931	3' end	Klhdc10	0
chr6	32690301	32690500	200	0.0036	0.0003	11.5	22.17	0.9468	intergenic	Gm13852	79940
chr6	34998201	34998400	200	0.0164	0.0088	8.83	17.17	0.9586	intergenic	2010107G12Rik	19146
chr6	41363701	41363900	200	0.0074	0.0019	9	17.17	0.9316	intergenic	Try10	5756
chr6	46683701	46683900	200	0.0452	0.0494	21.83	19	-0.2005	intron	Cntnap2	0
chr6	47665001	47665200	200	0.0134	0.0073	19.17	14.67	-0.3861	intergenic	Gm25283	27781
chr6	47681901	47682200	300	0.0276	0.0246	27.22	38.78	0.5104	intergenic	Gm25283	44681
chr6	47748501	47748700	200	0.0317	0.0207	8.67	18.33	1.0809	intergenic	Gm24975	24628
chr6	47773101	47773300	200	0.012	0.0053	24.17	36.83	0.608	promoter	Gm24975	28
chr6	48228701	48228900	200	0.0082	0.0023	10.5	19.17	0.8682	intron	Gm16630	0
chr6	58187501	58187700	200	0.0125	0.0041	11.33	21.83	0.946	intergenic	Gm20719	12137
chr6	58533901	58534100	200	0.0189	0.0132	8.17	15.5	0.9244	intergenic	Gm20672	21369
chr6	59590001	59590200	200	0.0055	0.0007	16.5	10.33	-0.6752	intergenic	Gm22622	115545
chr6	60910401	60910600	200	0.015	0.0095	9.67	16.83	0.8002	intergenic	Mmrn1	14375
chr6	80650501	80650700	200	0.0105	0.0027	7.17	16.83	1.2319	intron	Lrrtm4	0
chr6	84306601	84306800	200	0.0174	0.0127	10.33	17.5	0.76	intergenic	Dysf	95540
chr6	105272601	105272800	200	0.0243	0.0125	9	18.83	1.0653	intergenic	Gm23339	39857
chr6	107103101	107103300	200	0.044	0.0297	11.5	21.33	0.8915	intergenic	Gm22418	101542
chr6	108621101	108621400	300	0.0095	0.0022	10.78	19.67	0.8677	intron	0610040F04Rik	0
chr6	113402101	113402300	200	0.0078	0.0021	8.83	16.83	0.9303	intron	Ttll3	0
chr6	114614801	114615000	200	0.0148	0.0063	7.83	17.33	1.1458	intergenic	Atg7	28096
chr6	119357101	119357300	200	0.0325	0.0348	9.67	15.67	0.6966	exon	Adipor2	0
chr6	124861101	124861300	200	0.0407	0.0438	11.67	20.33	0.8015	exon	Gpr162	0
chr6	128357501	128357700	200	0.0102	0.0041	8.83	16.33	0.8868	3' end	Rhno1, Gm26770	0
chr6	128909301	128909500	200	0.0239	0.0129	28.67	45.33	0.6612	intergenic	Clec2i	11133
chr6	146375901	146376100	200	0.0237	0.0196	7.33	15.83	1.1104	exon	Itpr2	0
chr6	149362901	149363100	200	0.0171	0.0124	9.83	16.83	0.7756	3' end	Gm15784	0
chr7	3772801	3773000	200	0.0338	0.0368	9.33	15.17	0.7004	intergenic	Gm15930	8770
chr7	4412701	4412900	200	0.0023	0.0001	6.83	15.83	1.2123	intergenic	Rdh13	11869
chr7	5368301	5368600	300	0.0062	0.0011	8.44	15.22	0.8501	intergenic	Gm5065	7618
chr7	7295801	7296000	200	0.0146	0.0074	11	20.33	0.8863	exon	Clcn4-2	0
chr7	11943501	11943700	200	0.0233	0.0214	9.33	15.67	0.7472	intergenic	Vmn1r76	12215
chr7	13926401	13926600	200	0.0079	0.0015	9.33	19.83	1.0875	intron	Sult2a4	0
chr7	19758401	19758600	200	0.0338	0.0424	7.67	20	1.3833	exon	Bcam	0
chr7	19916701	19916900	200	0.0141	0.0138	8.33	17	1.0286	3' end	Pvr	0
chr7	20987801	20988100	300	0.0066	0.0007	7.89	17.44	1.1449	intergenic	Vmn1r119	23431
chr7	30546301	30546500	200	0.0045	0.0005	7.17	15.33	1.0973	exon	BC053749	0
chr7	30719101	30719300	200	0.0081	0.0024	8	16	1	exon	Atp4a	0
chr7	30819401	30819700	300	0.0199	0.0152	16	13.22	-0.2751	exon	Ffar2	0
chr7	31692801	31693000	200	0.0108	0.0046	8.67	16	0.8845	intergenic	Scgb2b7	10778
chr7	33352701	33352900	200	0.0278	0.0192	11	21	0.9329	intergenic	Scgb2b20	11442
chr7	37366201	37366400	200	0.0018	0	7.33	17	1.213	intergenic	Zfp536	105734
chr7	44733201	44733400	200	0.0327	0.0228	9.33	18.33	0.974	exon	Zfp473	0
chr7	44842701	44842900	200	0.0138	0.0033	6.83	18	1.3973	3' end	Tbc1d17	0
chr7	44965401	44965600	200	0.0036	0.0003	7	15.33	1.1312	exon	Cpt1c	0
chr7	45310401	45310600	200	0.0342	0.0368	10.83	17.17	0.6641	exon	Trpm4	0
chr7	46614301	46614500	200	0.0348	0.0292	8.33	16.67	1	promoter	Sergef	0
chr7	48870801	48871000	200	0.029	0.0295	10.67	17.17	0.6865	exon	E2f8	0
chr7	49491401	49491600	200	0.0124	0.0063	9.67	17.83	0.8835	exon	Nav2	0
chr7	51126701	51127000	300	0.016	0.0104	10	16	0.6781	intergenic	Nell1	261445
chr7	54923401	54923600	200	0.0482	0.0244	5.67	15.83	1.4824	intron	Luzp2	0
chr7	59092601	59092800	200	0.0394	0.0385	8.67	16.5	0.9289	intergenic	Ube3a	135951
chr7	61393801	61394000	200	0.0097	0.0037	8.67	16.17	0.8995	intergenic	A230006K03Rik	82079
chr7	62840501	62840800	300	0.0049	0.0004	8.78	18.11	1.0449	intergenic	Gm22494	228716
chr7	63737001	63737200	200	0.0079	0.0022	8.5	16.33	0.9423	intron	Otud7a	0
chr7	67968201	67968500	300	0.0013	0	7.89	16.44	1.0597	intron	Igf1r	0
chr7	82677801	82678000	200	0.0034	0.0003	16.17	8	-1.0149	intron	Eftud1	0
chr7	85600001	85600200	200	0.0383	0.0232	11	21.33	0.9556	intergenic	Vmn2r-ps72	9444
chr7	89568801	89569000	200	0.0062	0.0011	12.67	22.83	0.8501	intergenic	Gm2546	38705
chr7	98267301	98267500	200	0.0169	0.0092	8.33	18.5	1.1506	intron	Acer3	0
chr7	102240101	102240300	200	0.0153	0.0079	10.33	19.17	0.8913	3' end	Rhog	0
chr7	102494101	102494300	200	0.0029	0.0002	9.33	19.5	1.063	promoter	Olfr545	0
chr7	103294101	103294300	200	0.0492	0.0378	6.83	16.67	1.2863	intergenic	Olfr596	15422
chr7	103615801	103616000	200	0.0369	0.0255	7.5	15.5	1.0473	intergenic	Olfr620	3449
chr7	104179601	104179800	200	0.0111	0.0054	6.83	15.33	1.166	3' end	Olfr648	0
chr7	105350201	105350400	200	0.0181	0.0122	8.67	15.83	0.8694	intergenic	Olfr691	12486
chr7	105435201	105435400	200	0.0429	0.0254	9.67	20.83	1.1078	3' end	Cckbr	0
chr7	105772501	105772700	200	0.0095	0.0034	13	22.33	0.7807	exon	Dchs1, Gm15645	0
chr7	106921601	106921800	200	0.0085	0.0026	8.83	16.67	0.9159	intergenic	Olfr709-ps1	4733
chr7	109539701	109539900	200	0.039	0.0436	10.33	16.33	0.6605	exon	St5	0
chr7	111617001	111617200	200	0.004	0.0004	17.17	11	-0.6421	intron	Galnt18	0
chr7	118434201	118434400	200	0.0203	0.013	14.33	24.33	0.7636	exon	Syt17	0
chr7	118741801	118742000	200	0.0084	0.0025	10.67	19.33	0.858	intron	9030624J02Rik	0
chr7	120059101	120059300	200	0.0017	0	6.17	15.17	1.2983	exon	Dnah3	0
chr7	121597601	121597800	200	0.0108	0.0031	9.83	21.33	1.1174	intergenic	Usp31	44220
chr7	129064101	129064300	200	0.0433	0.0386	8.17	15.83	0.9551	intergenic	Ppapdc1a	192793
chr7	136738101	136738400	300	0.0199	0.0166	7.56	15.44	1.0315	intergenic	Mgmt	156210
chr8	8072701	8072900	200	0.0094	0.0035	8.17	15.5	0.9244	intergenic	Gm25169	433808
chr8	8999701	8999900	200	0.0105	0.0044	9.33	17	0.8651	intergenic	Fam155a	206100
chr8	13032901	13033100	200	0.004	0.0003	8.67	20	1.2064	intron	F7	0
chr8	19490101	19490300	200	0.0242	0.021	28.67	24.83	-0.2071	intergenic	Rpl19-ps11	2605
chr8	19671401	19671700	300	0.0338	0.0232	11.89	19.44	0.7097	intergenic	Gm6483	10567
chr8	19791801	19792000	200	0.0169	0.013	16.17	26	0.6855	exon	Gm26853	0
chr8	20066701	20066900	200	0.0307	0.0314	16.5	13.33	-0.3074	intergenic	Gm21769	55464
chr8	20644201	20644400	200	0.0182	0.0131	16.83	12.83	-0.3914	intergenic	Gm21119	4788
chr8	24603601	24603800	200	0.0246	0.0126	11.33	22	0.9569	intron	Adam18	0
chr8	25558001	25558200	200	0.0165	0.0105	7	17	1.2801	promoter	Fgfr1	0
chr8	26227401	26227600	200	0.0092	0.0026	8.83	17.83	1.0135	intergenic	Gm22227	12549
chr8	27124101	27124300	200	0.0303	0.0284	10.5	18.5	0.8171	3' end	Brf2	0
chr8	39247101	39247300	200	0.0172	0.0126	9	15.67	0.7997	intergenic	Tusc3	81988
chr8	40993201	40993500	300	0.0161	0.0095	7.89	15.33	0.9588	exon	Mtus1	0
chr8	42487301	42487500	200	0.012	0.0058	9.5	17	0.8395	intergenic	Gm23531	34635
chr8	46713401	46713600	200	0.0135	0.0048	7.83	18	1.2003	intergenic	Gm16675	17371
chr8	47088001	47088200	200	0.008	0.0019	13.5	25.83	0.9363	intron	Enpp6	0
chr8	47193501	47193700	200	0.0086	0.0024	12.5	23.17	0.8901	exon	Stox2	0
chr8	55518701	55519000	300	0.0194	0.0141	18.56	26.89	0.5352	intergenic	Adam29	351911
chr8	65542601	65542800	200	0.0233	0.0214	9.33	15.67	0.7472	intergenic	2001-03-01	75099
chr8	69813701	69813900	200	0.0194	0.0104	7.17	16.83	1.2319	promoter	Gmip	0
chr8	70780401	70780600	200	0.0146	0.0063	7.33	15.83	1.1104	exon	Mast3	0
chr8	72496901	72497100	200	0.0416	0.0329	10.17	18.17	0.8374	exon	Med26, Gm17435	0
chr8	74519901	74520100	200	0.0066	0.0014	7.83	15.67	1	intergenic	Gm11033	70886
chr8	77143001	77143200	200	0.0108	0.0044	13.17	22.33	0.7623	intron	Nr3c2	0
chr8	79972501	79972700	200	0.0088	0.0027	7.5	16.5	1.1375	exon	Hhip	0
chr8	81800801	81801000	200	0.0055	0.0008	15.5	10	-0.6323	intron	Inpp4b	0
chr8	84580001	84580200	200	0.0243	0.0223	11.83	19	0.6831	3' end	Cacna1a	0
chr8	85176501	85176700	200	0.0095	0.0034	9.17	21	1.1959	intergenic	Gm6531	2878
chr8	91423001	91423200	200	0.0383	0.0292	8.67	22.67	1.387	intron	Fto	0
chr8	104593801	104594000	200	0.0111	0.0043	11.67	23	0.9792	exon	Pdp2	0
chr8	105101601	105101800	200	0.0306	0.0165	8.17	18.5	1.1797	intergenic	Ces3b	7671
chr8	105308801	105309000	200	0.0021	0.0001	7.17	16.5	1.2031	promoter	Elmo3	0
chr8	105717401	105717600	200	0.0421	0.0245	14.17	26.17	0.8852	3' end	Gfod2	0
chr8	111042501	111042700	200	0.0067	0.0014	11.5	21	0.8688	promoter	Aars	0
chr8	113745201	113745400	200	0.0159	0.0158	8.33	18.5	1.1506	intron	Adamts18	0
chr8	114794401	114794600	200	0.0159	0.0107	9.5	16.5	0.7965	intron	Wwox	0
chr8	115228101	115228300	200	0.0074	0.0019	8.67	16.67	0.9434	intron	Wwox	0
chr8	119442901	119443100	200	0.0185	0.0139	7.17	18.33	1.3551	3' end	Osgin1	0
chr8	121101601	121101800	200	0.0424	0.0285	10.33	19.33	0.9038	promoter	Mthfsd, Gm20388	0
chr8	121601401	121601600	200	0.0121	0.0055	9.83	18.17	0.8855	exon	Zcchc14, Gm20388	0
chr8	121826701	121826900	200	0.0148	0.009	12.67	21	0.7294	intron	Klhdc4, Gm20388	0
chr8	121837201	121837400	200	0.0348	0.0201	7.67	18.33	1.2578	intron	Gm20388	0
chr8	123384601	123384800	200	0.0427	0.0359	8.5	15.83	0.8974	intron	Tcf25, Gm20388	0
chr8	123430701	123430900	200	0.0247	0.0234	10.5	17.17	0.7092	intron	Gm20388	0
chr8	123915101	123915300	200	0.0074	0.0019	11	20.67	0.9098	exon	Nup133, Gm20388	0
chr8	124248101	124248300	200	0.0083	0.0025	8	15.5	0.9542	intron	Galnt2, Gm20388	0
chr8	124689001	124689200	200	0.0278	0.0246	8.83	15.5	0.8112	intron	Ttc13	0
chr8	126121301	126121500	200	0.0176	0.013	9.5	16.33	0.7818	intergenic	Kcnk1	90617
chr9	5956201	5956400	200	0.0048	0.0006	7.17	15.17	1.0815	intergenic	Pdgfd	212211
chr9	6784101	6784300	200	0.019	0.012	11	19.5	0.826	intergenic	Gm23097	77654
chr9	7751701	7751900	200	0.0177	0.0093	9.5	19.5	1.0375	promoter	Gm10709	0
chr9	8774001	8774200	200	0.0159	0.0107	9.5	16.5	0.7965	intergenic	Trpc6	93435
chr9	16860901	16861100	200	0.0248	0.0169	9.33	17.83	0.9341	intergenic	Gm5611	168944
chr9	19018601	19018800	200	0.0393	0.0269	10	21.33	1.0931	intergenic	Olfr835	16324
chr9	21943401	21943600	200	0.012	0.0059	8.33	15.33	0.8797	exon	BC018242	0
chr9	22300301	22300500	200	0.0112	0.0044	8.17	15.83	0.9551	intron	Zfp810	0
chr9	37410701	37410900	200	0.0089	0.003	8.67	16.33	0.9143	exon	Robo4	0
chr9	40333101	40333300	200	0.011	0.0048	9.5	17.17	0.8536	promoter	Gramd1b, 1700110K17Rik	0
chr9	45805901	45806200	300	0.0243	0.008	7.11	17.44	1.2946	intron	Cep164	0
chr9	45942501	45942700	200	0.0342	0.0367	11.33	17.83	0.654	3' end	Sidt2	0
chr9	56227101	56227300	200	0.0128	0.0061	8.83	17	0.9445	exon	C230081A13Rik	0
chr9	56811301	56811500	200	0.0066	0.0014	7.5	15.17	1.0159	intergenic	Odf3l1	37158
chr9	56848901	56849100	200	0.0139	0.0081	9.33	16.5	0.822	3' end	Odf3l1	0
chr9	58844101	58844300	200	0.0112	0.005	10	17.83	0.8346	exon	Hcn4	0
chr9	62443201	62443500	300	0.0106	0.0033	8.78	15.89	0.8561	intron	Coro2b	0
chr9	65648701	65648900	200	0.0131	0.0074	8.33	15.17	0.8639	intron	Rbpms2	0
chr9	72693901	72694100	200	0.0242	0.017	6.67	15.33	1.2016	intron	Nedd4	0
chr9	75373301	75373500	200	0.0314	0.033	10.5	16.83	0.6809	intron	Mapk6	0
chr9	76815701	76815900	200	0.0084	0.0025	9.5	17.67	0.895	intergenic	Gm23791	42176
chr9	77634301	77634500	200	0.0134	0.0075	8.17	15.17	0.8931	intergenic	Klhl31	1999
chr9	78725501	78725700	200	0.0002	0	4.83	15.33	1.6656	intergenic	Cd109	9247
chr9	79927301	79927500	200	0.0171	0.0104	8.83	18.83	1.0923	intron	Filip1	0
chr9	81912701	81913000	300	0.0149	0.0078	8.78	16.44	0.9057	intron	Mei4	0
chr9	83175201	83175500	300	0.0085	0.0024	12.33	20.11	0.7054	intergenic	Hmgn3	28593
chr9	89086901	89087100	200	0.0276	0.0197	7.33	17	1.213	intron	Trim43b, Gm26567	0
chr9	90043801	90044000	200	0.0152	0.0068	9.83	19.33	0.9753	intergenic	Ctsh	10151
chr9	92808601	92808800	200	0.0009	0	10.17	23.33	1.1985	intergenic	Plod2	200172
chr9	97047601	97047800	200	0.0193	0.015	7.17	15.33	1.0973	intergenic	Gm26767	20382
chr9	98250801	98251000	200	0.031	0.0247	18	30.83	0.7765	intergenic	Nmnat3	36434
chr9	104500201	104500400	200	0.0397	0.032	10.17	17.67	0.7972	intergenic	Gm25904	18690
chr9	107328801	107329100	300	0.009	0.0016	8.56	19.78	1.2089	3' end	Hemk1	0
chr9	108106101	108106300	200	0.0143	0.0062	8.83	20.17	1.1909	exon	Bsn, F630040L22Rik	0
chr9	109471501	109471700	200	0.0188	0.0073	10.17	22.17	1.1245	intergenic	Fbxw19	6869
chr9	110889201	110889500	300	0.0124	0.0047	6.78	16.56	1.2884	3' end	Als2cl	0
chr9	111001801	111002000	200	0.0199	0.0139	8	16.67	1.0589	intergenic	Gm10030	2810
chr9	114039301	114039500	200	0.0278	0.0234	7.17	17.33	1.2742	intron	Fbxl2	0
chr9	117667601	117667900	300	0.007	0.0014	10.22	17.56	0.7802	intergenic	Rbms3	37687
chr9	118871901	118872100	200	0.0121	0.005	10.5	20	0.9296	promoter	Itga9	0
chr9	119076801	119077000	200	0.0172	0.0112	10.17	18	0.8241	intron	Plcd1	0
chr9	119216701	119216900	200	0.0073	0.0018	7.17	15.83	1.1436	intron	Slc22a14	0
chr9	119973301	119973600	300	0.0139	0.0045	10.78	20.22	0.9079	exon	Csrnp1, Cx3cr1	0
chr9	121328701	121328900	200	0.0371	0.0413	9.67	15.5	0.6812	intergenic	Trak1	38057
chr9	121472501	121472700	200	0.0198	0.0174	8	16.33	1.0297	exon	Trak1	0
chr9	121750601	121750800	200	0.0229	0.0156	9.17	18.17	0.9868	promoter	Nktr	0
chr9	124080301	124080600	300	0.0064	0.0009	10.22	18.67	0.8688	intergenic	Ccr2	21349
chr10	4355101	4355300	200	0.0157	0.0127	11.83	22.17	0.9055	exon	Akap12	0
chr10	7350001	7350200	200	0.0139	0.0055	9.67	19.5	1.0124	intergenic	Ulbp1	94672
chr10	8942001	8942200	200	0.0022	0.0001	7	16.17	1.2076	intergenic	Gm26674	55120
chr10	13424701	13424900	200	0.0284	0.0247	10.67	19	0.8329	intron	Phactr2	0
chr10	14612001	14612200	200	0.0198	0.0103	7.33	17.67	1.2685	intergenic	Vta1	42554
chr10	15572801	15573000	200	0.0036	0.0003	7.33	16.17	1.1405	intergenic	Gm23892	588001
chr10	15780501	15780700	200	0.0191	0.0124	10	18.17	0.8613	intergenic	Gm23892	795701
chr10	23501001	23501300	300	0.0075	0.0017	8	16.44	1.0395	intergenic	Eya4	151105
chr10	24180001	24180200	200	0.0209	0.0135	8	17.83	1.1565	exon	Stx7	0
chr10	40322301	40322500	200	0.0208	0.0129	7.83	15.33	0.969	intergenic	Amd1	20112
chr10	41401901	41402100	200	0.0036	0.0003	7.5	16.17	1.1081	intron	Ak9	0
chr10	41802001	41802200	200	0.0077	0.002	9.5	17.83	0.9086	intron	Cep57l1	0
chr10	51132801	51133000	200	0.0092	0.0019	15.33	29.33	0.9359	intergenic	Gm26257	49298
chr10	52521101	52521400	300	0.0372	0.025	8.67	16.44	0.9241	intergenic	Zfa-ps	20917
chr10	52649101	52649300	200	0.0047	0.0006	9.67	19	0.9749	intergenic	Slc35f1	41232
chr10	59567101	59567300	200	0.0235	0.0146	7.83	16.33	1.0601	intron	Mcu	0
chr10	59586801	59587000	200	0.0181	0.0088	7.5	16	1.0931	intron	Mcu	0
chr10	61828401	61828600	200	0.0071	0.0009	6.17	16	1.3755	intergenic	Col13a1	9635
chr10	62675501	62675700	200	0.034	0.0369	9.83	15.83	0.6872	intron	Stox1	0
chr10	67836301	67836500	200	0.0147	0.0119	8	17.5	1.1293	intergenic	Zfp365	49602
chr10	68411601	68411800	200	0.0159	0.0108	8.67	15.33	0.8231	intergenic	1700040L02Rik	19152
chr10	69822101	69822300	200	0.0151	0.0096	6.67	19.17	1.5236	3' end	Ank3	0
chr10	70142901	70143100	200	0.0174	0.0127	10.33	17.5	0.76	intron	Ccdc6	0
chr10	70282701	70282900	200	0.0036	0.0002	13.17	27.83	1.0799	exon	Slc16a9	0
chr10	71705001	71705200	200	0.0142	0.0054	13	26.17	1.0092	intergenic	Gm22937	192835
chr10	74521601	74521800	200	0.0313	0.0195	11.17	22	0.9783	intron	Pcdh15	0
chr10	75245801	75246000	200	0.0064	0.0013	9.5	18.17	0.9353	exon	Specc1l	0
chr10	76282501	76282700	200	0.0036	0.0003	7.33	16.17	1.1405	3' end	Dip2a	0
chr10	76569601	76569900	300	0.0083	0.0016	7.22	16.11	1.1575	3' end	Spatc1l, Gm15343	0
chr10	76596501	76596700	200	0.0151	0.0052	11	23	1.0641	3' end	Col6a2	0
chr10	82411501	82411700	200	0.0456	0.0354	9	18	1	intergenic	Gm4924	30263
chr10	82884501	82884700	200	0.0036	0.0003	8.83	18.5	1.0665	exon	Txnrd1	0
chr10	84251901	84252100	200	0.0072	0.0017	8.17	16	0.9703	intergenic	Nuak1	118804
chr10	93792601	93792800	200	0.0232	0.0157	6.67	16	1.263	intergenic	Gm3571	12828
chr10	97327101	97327300	200	0.0063	0.0012	12	21.83	0.8635	intergenic	Dcn	152199
chr10	99633601	99633800	200	0.0299	0.0204	8	15.5	0.9542	intergenic	Csl	123904
chr10	99869201	99869400	200	0.0051	0.0007	7.33	15.33	1.0641	intergenic	Csl	109542
chr10	101631001	101631200	200	0.033	0.0308	8.67	19.5	1.1699	intergenic	Mgat4c	50286
chr10	107366801	107367000	200	0.0497	0.0397	9.17	16.83	0.8769	intron	Lin7a	0
chr10	115869801	115870000	200	0.0267	0.0335	8.67	15.33	0.8231	intergenic	Tspan8	19907
chr10	117903701	117903900	200	0.0082	0.002	11	21	0.9329	intergenic	Rap1b	57765
chr10	120080101	120080300	200	0.0248	0.0342	7.83	15.67	1	intron	Grip1	0
chr10	121804801	121805100	300	0.0014	0	7.11	15.11	1.0875	exon	Srgap1	0
chr10	125711001	125711200	200	0.0172	0.0119	11.17	18.83	0.7541	intergenic	Lrig3	255018
chr10	127538901	127539100	200	0.0051	0.0007	7.33	15.33	1.0641	promoter	Lrp1	0
chr11	8037001	8037200	200	0.021	0.0165	10	17	0.7655	intergenic	Gm24051	31984
chr11	9364701	9364900	200	0.0107	0.0045	9	16.5	0.8745	intron	Abca13	0
chr11	12663401	12663700	300	0.0245	0.0097	12.44	23.67	0.9274	intergenic	Gm22156	13232
chr11	22064501	22064700	200	0.0034	0.0002	8.83	18.33	1.0534	intron	Ehbp1	0
chr11	29657901	29658100	200	0.0211	0.0118	6	17.17	1.5166	intergenic	Gm12092	12391
chr11	33117701	33117900	200	0.0051	0.0007	6.83	17.67	1.3704	3' end	Fgf18	0
chr11	35336501	35336700	200	0.0127	0.0068	6.5	15.17	1.2224	intron	Slit3	0
chr11	36171301	36171500	200	0.0036	0.0003	8.67	18	1.0544	exon	Tenm2	0
chr11	51070401	51070600	200	0.0286	0.0259	10.83	17.83	0.7191	3' end	Zfp354a	0
chr11	53698101	53698300	200	0.0449	0.0344	10.5	20.67	0.9769	exon	Rad50	0
chr11	57863801	57864000	200	0.0428	0.0458	7.33	15.5	1.0797	intergenic	Gm12244	16895
chr11	59000601	59000800	200	0.0067	0.0009	6.33	16.5	1.3814	exon	Obscn	0
chr11	59013701	59013900	200	0.0373	0.0214	8.5	17.33	1.028	exon	Obscn	0
chr11	59249601	59249900	300	0.0058	0.0008	11.33	21.78	0.9423	exon	Wnt3a	0
chr11	60731501	60731700	200	0.0182	0.0184	6.83	15.17	1.1502	3' end	Mief2	0
chr11	62751001	62751200	200	0.019	0.0116	9.83	18	0.8722	promoter	Gm12282, RP23-59B16.8	0
chr11	62887601	62887800	200	0.0206	0.0127	9.83	18	0.8722	intron	Tvp23b	0
chr11	65530001	65530200	200	0.0083	0.0024	8.33	16	0.9411	intergenic	Gm26128	96193
chr11	68590801	68591000	200	0.0188	0.0146	9.33	16	0.7776	exon	Ccdc42	0
chr11	69301001	69301200	200	0.0338	0.0368	9.33	15.17	0.7004	promoter	Cntrob	0
chr11	71320001	71320200	200	0.0171	0.0111	8.83	17.83	1.0135	intergenic	Gm23311	31442
chr11	72191401	72191600	200	0.012	0.0059	8.33	15.33	0.8797	exon	4933427D14Rik	0
chr11	73740301	73740500	200	0.0193	0.0089	19.33	34.83	0.8494	intergenic	Olfr388-ps1	15278
chr11	75307201	75307400	200	0.016	0.0076	12.17	23.17	0.9291	exon	Rpa1	0
chr11	78230901	78231100	200	0.0382	0.0325	8	15.33	0.9386	exon	Supt6	0
chr11	96693501	96693700	200	0.0312	0.0329	10	16.17	0.693	intron	Skap1	0
chr11	98450701	98450900	200	0.0027	0.0001	10.83	22.17	1.0329	promoter	Grb7	0
chr11	98638801	98639000	200	0.0226	0.0123	6.83	17.5	1.3567	3' end	Gsdma3	574
chr11	103077701	103077900	200	0.0223	0.0127	7.83	17.33	1.1458	promoter	Plcd3	0
chr11	110187101	110187300	200	0.0115	0.0052	11.33	19.67	0.7952	exon	Abca6	0
chr11	113113801	113114000	200	0.0152	0.0099	8.5	15.17	0.8354	intron	2610035D17Rik	0
chr11	113407901	113408100	200	0.0062	0.0012	6.33	15.5	1.2912	intron	Slc39a11	0
chr11	115988801	115989000	200	0.0161	0.0103	10	18.17	0.8613	promoter	Itgb4, B230344G16Rik	0
chr11	116295601	116295800	200	0.0063	0.0012	7.83	15.83	1.0153	3' end	Exoc7	0
chr11	116605201	116605400	200	0.0228	0.0182	7.67	18.33	1.2578	exon	Rhbdf2	0
chr11	118046901	118047200	300	0.0027	0.0001	7.78	15.33	0.9792	exon	Dnah17	0
chr11	118408001	118408200	200	0.0068	0.0011	9.33	22.5	1.2695	3' end	Cant1	0
chr11	119175101	119175300	200	0.0083	0.0024	8.33	16	0.9411	intron	Tbc1d16	0
chr11	119198701	119198900	200	0.0179	0.0132	11.33	18.83	0.7327	intron	Tbc1d16	0
chr11	119274301	119274500	200	0.0114	0.0038	7.83	16.33	1.0601	promoter	Gaa	0
chr11	120275401	120275600	200	0.0121	0.0063	9	17	0.9175	intron	Bahcc1	0
chr11	120757301	120757500	200	0.0156	0.0096	13.33	22	0.7225	intergenic	Hmga1-rs1	5293
chr12	3017801	3018000	200	0.0028	0.0002	11.33	22.33	0.9786	intergenic	Gm9071	5882
chr12	4788301	4788500	200	0.0073	0.0016	17	28.5	0.7454	intergenic	Gm6682	5789
chr12	5044201	5044400	200	0.0159	0.009	8.17	15.83	0.9551	3' end	Atad2b	153
chr12	6338601	6338800	200	0.0224	0.0094	5.5	15.17	1.4634	intergenic	Gm23752	494774
chr12	8268201	8268400	200	0.0298	0.0303	9.17	17	0.8911	exon	1110057K04Rik	0
chr12	18804901	18805100	200	0.0135	0.0078	8.83	15.83	0.8419	intergenic	Gm3944	48771
chr12	21428601	21428800	200	0.0055	0.0008	7.5	15.5	1.0473	intergenic	Gm4419	8797
chr12	23801701	23801900	200	0.0101	0.0034	8.67	17	0.972	intergenic	Gm10330	21435
chr12	23834001	23834200	200	0.0243	0.0229	9.5	15.83	0.737	intergenic	Gm10330	53735
chr12	27233301	27233500	200	0.0161	0.0183	20.17	13.67	-0.5613	intergenic	Gm9866	72667
chr12	31457501	31457700	200	0.027	0.025	7.17	15.67	1.1283	exon	Slc26a3	0
chr12	32205701	32205900	200	0.0068	0.0015	9.33	17.83	0.9341	exon	Pik3cg	0
chr12	39434501	39434700	200	0.0187	0.0142	12	19.67	0.7127	intergenic	Gm24069	26829
chr12	50394801	50395000	200	0.0143	0.0085	12.5	24.5	0.9709	exon	Prkd1	0
chr12	51769001	51769200	200	0.0074	0.0018	10.5	19.33	0.8807	exon	Hectd1	0
chr12	54740001	54740200	200	0.0112	0.0043	9.67	18.17	0.9102	intergenic	Gm22317	1378
chr12	54780001	54780200	200	0.0121	0.0059	12.5	21.17	0.7599	intron	Snx6	0
chr12	58145301	58145500	200	0.0125	0.0054	7.33	17.5	1.2548	intergenic	Sstr1	66271
chr12	58659801	58660000	200	0.0056	0.0008	11.67	24.5	1.0704	intergenic	Gm17529	293094
chr12	63292201	63292400	200	0.013	0.0059	8.5	16.33	0.9423	intergenic	Gm5185	219059
chr12	63351901	63352100	200	0.0201	0.0132	9.83	17.83	0.8588	intergenic	Gm24921	257767
chr12	65225601	65225800	200	0.0082	0.0019	7	19.33	1.4657	promoter	Wdr20b	0
chr12	69422901	69423100	200	0.0046	0.0005	9.5	19.33	1.0251	intergenic	Arf6	46921
chr12	72558001	72558200	200	0.0242	0.0132	26.83	42.67	0.6691	intron	Pcnxl4	0
chr12	76107301	76107500	200	0.0064	0.0013	9.5	18.17	0.9353	exon	Syne2	0
chr12	81583501	81583700	200	0.0257	0.0148	10	21.5	1.1043	intron	Med6	0
chr12	83551401	83551600	200	0.0275	0.0269	8	20.17	1.3339	exon	Zfyve1	0
chr12	85187501	85187700	200	0.0049	0.0006	8.83	17.83	1.0135	intergenic	Pgf	10204
chr12	88095401	88095600	200	0.0291	0.0295	11.17	17.83	0.6754	intergenic	Gm8587	5424
chr12	89595301	89595500	200	0.0102	0.0039	12	20.83	0.7959	intron	Nrxn3	0
chr12	91557101	91557300	200	0.0236	0.0217	9.83	16.33	0.7321	exon	Gtf2a1	0
chr12	94273601	94273800	200	0.0089	0.0023	14	26	0.8931	intergenic	Gm9726	344498
chr12	98680101	98680300	200	0.0144	0.0088	9.5	16.67	0.811	exon	Ptpn21	0
chr12	100149801	100150000	200	0.0021	0.0001	8.67	18.83	1.1197	exon	Nrde2	0
chr12	102998001	102998200	200	0.0204	0.0118	7.83	16.33	1.0601	intron	Unc79	0
chr12	104713001	104713200	200	0.0358	0.024	11	19.67	0.8382	exon	Dicer1	0
chr12	106047401	106047600	200	0.0104	0.0043	8.17	15.33	0.9089	intron	Vrk1	0
chr12	108714001	108714200	200	0.0127	0.0043	10.33	20.83	1.0116	intergenic	Gm23872	7647
chr12	110921001	110921200	200	0.0037	0.0003	7.33	15.83	1.1104	intron	Tecpr2	0
chr12	112641001	112641200	200	0.0052	0.0007	8.33	16.83	1.0144	3' end	Adssl1	0
chr12	113047001	113047200	200	0.0469	0.0415	11.17	20.33	0.8646	exon	Pacs2	0
chr12	113120201	113120400	200	0.0321	0.0139	9	21.33	1.2451	exon	Mta1	0
chr12	113260001	113260200	200	0.0325	0.0348	9.67	15.67	0.6966	promoter	Igha	0
chr12	114524901	114525100	200	0.0153	0.0116	10.67	20	0.9069	intergenic	Ighv10-3	1013
chr13	5033201	5033400	200	0.011	0.0063	6.67	16.33	1.2928	intergenic	Gm24790	156402
chr13	6598101	6598300	200	0.004	0.0004	7.5	16	1.0931	promoter	Pfkp	0
chr13	7173001	7173200	200	0.0049	0.0007	7.5	15.67	1.0627	intergenic	Gm22689	52497
chr13	8167001	8167200	200	0.0328	0.0348	11.17	17.67	0.6618	intergenic	Adarb2	35665
chr13	9805001	9805200	200	0.0174	0.0138	13	23	0.8231	intergenic	Gm24187	29268
chr13	13745401	13745600	200	0.01	0.0029	6.5	15.5	1.2538	intron	Lyst	0
chr13	13902401	13902600	200	0.0416	0.0428	11.17	20.83	0.8997	intergenic	B3galnt2	52073
chr13	16100601	16100900	300	0.0083	0.0016	8.89	17.89	1.009	intergenic	Gm22628	59448
chr13	16606801	16607000	200	0.0386	0.05	7.5	16.67	1.152	intergenic	5033411D12Rik	250854
chr13	21635801	21636000	200	0.021	0.0093	6.67	15.5	1.2172	intergenic	Olfr11	2579
chr13	26769801	26770000	200	0.0396	0.0365	12.83	24	0.9031	promoter	Hdgfl1	0
chr13	29265601	29265800	200	0.0198	0.0157	11.33	18.67	0.7199	intron	Cdkal1	0
chr13	30123001	30123200	200	0.0123	0.0037	12	24.33	1.0199	intergenic	Gm11367	10404
chr13	33863801	33864000	200	0.0022	0.0001	17.67	10.67	-0.7279	intergenic	Serpinb6c	15815
chr13	34182901	34183100	200	0.0368	0.0276	7.83	16.83	1.1036	3' end	Slc22a23	0
chr13	34591101	34591300	200	0.024	0.017	10.67	19.17	0.8455	intergenic	Pxdc1	36539
chr13	34684301	34684500	200	0.0332	0.0345	9.17	18.17	0.9868	intergenic	Gm15908	17526
chr13	36341901	36342100	200	0.0028	0.0002	9	18.83	1.0653	exon	Fars2	0
chr13	40128501	40128700	200	0.018	0.0077	6.67	15.17	1.1859	intron	Ofcc1	0
chr13	41234801	41235000	200	0.0051	0.0007	11.83	22	0.8946	intergenic	Elovl2	14395
chr13	42158301	42158500	200	0.0262	0.0257	9.33	15.5	0.7318	exon	Hivep1	0
chr13	48295801	48296000	200	0.007	0.0015	8	15.83	0.9849	intergenic	A330048O09Rik	21916
chr13	52643101	52643300	200	0.0075	0.002	7.67	15.17	0.9842	3' end	Syk	0
chr13	53508601	53508800	200	0.0036	0.0003	11.17	21.67	0.9563	intergenic	Gm5449	16902
chr13	55027101	55027300	200	0.0217	0.0158	9.83	17.83	0.8588	3' end	Uimc1	579
chr13	55680901	55681100	200	0.0036	0.0003	7.17	15.67	1.1283	3' end	Ddx46	0
chr13	55783701	55783900	200	0.042	0.0296	8.67	16.83	0.9578	promoter	4930451E10Rik	0
chr13	56004301	56004500	200	0.0262	0.0366	11.17	24	1.1038	intergenic	H2afy	69118
chr13	58022901	58023100	200	0.0159	0.0107	9.5	16.5	0.7965	promoter	Klhl3	0
chr13	65988001	65988200	200	0.0075	0.0016	9	20.33	1.1758	intergenic	Gm6910	19471
chr13	66368301	66368500	200	0.0028	0.0002	8.67	18.33	1.0809	intergenic	Gm26715	2528
chr13	69882001	69882300	300	0.0061	0.0007	8.44	18.44	1.1271	intergenic	Med10, Gm26819	65906
chr13	79668101	79668300	200	0.0467	0.0423	11	18.5	0.75	intergenic	Gm24863	213024
chr13	98470501	98470700	200	0.027	0.0372	7.83	19.67	1.3281	intergenic	Gm10320	18647
chr13	99322601	99322800	200	0.0126	0.0069	8.83	16.83	0.9303	intron	Ptcd2	0
chr13	103929901	103930100	200	0.0093	0.0031	13.67	23.33	0.7717	intergenic	Erbb2ip	9386
chr13	104881901	104882100	200	0.016	0.0104	9.33	18.17	0.9608	intergenic	Fam159b	18007
chr13	109769601	109769800	200	0.0083	0.0023	8	15.83	0.9849	exon	Pde4d	0
chr13	110695601	110695800	200	0.0055	0.0008	7.5	15.5	1.0473	intergenic	Plk2	294756
chr13	111758901	111759100	200	0.0041	0.0004	8.17	17	1.0577	intron	Map3k1	0
chr13	114217401	114217600	200	0.0117	0.005	7.33	15.83	1.1104	intergenic	Arl15	59939
chr13	115926201	115926400	200	0.0059	0.0011	7.83	15.83	1.0153	intergenic	Gm6404	227380
chr13	117584301	117584500	200	0.0261	0.0128	10.33	21	1.0231	intergenic	Hcn1	17979
chr13	119492201	119492400	200	0.0333	0.0279	30.17	23.33	-0.3706	intron	Gm7120	0
chr14	12827201	12827500	300	0.0185	0.0088	7.33	15.89	1.1155	intergenic	Cadps	4121
chr14	14339601	14339800	200	0.0391	0.0301	13.33	22.17	0.7334	intergenic	Il3ra	6694
chr14	16014301	16014500	200	0.0291	0.0221	7.5	15.33	1.0317	intergenic	Oxsm	224155
chr14	18861301	18861500	200	0.0301	0.0311	10.33	16.67	0.6897	intron	Ube2e2	0
chr14	21670401	21670600	200	0.0039	0.0004	7.17	15.5	1.1129	3' end	Kat6b	0
chr14	23538401	23538700	300	0.0125	0.0052	9.22	16.33	0.8246	intron	Kcnma1	0
chr14	23959201	23959400	200	0.0057	0.001	7.67	15.67	1.031	intergenic	Gm6158	110673
chr14	29250201	29250400	200	0.0404	0.0305	7.33	17	1.213	intron	Cacna2d3	0
chr14	34414601	34414800	200	0.0081	0.0012	5.5	16	1.5406	3' end	Bmpr1a	0
chr14	40639901	40640100	200	0.0207	0.0129	7.67	16.67	1.1203	intergenic	Gm5205	81660
chr14	40916701	40916900	200	0.0117	0.0024	10.5	23.67	1.1725	exon	Tspan14	0
chr14	43307901	43308100	200	0.008	0.002	8.17	16.17	0.9852	intergenic	Gm9732	1896
chr14	52584301	52584500	200	0.0141	0.0079	8.17	16	0.9703	intergenic	Trav3-1	3087
chr14	54366701	54366900	200	0.0168	0.0121	9.33	16.17	0.7926	exon	Oxa1l	0
chr14	54956601	54956800	200	0.0089	0.0017	5.33	16.17	1.5999	3' end	Myh6	0
chr14	57953501	57953700	200	0.0212	0.016	6.5	15.5	1.2538	intron	Micu2	0
chr14	68009001	68009200	200	0.033	0.0315	11.83	20.17	0.7691	intergenic	Nefm	73389
chr14	69244701	69244900	200	0.0252	0.0196	9.33	20.5	1.1352	3' end	Slc25a37	0
chr14	69906001	69906200	200	0.0068	0.0015	9.33	17.83	0.9341	intron	Pebp4	0
chr14	70262501	70262700	200	0.0063	0.0012	8.67	17	0.972	intron	Ppp3cc	0
chr14	77033101	77033300	200	0.0137	0.008	8.5	15.33	0.8511	3' end	Lacc1	0
chr14	78627601	78627800	200	0.039	0.0406	9.5	16.67	0.811	exon	Dgkh	0
chr14	106825601	106825800	200	0.0094	0.0027	8.67	17.33	1	intergenic	Gm23437	59444
chr14	108033101	108033300	200	0.0182	0.0135	12.33	20.17	0.7094	intergenic	Gm24818	346263
chr14	111077801	111078100	300	0.0471	0.0417	8	17	1.0875	intergenic	Gm22802	203945
chr14	112263101	112263300	200	0.0283	0.0172	7.5	15.33	1.0317	intergenic	Gm4822	218066
chr14	114205601	114205800	200	0.016	0.0104	16.5	26	0.656	intergenic	Gm4487	714940
chr14	118043101	118043400	300	0	0	16	7.89	-1.0202	exon	Dct	0
chr14	118615201	118615400	200	0.0121	0.0061	10.83	18.83	0.7978	exon	Abcc4	0
chr14	118788201	118788400	200	0.0156	0.0102	9.83	17	0.7898	promoter	Cldn10	0
chr14	119720401	119720600	200	0.0315	0.0206	9.5	19.67	1.0498	intron	Hs6st3	0
chr14	121388801	121389000	200	0.0273	0.0139	9	18.5	1.0395	intergenic	Stk24	9466
chr14	123544901	123545200	300	0.0215	0.013	10	17.89	0.8391	intron	Nalcn	0
chr14	124685601	124686000	400	0.0302	0.0148	9.75	20.58	1.078	intergenic	Fgf14	8473
chr15	3126501	3126700	200	0.008	0.0022	9	17.17	0.9316	intergenic	Sepp1	141846
chr15	4053701	4053900	200	0.0128	0.0053	8.5	16.67	0.9714	exon	Oxct1	0
chr15	4986901	4987200	300	0.0189	0.0097	8	16.22	1.0199	intergenic	C7	1561
chr15	5383901	5384100	200	0.012	0.0056	14.67	24.17	0.7205	intergenic	Ptger4	139713
chr15	5717401	5717600	200	0.0145	0.0068	8.5	16.67	0.9714	intergenic	AC133283.1	146705
chr15	6467301	6467500	200	0.0237	0.0183	7.67	15.17	0.9842	3' end	C9	0
chr15	14912101	14912300	200	0.0101	0.0026	10.67	21	0.9773	intergenic	Gm24080	176816
chr15	17692201	17692400	200	0.0117	0.0035	9.33	19	1.0255	intergenic	Gm22032	100519
chr15	21861901	21862100	200	0.0231	0.0143	13.83	24.67	0.8344	intergenic	Cdh12	272367
chr15	25705801	25706000	200	0.0057	0.001	8	16.17	1.0149	intron	Myo10	0
chr15	28346701	28346900	200	0.0119	0.0038	9.67	21.33	1.142	exon	Dnah5	0
chr15	33832701	33833200	500	0.0073	0.0015	16.13	13.4	-0.2678	intergenic	Tspyl5	144817
chr15	36679501	36679700	200	0.0271	0.0238	9.5	18.33	0.9485	intergenic	Pabpc1	70527
chr15	37880801	37881000	200	0.02	0.0165	9.17	15.67	0.7732	intergenic	Rps19-ps5	12312
chr15	39722001	39722200	200	0.0207	0.0172	10.17	17	0.7417	intergenic	Dcstamp	23731
chr15	47549201	47549400	200	0.0221	0.0193	10	16.67	0.737	intergenic	Csmd3	31236
chr15	49280101	49280300	200	0.0105	0.0041	7.17	15.5	1.1129	intergenic	Gm23848	257894
chr15	50625201	50625400	200	0.0479	0.0395	9.83	17.33	0.8178	intergenic	Trps1	29351
chr15	51971801	51972000	200	0.0281	0.0126	8	22.5	1.4919	exon	Rad21	0
chr15	55009301	55009500	200	0.0474	0.0418	10	17.17	0.7796	intergenic	Taf2	5628
chr15	58575201	58575400	200	0.0305	0.0231	7.83	16.17	1.0453	exon	Fer1l6	0
chr15	58969301	58969500	200	0.0355	0.043	7.83	15.5	0.9846	intron	Mtss1	0
chr15	62770301	62770500	200	0.0255	0.0148	6.83	15.67	1.197	intergenic	Gm22521	22700
chr15	67869201	67869400	200	0.0397	0.0284	8	17.5	1.1293	intergenic	Zfat	214365
chr15	68548301	68548500	200	0.014	0.0067	9.17	20.17	1.1375	intergenic	Gm25987	122915
chr15	68633401	68633600	200	0.0428	0.024	9	18.5	1.0395	intergenic	Gm25987	37815
chr15	72954201	72954400	200	0.0255	0.0227	8.83	15.33	0.7956	intron	Trappc9	0
chr15	73082801	73083000	200	0.0212	0.0173	16.67	25.67	0.6229	intergenic	Chrac1	7391
chr15	75977101	75977300	200	0.0124	0.0053	7.33	15.83	1.1104	intergenic	Zfp707	1232
chr15	83981401	83981600	200	0.0056	0.0009	15.67	10.17	-0.6239	intron	Efcab6	0
chr15	84511301	84511500	200	0.0136	0.0078	9.67	17	0.8144	intergenic	Ldoc1l	41897
chr15	85133501	85133700	200	0.0059	0.0012	10.33	20.83	1.0116	intron	Ribc2	0
chr15	86614101	86614300	200	0.0072	0.0014	7.67	17	1.1489	intergenic	Tbc1d22a	115597
chr15	93495601	93495800	200	0.0154	0.01	10.67	18.17	0.7682	intergenic	Prickle1	3313
chr15	93577801	93578000	200	0.0361	0.0223	7.17	15.17	1.0815	intron	Prickle1	0
chr15	94610801	94611000	200	0.0346	0.025	8.83	17.5	0.9863	intergenic	Tmem117	18184
chr15	96548701	96548900	200	0.0087	0.0028	8.17	15.67	0.9399	intergenic	Slc38a1	22517
chr15	97657501	97657700	200	0.0338	0.0368	9.33	15.17	0.7004	intergenic	Rpap3	17404
chr15	98257001	98257200	200	0.0096	0.0031	11.17	20.33	0.8646	promoter	H1fnt	0
chr15	98408301	98408500	200	0.027	0.0226	10	20.33	1.0238	intergenic	Olfr282	28969
chr15	100809601	100809800	200	0.0057	0.001	7.67	15.67	1.031	intron	Slc4a8	0
chr15	101562501	101562700	200	0.0046	0.0005	8.17	16.83	1.0435	promoter	4732456N10Rik	0
chr16	10198201	10198400	200	0.0315	0.0325	12.5	19.5	0.6415	intron	Atf7ip2	0
chr16	12359801	12360000	200	0.0381	0.0277	14	26	0.8931	intergenic	Shisa9	88898
chr16	17198501	17198700	200	0.045	0.0428	9	15.5	0.7843	intron	Ube2l3	0
chr16	18151001	18151200	200	0.0117	0.005	12.83	23.5	0.8728	exon	Rtn4r	0
chr16	18398101	18398400	300	0.0134	0.0032	7	17.89	1.3536	promoter	Arvcf	0
chr16	20159101	20159300	200	0.0398	0.037	11.67	19	0.7036	exon	Yeats2	0
chr16	20179301	20179500	200	0.0328	0.0236	13.33	22.67	0.7655	intron	Yeats2	0
chr16	32829701	32829900	200	0.0071	0.0016	15.5	10.33	-0.585	promoter	1700021K19Rik	0
chr16	38512701	38512900	200	0.0081	0.0023	9.33	17.5	0.9069	promoter	Timmdc1, Gm15953	0
chr16	38513101	38513300	200	0.0246	0.0147	12.83	24.17	0.9131	3' end	Timmdc1, Gm15953	0
chr16	40814201	40814400	200	0.0085	0.0025	7.5	15.17	1.0159	intergenic	BC040587	252025
chr16	43610101	43610300	200	0.0073	0.0017	10	18.67	0.9005	3' end	Zbtb20	0
chr16	44468301	44468500	200	0.0156	0.0073	8.17	16.5	1.0146	exon	Wdr52	0
chr16	49922101	49922300	200	0.0161	0.0112	9.17	16	0.8036	intergenic	Cd47	7090
chr16	51581201	51581400	200	0.0404	0.0316	11	20.17	0.8745	intergenic	Gm6767	217368
chr16	51948101	51948300	200	0.0089	0.0028	15.17	25.5	0.7496	intergenic	Cblb	83248
chr16	60733801	60734000	200	0.0152	0.0096	15.17	11.17	-0.4417	intergenic	AC131701.1	34509
chr16	69392001	69392200	200	0.015	0.0077	10	22.67	1.1806	intergenic	Speer2	464673
chr16	76294701	76294900	200	0.0077	0.0021	9.17	17.33	0.9191	3' end	Nrip1	0
chr16	84730901	84731100	200	0.0212	0.0103	7.67	16.33	1.0911	exon	Mrpl39	0
chr16	87751401	87751600	200	0.0035	0.0003	7.67	16.5	1.1058	intergenic	Gm23994	9955
chr16	89186601	89186800	200	0.0152	0.0099	9.33	16.33	0.8074	intergenic	1110057P08Rik	11408
chr16	90472401	90472600	200	0.015	0.0093	10.5	18	0.7776	exon	Hunk	0
chr16	90737401	90737600	200	0.0131	0.0074	8.33	15.17	0.8639	promoter	Mrap	723
chr16	91850701	91850900	200	0.0114	0.0052	9.67	17.33	0.8425	3' end	Itsn1, Atp5o	0
chr16	91990801	91991000	200	0.0008	0	7.83	20.67	1.3996	intergenic	D430001F17Rik	27885
chr16	92678801	92679100	300	0.0097	0.003	9.22	16.22	0.8148	intron	Runx1	0
chr16	93586201	93586400	200	0.0227	0.0203	9.67	16.17	0.7419	exon	Setd4	0
chr16	94747201	94747400	200	0.0216	0.0201	10.17	20.33	1	intergenic	Kcnj6	1865
chr16	94965601	94965800	200	0.0299	0.0402	17.67	11.83	-0.5782	intron	Kcnj6	0
chr16	95684601	95684800	200	0.0286	0.0288	11.33	18.33	0.6939	intergenic	Ets2	17274
chr16	95719001	95719200	200	0.0154	0.0068	7.83	16.83	1.1036	3' end	Ets2	0
chr17	6627701	6627900	200	0.0075	0.002	7.67	15.17	0.9842	intergenic	Tmem181c-ps	6433
chr17	6754801	6755000	200	0.0242	0.0173	9.17	17.83	0.9601	exon	Ezr	0
chr17	9490101	9490300	200	0.0209	0.0136	12	20.83	0.7959	intergenic	Gm17728	67642
chr17	10487801	10488000	200	0.0272	0.0219	7	17.83	1.3491	intron	Pacrg, A230009B12Rik	0
chr17	12360001	12360200	200	0.0017	0	6.17	16.17	1.3905	intergenic	Plg	18408
chr17	13210101	13210300	200	0.0295	0.0153	17.33	30.5	0.8153	intergenic	Smok2a	10887
chr17	13247601	13247800	200	0.0202	0.0156	20.67	31	0.585	intergenic	Gm26500	2094
chr17	17686901	17687100	200	0.0063	0.0012	10.17	19.17	0.9148	intergenic	Vmn2r90	16840
chr17	23642301	23642500	200	0.0317	0.0298	8.17	15.17	0.8931	intron	Mmp25	0
chr17	28883601	28883800	200	0.0146	0.0082	7.83	15.5	0.9846	intron	Pnpla1	0
chr17	28884601	28884800	200	0.0077	0.0019	7.67	15.5	1.0156	intron	Pnpla1	0
chr17	29373001	29373200	200	0.0177	0.0092	7.83	15.67	1	intron	Fgd2	0
chr17	29570701	29570900	200	0.0345	0.0309	10	18.83	0.9133	exon	Tbc1d22b, RP24-271E12.4	0
chr17	30656901	30657100	200	0.0136	0.0078	9.67	17	0.8144	exon	Dnah8	0
chr17	31421601	31421800	200	0.0229	0.0097	6.83	17.5	1.3567	intron	Pde9a	0
chr17	34845601	34845800	200	0.0191	0.0142	8.67	15.33	0.8231	promoter	Skiv2l	0
chr17	35930601	35930800	200	0.0043	0.0004	10.67	21.83	1.0334	exon	Ppp1r10	0
chr17	36057801	36058000	200	0.0246	0.0131	7.5	18.17	1.2763	promoter	Gm6034, Gm11127	0
chr17	40986001	40986200	200	0.042	0.0411	11.83	20.17	0.7691	intergenic	Mut	24011
chr17	41053401	41053700	300	0.019	0.0127	5.89	15.11	1.3595	intergenic	Mut	91411
chr17	47308501	47308700	200	0.0047	0.0004	7	17.5	1.3219	intron	Trerf1	0
chr17	47601701	47601900	200	0.016	0.0092	10.67	19.83	0.8948	exon	Bysl	0
chr17	53368101	53368400	300	0.0013	0	9.33	18.56	0.9914	intergenic	Efhb	30488
chr17	58551801	58552000	200	0.0236	0.0144	7.67	15.5	1.0156	intergenic	Gm5815	41658
chr17	63479201	63479400	200	0.0492	0.0408	8.33	15.83	0.926	intron	Fbxl17	0
chr17	65456201	65456400	200	0.0277	0.0277	10	16.33	0.7078	intron	Tmem232	0
chr17	66529201	66529400	200	0.0068	0.0014	14	24.5	0.8074	intergenic	Rab12	9483
chr17	70443101	70443300	200	0.008	0.0022	7.83	15.33	0.969	intron	Dlgap1	0
chr17	72615301	72615500	200	0.0244	0.0143	11.17	21.67	0.9563	intergenic	Alk	11591
chr17	74473301	74473500	200	0.0255	0.0269	9.17	17	0.8911	intergenic	Nlrc4	14192
chr17	74759001	74759200	200	0.0227	0.0199	15.67	12.17	-0.3648	intron	Ttc27	0
chr17	78473901	78474100	200	0.0319	0.033	10.33	20.67	1	intergenic	Gm10093	17464
chr17	78579001	78579200	200	0.0184	0.014	9.67	16.5	0.7714	intron	Vit	0
chr17	79427401	79427600	200	0.0303	0.0221	6.17	15.67	1.3451	intergenic	Gm17315	69378
chr17	86278601	86278800	200	0.0017	0	6.17	15.17	1.2983	intron	Prkce	0
chr17	87292801	87293000	200	0.0073	0.0018	9.67	18.17	0.9102	promoter	Ttc7	0
chr17	87905301	87905500	200	0.0094	0.0029	9	17.33	0.9456	intergenic	Rpl36-ps4	15476
chr17	92376701	92376900	200	0.013	0.0037	10	21.17	1.0818	intergenic	Gm27039	150372
chr18	6174801	6175000	200	0.0093	0.0027	6	15.17	1.3379	intergenic	Kif5b	26001
chr18	12689701	12689900	200	0.0409	0.0305	8.17	15.17	0.8931	3' end	Ttc39c	0
chr18	23794301	23794500	200	0.0447	0.033	9.17	20.67	1.1728	intron	Mapre2	0
chr18	24036301	24036500	200	0.0387	0.0208	11.17	25.83	1.21	intergenic	Zfp191	15490
chr18	28354501	28354700	200	0.0291	0.0295	11.17	17.83	0.6754	intergenic	Gm24246	44609
chr18	34085501	34085800	300	0.0138	0.0072	19.22	28.33	0.5597	intergenic	Gm24432	7644
chr18	36975601	36975800	200	0.0043	0.0004	8.5	17.5	1.0418	intron	Pcdha2	0
chr18	37638501	37638700	200	0.0175	0.0079	11.83	23.17	0.9692	promoter	Slc25a2	0
chr18	37746201	37746400	200	0.0071	0.0016	9.5	18	0.922	3' end	Pcdhga9	0
chr18	42480201	42480400	200	0.022	0.0244	10.33	21.33	1.0458	intergenic	Tcerg1	31109
chr18	51001001	51001200	200	0.0351	0.0272	13.33	22.67	0.7655	intergenic	Prr16	116697
chr18	51994201	51994400	200	0.0101	0.0033	10.33	19.33	0.9038	intergenic	Gm4950	128319
chr18	56224001	56224200	200	0.0271	0.0261	13.33	20.83	0.6439	intergenic	Gm25476	1982
chr18	60532201	60532400	200	0.0373	0.0409	11.17	17.5	0.6482	intron	Dctn4	0
chr18	64455401	64455600	200	0.0168	0.0121	9.33	16.17	0.7926	3' end	Fech	949
chr18	65624101	65624300	200	0.0028	0.0001	7.33	19	1.3735	promoter	Zfp532	0
chr18	68665901	68666100	200	0.0154	0.007	6.17	16.83	1.4488	intergenic	mmu-mir-6356	73299
chr18	69657801	69658000	200	0.0128	0.0062	11.83	21	0.8275	exon	Tcf4	0
chr18	80305701	80305900	200	0.0031	0.0002	8	17.17	1.1015	intron	Kcng2	0
chr18	81399101	81399300	200	0.0042	0.0004	9.5	19	1	intergenic	4930594M17Rik	163034
chr19	5540201	5540400	200	0.0085	0.0022	8.17	16.5	1.0146	intergenic	Ovol1	8736
chr19	5951801	5952000	200	0.0107	0.0057	7.17	15.67	1.1283	intron	Pola2	0
chr19	6473401	6473600	200	0.0114	0.0053	8.5	15.67	0.8822	promoter	Nrxn2	0
chr19	7837001	7837200	200	0.0058	0.0006	13.33	26.33	0.9819	intergenic	Slc22a27	27187
chr19	8238701	8238900	200	0.01	0.0039	8	15.17	0.9228	intergenic	Slc22a29	19800
chr19	8707801	8708000	200	0.0215	0.0111	10.17	20	0.9762	3' end	Slc3a2	0
chr19	14229001	14229200	200	0.0102	0.0039	14.17	23.83	0.7505	intergenic	Gm26993	210629
chr19	20816101	20816300	200	0.0012	0	6.67	17.17	1.3646	exon	Tmc1	0
chr19	29960701	29960900	200	0.0246	0.0262	15.5	10.83	-0.5168	3' end	Il33	0
chr19	35955801	35956000	200	0.0201	0.0216	7.83	15.67	1	intergenic	Htr7	2733
chr19	39248901	39249100	200	0.0102	0.0026	7.67	17.33	1.1769	intron	Cyp2c53-ps	0
chr19	39368301	39368500	200	0.0206	0.0129	7.33	15.5	1.0797	intergenic	Cyp2c38	21055
chr19	39657001	39657200	200	0.0373	0.0412	10.67	16.83	0.6582	intergenic	Cyp2c67	7949
chr19	41144601	41144900	300	0.0433	0.028	15.56	11.44	-0.4428	intron	Tll2	0
chr19	41581901	41582100	200	0.004	0.0002	6.17	18.17	1.5587	promoter	Gm340	269
chr19	41585901	41586100	200	0.0483	0.0366	8.17	16	0.9703	3' end	Gm340	0
chr19	45025801	45026000	200	0.0343	0.0137	7.5	20.83	1.4739	3' end	Lzts2	0
chr19	45187601	45187800	200	0.0263	0.026	7.5	15.5	1.0473	intergenic	Gm20424	28296
chr19	46646601	46646800	200	0.0038	0.0004	6.33	15.83	1.3219	intron	Wbp1l	0
chr19	46969701	46969900	200	0.0135	0.0078	8.83	15.83	0.8419	promoter	Nt5c2	0
chr19	47135401	47135600	200	0.0025	0.0001	8.5	18.33	1.1089	exon	Calhm2	0
chr19	47143801	47144000	200	0.0163	0.0115	9.67	16.67	0.7859	promoter	Calhm1	0
chr19	47756001	47756200	200	0.0162	0.0098	7.67	15.17	0.9842	promoter	Wdr96	0
chr19	47955201	47955400	200	0.0207	0.0172	10.17	17	0.7417	exon	Ccdc147	0
chr19	55701501	55701800	300	0.001	0	7.67	18.56	1.2752	promoter	4930552P12Rik	0
chr19	56405201	56405400	200	0.0051	0.0007	9	17.83	0.9866	intron	Casp7	0
chr19	57323701	57323900	200	0.0181	0.0108	9.33	17.5	0.9069	3' end	B230217O12Rik	0
chr19	57827101	57827300	200	0.0071	0.0015	21.5	15.67	-0.4566	intron	Atrnl1	0
chr19	58675901	58676100	200	0.0301	0.0279	6.67	15.5	1.2172	intron	Pnlip	0
chr19	59146201	59146400	200	0.0133	0.0074	10.83	18.67	0.785	intergenic	Vax1	19786
chr19	60929901	60930100	200	0.0221	0.0193	10	16.67	0.737	intron	Grk5	0

## Sheet: Supplementary Table S2C
Supplementary Table S2C: Differentially methylated regions in SERT embryos in response to stress identified by MEDIPS and MethylAction. Chr = chromosome number; start = chromosome location where DMR begins; end = chromosome location where DMR ends; width = size of DMR in nucleotides; anodev.padj = adjusted p-value for DMR; WT_CONT_vs_SERT_CONT.p = raw p-value for DMR; WT_CONT.perwin.mean = mean n…
chr	start	end	width	anodev.padj	SERT_CONT_vs_SERT_STRESS.p	SERT_CONT.perwin.mean	SERT_STRESS.perwin.mean	SERT_STRESS_over_SERT_CONT.log2fc	call	nearest_genes	distance_to_nearest_gene
chr1	3147901	3148300	400	0.0091	0.0242	5.63	16.58	1.5598	intergenic	Gm26206	45775
chr1	3149901	3150100	200	0.0103	0.0143	6	24	2	intergenic	Gm26206	47775
chr1	3275201	3275400	200	0	0	5.75	18.33	1.6728	intron	Xkr4	0
chr1	3278801	3279000	200	0.0044	0.0051	7.25	15.83	1.1269	intron	Xkr4	0
chr1	3280101	3280500	400	0	0	5	17.5	1.8074	intron	Xkr4	0
chr1	3301801	3302100	300	0.0056	0.014	4.5	19.44	2.1114	intron	Xkr4	0
chr1	3957701	3957900	200	0.0151	0.0264	4.75	15.67	1.7217	intergenic	Gm22848	173767
chr1	3983401	3983600	200	0.0076	0.018	6.5	22.5	1.7914	intergenic	Gm22848	199467
chr1	4456801	4457000	200	0.0049	0.0125	4.25	15.67	1.8822	intergenic	Sox17	33927
chr1	4522901	4523100	200	0.0101	0.0172	7.5	26	1.7935	intergenic	Gm22307	5916
chr1	4591001	4591400	400	0.0012	0.0012	3.63	18.58	2.358	intergenic	Gm22307	61877
chr1	5047301	5047600	300	0.0065	0.0103	3.83	15.33	2	intron	Rgs20	0
chr1	5072101	5072600	500	0.0061	0.0122	4.5	17.93	1.9946	intergenic	Rgs20	1815
chr1	5092201	5092400	200	0.0069	0.014	3	20.33	2.7608	intron	Atp6v1h	0
chr1	5170501	5170700	200	0.0064	0.0137	3.25	32.5	3.3219	intergenic	Atp6v1h	7951
chr1	5748901	5749200	300	0.0187	0.0413	5.17	22.11	2.0975	intergenic	Gm22463	104155
chr1	5805701	5805900	200	0.0002	0.0002	9.5	23.33	1.2964	intergenic	Npbwr1	107806
chr1	5809901	5810100	200	0.0116	0.0225	4.5	26.67	2.567	intergenic	Npbwr1	103606
chr1	6090001	6090200	200	0.03	0.0381	8	19.33	1.273	intergenic	Rb1cc1	115996
chr1	6172101	6172500	400	0.0017	0.0008	46.63	34.83	-0.4206	intergenic	Rb1cc1	33696
chr1	6430901	6431100	200	0.0045	0.0054	19.25	39.33	1.0309	intergenic	Fam150a	36169
chr1	6435701	6435900	200	0.0004	0.0003	15.75	9	-0.8074	intergenic	Fam150a	40969
chr1	6691301	6691500	200	0.0057	0.0105	4.25	26.83	2.6585	intron	St18	0
chr1	7236901	7237100	200	0.003	0.0079	3.5	28.67	3.0339	intergenic	Gm23274	28702
chr1	7271601	7271900	300	0	0	5.5	16.67	1.5995	intergenic	Gm23274	5668
chr1	7349501	7349800	300	0.0008	0.0011	6.5	26.56	2.0305	3' end	Gm26901	0
chr1	7353101	7353300	200	0.0043	0.0065	3.75	17.5	2.2224	intron	Gm26901	0
chr1	7476801	7477100	300	0.0123	0.02	6	22.22	1.889	intergenic	Gm26901	78999
chr1	7608701	7608900	200	0.0009	0.0009	6.25	16.5	1.4005	intergenic	Gm26901	210899
chr1	7609701	7609900	200	0.0122	0.0217	3.5	21.17	2.5964	intergenic	Gm26901	211899
chr1	7611901	7612100	200	0.0003	0.0003	6.5	18.33	1.496	intergenic	Gm26901	214099
chr1	7712701	7712900	200	0.0015	0.002	3.25	17.67	2.4425	intergenic	Gm26901	314899
chr1	7993901	7994100	200	0.0203	0.0401	3.5	24.83	2.8268	intergenic	Sntg1	367374
chr1	8071201	8071400	200	0.0258	0.0383	6.25	36.17	2.5327	intergenic	Sntg1	290074
chr1	8128801	8129000	200	0.0348	0.0321	4.75	16.17	1.767	intergenic	Sntg1	232474
chr1	8160901	8161100	200	0.0145	0.0276	11.25	35.83	1.6714	intergenic	Sntg1	200374
chr1	8178401	8178700	300	0.004	0.0063	5	19.67	1.9758	intergenic	Sntg1	182774
chr1	8218301	8218500	200	0.0145	0.0239	11	40.17	1.8685	intergenic	Sntg1	142974
chr1	8640901	8641200	300	0.0051	0.0129	3.83	15.33	2	intron	Sntg1	0
chr1	8688401	8688800	400	0.0179	0.0297	7.38	31	2.0716	intron	Sntg1	0
chr1	8788401	8788600	200	0.0127	0.0204	5.75	31.67	2.4613	intron	Sntg1	0
chr1	9058401	9058600	200	0.0152	0.0271	4.25	18.33	2.1089	intron	Sntg1	0
chr1	9120901	9121200	300	0.0019	0.0024	5.67	22.56	1.9929	intron	Sntg1	0
chr1	9430501	9430700	200	0.0085	0.0239	3.5	16.5	2.237	intergenic	Gm24765	27969
chr1	10806001	10806200	200	0.0004	0.0004	7.5	20	1.415	intergenic	Cpa6	86055
chr1	10981601	10981800	200	0.0225	0.0315	3.5	15.17	2.1155	intergenic	Prex2	11664
chr1	11029501	11029700	200	0.004	0.0043	8.75	21	1.263	intron	Prex2	0
chr1	11263501	11263700	200	0.0107	0.0176	7	17.17	1.2942	intron	Prex2	0
chr1	11535001	11535200	200	0.0001	0.0001	8.5	22.83	1.4256	intron	A830018L16Rik	0
chr1	11782801	11783000	200	0.0069	0.0082	3.5	19.17	2.4532	intron	A830018L16Rik	0
chr1	11949501	11949800	300	0.0148	0.0283	3.17	23.33	2.8814	intron	A830018L16Rik	0
chr1	12374901	12375100	200	0.0209	0.0391	5.75	17.83	1.6329	promoter	Gm22633	0
chr1	12595501	12595700	200	0.0069	0.0087	5.75	20.17	1.8103	intergenic	Gm2383	29117
chr1	12602001	12602300	300	0.0018	0.0031	9.83	27.89	1.5039	intergenic	Gm2383	35617
chr1	12644701	12644900	200	0.0136	0.0172	57.5	38.33	-0.585	intergenic	Gm6216	10966
chr1	12663201	12663500	300	0	0	17.83	3.11	-2.5191	intergenic	Gm17644	4062
chr1	12829501	12829700	200	0.0018	0.0029	8	20	1.3219	intron	Sulf1	0
chr1	13118701	13118900	200	0.007	0.0122	5.5	27.33	2.3132	exon	Prdm14	0
chr1	13514101	13514300	200	0.0134	0.0313	4.5	15.17	1.7529	intergenic	Tram1	50401
chr1	13564801	13565000	200	0.0157	0.0201	8	15.67	0.9696	3' end	Tram1	0
chr1	13584601	13584800	200	0.0382	0.0488	9	16.17	0.845	intron	Tram1	0
chr1	13820401	13820600	200	0.0226	0.0328	7.25	24.83	1.7762	intergenic	Gm5523	33521
chr1	13942301	13942500	200	0.001	0.0012	3.75	15.83	2.078	intergenic	Gm25491	9615
chr1	13956101	13956300	200	0.0279	0.0423	10.75	29.5	1.4564	intergenic	Gm25491	23415
chr1	14252501	14252700	200	0.0118	0.0215	6.75	21.33	1.6601	exon	Eya1	0
chr1	15742401	15742600	200	0.0001	0.0001	9.5	23.33	1.2964	intergenic	Gm25168	15231
chr1	15934101	15934300	200	0.0241	0.0452	5.5	31.17	2.5025	intergenic	Sbspon	41378
chr1	15934501	15934700	200	0.0155	0.0306	4.5	29.5	2.7127	intergenic	Sbspon	41778
chr1	16453101	16453300	200	0.0054	0.0132	6	18.83	1.6503	intron	Stau2	0
chr1	16600501	16600800	300	0.0124	0.0255	4.5	21.22	2.2376	intron	Ube2w	0
chr1	16762401	16762600	200	0.0077	0.0138	10.25	28.83	1.4921	intergenic	Gm5828	5669
chr1	17401201	17401500	300	0.0009	0.0011	5.17	19.56	1.9203	intergenic	Gm25166	118500
chr1	17902601	17902900	300	0.0001	0.0002	32.67	1.56	-4.3923	intergenic	Crispld1	136256
chr1	17922101	17922300	200	0.0216	0.0383	6.75	35.5	2.3949	intergenic	Crispld1	155756
chr1	17963801	17964000	200	0.0013	0.0025	12.75	43.83	1.7815	intergenic	Crisp4	151190
chr1	18761801	18762400	600	0.0012	0.0019	4.5	15.89	1.82	intergenic	Gm24075	207361
chr1	18927501	18927800	300	0.0006	0.001	5.67	17	1.585	intergenic	Gm24075	41961
chr1	19693001	19693300	300	0.0071	0.0127	5.33	20.78	1.9619	intergenic	Gm24633	179081
chr1	19693501	19693700	200	0.0216	0.0472	3.75	27.83	2.8918	intergenic	Gm24633	179581
chr1	19839301	19839600	300	0.0027	0.0058	8.83	26.33	1.5759	intergenic	Gm25568	81709
chr1	20284601	20284800	200	0.012	0.024	6.5	19.17	1.5601	intron	Pkhd1	0
chr1	20433401	20433600	200	0.0207	0.0364	3.5	15.17	2.1155	intron	Pkhd1	0
chr1	20487101	20487300	200	0.0043	0.0105	5	25.33	2.341	intron	Pkhd1	0
chr1	20500401	20500600	200	0.0269	0.0444	11.5	30.67	1.415	intron	Pkhd1	0
chr1	20549101	20549300	200	0.0069	0.0148	9.75	29	1.5726	intron	Pkhd1	0
chr1	20806801	20807000	200	0.0078	0.0099	6.25	15.33	1.2947	exon	Mcm3	0
chr1	20934901	20935100	200	0.0304	0.0451	5.5	19.33	1.8136	3' end	Paqr8	0
chr1	21114801	21115000	200	0	0	4.25	15.17	1.8354	intergenic	Tram2	35571
chr1	22080501	22080700	200	0.004	0.0053	8	18.83	1.2352	intergenic	Gm26580	117970
chr1	22247601	22247800	200	0.0081	0.0154	7.75	17.83	1.2023	intergenic	Rims1	38450
chr1	22346201	22346500	300	0.0143	0.0205	4.67	15.78	1.7574	exon	Rims1	0
chr1	22874201	22874600	400	0.0005	0.0008	4.25	16	1.9125	intergenic	Rims1	68206
chr1	23301101	23301300	200	0.0046	0.0074	5.75	24.5	2.0911	intergenic	Gm27028	9165
chr1	23957801	23958000	200	0.0069	0.0079	10.75	20.83	0.9546	intergenic	Smap1	35483
chr1	24264301	24264600	300	0.0226	0.0439	4.67	17	1.8651	3' end	Col19a1	0
chr1	24496901	24497100	200	0	0	13.25	41.5	1.6471	intron	Col19a1	0
chr1	24534001	24534200	200	0.0179	0.0334	6	22.17	1.8854	exon	Col19a1	0
chr1	24707401	24707600	200	0.0054	0.0141	6.25	19.33	1.6292	intron	Lmbrd1	0
chr1	24730001	24730200	200	0.0138	0.0258	3.75	16.67	2.152	intron	Lmbrd1	0
chr1	24801701	24802000	300	0.0006	0.0006	3	15.11	2.3326	intergenic	Lmbrd1	35401
chr1	25049401	25049600	200	0.0267	0.036	5.75	17.67	1.6194	intergenic	Bai3	17875
chr1	25119801	25120200	400	0.0145	0.0297	3.25	22.67	2.8021	intron	Bai3	0
chr1	25603801	25604000	200	0.0159	0.0319	18	2.83	-2.6674	intron	Bai3	0
chr1	25909901	25910200	300	0.0141	0.0287	3	15.44	2.364	intergenic	Gm9884	78022
chr1	26418701	26419000	300	0	0	6.33	16.89	1.415	intergenic	Gm24064	147832
chr1	26548301	26548600	300	0.0007	0.001	6.83	20	1.5493	intergenic	Gm24064	18232
chr1	26739601	26739800	200	0.0019	0.0019	7.75	17.5	1.1751	intergenic	4931408C20Rik	52140
chr1	28171101	28171400	300	0.0011	0.0009	9	18.22	1.0177	intergenic	Gm7846	409097
chr1	28398901	28399100	200	0.0181	0.0295	5	26	2.3785	intergenic	Gm7846	181397
chr1	28458801	28459000	200	0.017	0.0273	6.75	25.67	1.9269	intergenic	Gm7846	121497
chr1	30067001	30067300	300	0.0144	0.0344	6.33	31.56	2.3169	intergenic	Gm23771	80957
chr1	30091001	30091200	200	0.0135	0.027	7.5	24.5	1.7078	intergenic	Gm23771	104957
chr1	30371601	30371800	200	0.0018	0.0032	9.25	29.83	1.6894	intergenic	AC132241.1	38203
chr1	30690201	30690400	200	0.0056	0.0101	4.5	19.5	2.1155	intergenic	Gm9898	28153
chr1	30722401	30722700	300	0.0011	0.0019	1.83	15.67	3.0952	intergenic	Gm9898	2439
chr1	30769701	30770000	300	0.0268	0.0496	4.83	23.33	2.2713	intergenic	Phf3	32341
chr1	30804601	30804800	200	0.0068	0.015	7.75	25.33	1.7088	exon	Phf3	0
chr1	31255601	31255800	200	0.0186	0.0276	6.5	16.67	1.3585	intergenic	Gm26145	3792
chr1	31274901	31275100	200	0.0001	0.0001	5	15.33	1.6167	intergenic	Gm6489	11844
chr1	31472201	31472400	200	0.0009	0.0008	6.5	16.17	1.3145	intergenic	Gm10307	143057
chr1	31473601	31473900	300	0.0012	0.0015	6.5	18.56	1.5133	intergenic	Gm10307	141557
chr1	31726501	31726700	200	0.0166	0.0384	5.75	30.67	2.415	intergenic	Gm7910	9355
chr1	31731801	31732000	200	0.0002	0.0001	5.5	15.67	1.5102	intergenic	Gm7910	4055
chr1	32265401	32265600	200	0.0064	0.0104	2	16.17	3.0149	intron	Khdrbs2	0
chr1	32265901	32266100	200	0.0133	0.0313	4.5	25	2.4739	intron	Khdrbs2	0
chr1	32741801	32742000	200	0.0005	0.0005	5.25	15.83	1.5926	intergenic	Gm23024	14870
chr1	32915801	32916000	200	0.0125	0.0163	3.75	16.33	2.1229	intergenic	Gm23024	188870
chr1	33046401	33046600	200	0.0025	0.0037	5.25	21	2	intergenic	Gm24901	145392
chr1	33305401	33305600	200	0.0011	0.0021	7	26.17	1.9023	intergenic	Gm25792	11625
chr1	33408301	33408500	200	0.0175	0.037	3.5	21.5	2.6189	intergenic	Gm23453	14232
chr1	33582901	33583100	200	0.0004	0.0003	7	18	1.3626	intron	Prim2	0
chr1	33746701	33747100	400	0.0156	0.0335	5.5	24.92	2.1796	3' end	Bag2	0
chr1	33749101	33749400	300	0	0	6.67	18.33	1.4594	promoter	Bag2	0
chr1	33838401	33838800	400	0.0234	0.0366	6.88	21.75	1.6616	promoter	Gm15455	0
chr1	33862601	33862800	200	0.0104	0.0157	9.25	32.17	1.798	3' end	Bend6	0
chr1	33937801	33938000	200	0.0025	0.0051	6	17	1.5025	intron	Dst	0
chr1	33989701	33989900	200	0	0	3.5	16.5	2.237	intron	Dst	0
chr1	33990601	33991200	600	0.0001	0.0001	42.33	27.44	-0.6253	intron	Dst	0
chr1	34084001	34084300	300	0	0	14.67	35.44	1.273	intron	Dst	0
chr1	34114601	34114900	300	0.0069	0.0142	2	17.33	3.1155	intron	Dst	0
chr1	34135201	34135400	200	0.0071	0.011	6.75	20.5	1.6027	3' end	Dst	0
chr1	34152401	34152600	200	0.0022	0.0041	5.5	23.33	2.0849	exon	Dst	0
chr1	34163101	34163300	200	0.0063	0.0074	8	16.67	1.0589	exon	Dst	0
chr1	34164201	34164500	300	0.0196	0.0301	6.83	22.89	1.744	3' end	Dst	0
chr1	34200101	34200300	200	0.0024	0.0053	5.5	17.67	1.6835	intron	Dst	0
chr1	34227801	34228000	200	0.0199	0.0274	3.5	15.83	2.1775	exon	Dst	0
chr1	34244901	34245100	200	0.0171	0.0328	5	20.83	2.0589	intron	Dst	0
chr1	34251301	34251500	200	0.0169	0.0254	7	18.67	1.415	intron	Dst	0
chr1	34263201	34263400	200	0.02	0.0477	7	35.33	2.3356	exon	Dst	0
chr1	34266801	34267000	200	0.0299	0.0477	7.25	19.83	1.4519	exon	Dst	0
chr1	34268801	34269000	200	0.0019	0.0023	7.75	18.5	1.2553	exon	Dst	0
chr1	34289701	34289900	200	0.0123	0.0314	2	22.17	3.4703	intron	Dst	0
chr1	34294301	34294500	200	0.0089	0.0159	4.25	20.17	2.2464	promoter	Dst	0
chr1	34302801	34303000	200	0.0122	0.0267	5.5	27.33	2.3132	3' end	Dst	0
chr1	34306501	34306800	300	0.0272	0.0486	5	18.11	1.8569	3' end	Dst	0
chr1	34349701	34350000	300	0.0115	0.0193	16.5	43	1.3819	intergenic	Dst	41048
chr1	34411201	34411400	200	0.0079	0.0114	9	19.5	1.1155	intergenic	Mir5103	21720
chr1	34431501	34431700	200	0.0033	0.0046	7	16.5	1.237	intergenic	Mir5103	1420
chr1	34560801	34561000	200	0.0088	0.0117	7.25	29.5	2.0247	promoter	Prss40	0
chr1	34575001	34575200	200	0.0049	0.0087	6	15.5	1.3692	intergenic	1700101I19Rik	4023
chr1	34605201	34605500	300	0.0033	0.0058	11.5	36.22	1.6552	intergenic	Amer3	14262
chr1	34918401	34918700	300	0.0003	0.0002	15.67	31.33	1	intergenic	Plekhb2	38820
chr1	35048601	35048900	300	0.0033	0.0058	6	24.22	2.0133	intergenic	Gm25096	130055
chr1	35272301	35272500	200	0	0	4	15.83	1.9849	intergenic	Gm25096	93216
chr1	35759001	35759300	300	0.0079	0.0134	3.33	17.44	2.3877	intergenic	Gm25634	2301
chr1	35790801	35791000	200	0.0009	0.0009	18.25	9	-1.0199	intergenic	Gm25634	29094
chr1	36168701	36168900	200	0.0018	0.0025	7	20	1.5146	intron	Uggt1	0
chr1	36426501	36426700	200	0.017	0.0314	8.25	20.83	1.3364	intron	Lman2l	0
chr1	36480901	36481200	300	0.0173	0.0304	4.67	16	1.7776	intron	Cnnm4	0
chr1	36507101	36507300	200	0.0097	0.0134	4.25	17.5	2.0418	exon	Cnnm4	0
chr1	36532201	36532400	200	0.0153	0.0295	5.5	15.67	1.5102	exon	Ankrd23	0
chr1	36552701	36552900	200	0.0213	0.037	6.5	21	1.6919	promoter	Sema4c	0
chr1	36720701	36720900	200	0.0014	0.0014	5.5	23.83	2.1155	intergenic	Actr1b	6278
chr1	36761601	36761800	200	0.0027	0.0055	4.75	16.5	1.7965	promoter	Zap70	60
chr1	36816101	36816300	200	0.0083	0.0169	4	21.33	2.415	exon	Tmem131	0
chr1	37041501	37041700	200	0.0011	0.0023	4	17.17	2.1015	intron	Vwa3b	0
chr1	37181301	37181500	200	0.0022	0.0022	9.5	20.17	1.086	intron	Vwa3b	0
chr1	37261901	37262100	200	0.0022	0.0041	4.75	18.83	1.9873	exon	Cnga3	0
chr1	37278501	37278900	400	0.0091	0.019	3.25	17.33	2.415	intergenic	Cnga3	15116
chr1	37402001	37402200	200	0.0001	0.0001	4.75	18.67	1.9745	intron	Inpp4a	0
chr1	37611901	37612200	300	0.0001	0.0001	5.17	19.11	1.8871	3' end	2010300C02Rik	0
chr1	37739801	37740100	300	0.0001	0.0001	5	16	1.6781	intergenic	Tsga10	14471
chr1	37777501	37777800	300	0.0023	0.0045	22	8.89	-1.3074	intron	Tsga10	0
chr1	38294501	38294700	200	0.0001	0	4	16.5	2.0444	intron	Aff3	0
chr1	38299401	38299700	300	0.0263	0.0418	5.83	23.11	1.9862	intron	Aff3	0
chr1	38314501	38314700	200	0.0211	0.0392	4.25	24.5	2.5272	intron	Aff3	0
chr1	38404201	38404400	200	0.0041	0.0046	5.75	15.5	1.4306	intron	Aff3	0
chr1	38543001	38543200	200	0.0134	0.0159	6	16.5	1.4594	intron	Aff3	0
chr1	38707401	38707700	300	0.0038	0.0079	11.83	39.44	1.737	intergenic	Aff3	42445
chr1	38865801	38866000	200	0.0001	0.0001	6	17.17	1.5166	exon	Chst10	0
chr1	38918401	38918700	300	0.0057	0.0138	7	18	1.3626	intergenic	Chst10	20240
chr1	38946101	38946300	200	0.0326	0.0407	5.25	22.33	2.0888	exon	Nms	0
chr1	39083601	39083900	300	0.0058	0.0086	4.5	17.33	1.9455	intergenic	Pdcl3	86364
chr1	39370801	39371100	300	0.0144	0.0265	4.83	19.56	2.0165	3' end	Rpl31	0
chr1	39597401	39597600	200	0.0127	0.0202	6.75	19	1.493	intergenic	Rnf149	19995
chr1	39734001	39734200	200	0	0	3.75	19.67	2.3908	intergenic	Rfx8	13003
chr1	40007901	40008100	200	0.0035	0.0071	2.5	19.67	2.9757	intron	Map4k4	0
chr1	40147901	40148100	200	0.0204	0.0434	8	29.83	1.8989	intergenic	Il1r2	22681
chr1	40805701	40806000	300	0.0014	0.0025	6	20.22	1.7529	promoter	Tmem182	0
chr1	40889901	40890100	200	0.0015	0.0017	4	17	2.0875	intergenic	Gm5973	25681
chr1	41037201	41037400	200	0.0009	0.002	4.5	18	2	intergenic	Gm5973	172981
chr1	41091101	41091300	200	0.0038	0.0044	6.75	15.17	1.1679	intergenic	Gm5973	226881
chr1	41118801	41119000	200	0.0121	0.0279	9.25	32.83	1.8276	intergenic	Gm5973	254581
chr1	41213801	41214100	300	0.0335	0.0487	3	20.56	2.7765	intergenic	Gm5973	349581
chr1	41319701	41319900	200	0.0079	0.0136	5.75	16	1.4764	intergenic	Gm5973	455481
chr1	41493001	41493200	200	0.0048	0.0063	4.25	22.33	2.3937	intergenic	Gm5973	628781
chr1	42137701	42137900	200	0.0003	0.0002	23	52.67	1.1953	intergenic	Gm9915	91825
chr1	42230801	42231000	200	0.0087	0.0136	7.5	19.5	1.3785	3' end	Gm9915	0
chr1	42334501	42334700	200	0.02	0.0425	2.25	20.17	3.164	intergenic	Gm9915	103392
chr1	42449801	42450000	200	0	0	5.75	19.33	1.7495	intergenic	2610017I09Rik	140770
chr1	43032301	43032600	300	0.0058	0.0096	7.83	27.56	1.8146	promoter	Gpr45	0
chr1	43114801	43115100	300	0	0	2.67	17.44	2.7097	3' end	AI597479	0
chr1	43123501	43123700	200	0.0042	0.0097	7.75	30	1.9527	3' end	Fhl2	0
chr1	43226101	43226300	200	0.0074	0.012	5	22	2.1375	intergenic	Gm8210	36462
chr1	43778501	43778700	200	0.0113	0.0265	46.5	115.67	1.3147	intron	Uxs1	0
chr1	43992601	43992800	200	0.0093	0.0222	32	7.33	-2.1255	intron	Tpp2	0
chr1	44027101	44027300	200	0.0116	0.0241	6.25	25.17	2.0096	intergenic	Mettl21c	7066
chr1	44059601	44059800	200	0.0123	0.0279	5.75	21.83	1.9249	exon	Gm8251	0
chr1	44212401	44212700	300	0.0021	0.002	8.5	16.89	0.9905	promoter	Mettl21e, Gm15833	0
chr1	44245001	44245400	400	0.0018	0.0022	3.5	16.83	2.2659	intergenic	Mettl21e	26039
chr1	44362601	44362900	300	0	0	4.17	15.22	1.8692	intergenic	Mettl21e	143639
chr1	44381201	44381400	200	0.014	0.0335	4	21.33	2.415	intergenic	Mettl21e	162239
chr1	45331901	45332100	200	0.0003	0.0003	5.25	18.67	1.8301	exon	Col3a1	0
chr1	45654201	45654400	200	0.0238	0.0463	2.5	23.5	3.2327	intergenic	Gm23216	31055
chr1	45734001	45734400	400	0.0153	0.0324	4	24.83	2.6342	intergenic	Gm23974	12494
chr1	46171601	46171800	200	0.0084	0.0087	5.75	16.33	1.5062	intron	Dnah7b	0
chr1	46313401	46313600	200	0.0008	0.0007	6.25	15.83	1.341	intron	Dnah7b	0
chr1	46977401	46977600	200	0.0002	0.0001	18	5.67	-1.6674	intergenic	Slc39a10	123354
chr1	47070801	47071000	200	0.0224	0.0404	10.75	28.83	1.4234	intergenic	Slc39a10	216754
chr1	47788301	47788500	200	0.0142	0.0361	4.5	20.67	2.1993	intergenic	Gm23829	36732
chr1	47969701	47969900	200	0.0122	0.027	4.5	19.33	2.1031	intergenic	Gm23829	218132
chr1	48044101	48044300	200	0.0004	0.0007	35	5.17	-2.76	intergenic	Gm5974	269565
chr1	48358301	48358500	200	0.0125	0.0222	23	53.67	1.2224	intergenic	Gm5974	43449
chr1	48494801	48495000	200	0.0144	0.0381	4.5	19.67	2.1278	intergenic	Gm23240	32507
chr1	48803201	48803400	200	0.0008	0.0007	7.75	18.33	1.2422	intergenic	Gm8357	78312
chr1	48881501	48881700	200	0.0031	0.0021	33	18.83	-0.8092	promoter	Gm8357	12
chr1	49323101	49323400	300	0.0077	0.0138	5	18.67	1.9005	intron	C230029F24Rik	0
chr1	49326501	49326700	200	0.0204	0.0348	2.25	18.17	3.0133	intron	C230029F24Rik	0
chr1	49349401	49349600	200	0.0182	0.0462	8	23.67	1.5648	intergenic	C230029F24Rik	11154
chr1	49474801	49475000	200	0.0153	0.0329	7	27.5	1.974	intergenic	C230029F24Rik	136554
chr1	49829701	49830200	500	0.0025	0.0037	4.3	20.47	2.2509	intergenic	PCGEM1	392188
chr1	51501401	51501600	200	0	0	5	20.33	2.0238	intergenic	Nabp1	23001
chr1	51768901	51769200	300	0.005	0.0116	3.83	19.11	2.3177	exon	Myo1b	0
chr1	51863701	51863900	200	0.0188	0.0306	7.25	16.33	1.1718	intron	Myo1b	0
chr1	51941101	51941300	200	0.0356	0.0477	10.75	23.83	1.1486	promoter	Gm8420	0
chr1	52090801	52091000	200	0.0032	0.0062	2.75	22.17	3.0109	promoter	Stat4, Gm3940	0
chr1	52319101	52319300	200	0.002	0.002	9	19.5	1.1155	intergenic	Gls	85868
chr1	52592601	52592800	200	0.0003	0.0003	10.25	26.17	1.3521	intergenic	Tmem194b	37904
chr1	53389501	53389700	200	0.0151	0.0254	7.25	25.33	1.805	intergenic	Dnah7a	7301
chr1	53547201	53547400	200	0.0134	0.0199	8.5	20.33	1.2583	exon	Dnah7a	0
chr1	53569301	53569500	200	0.0062	0.0096	4.5	18.83	2.0653	intron	Dnah7a	0
chr1	53719501	53719700	200	0	0	6.75	19.5	1.5305	intergenic	Dnah7a	12716
chr1	54266001	54266200	200	0.0008	0.0009	15.5	47.33	1.6106	intron	Ccdc150	0
chr1	54276901	54277100	200	0.0142	0.0223	6.25	17.67	1.4991	intron	Ccdc150	0
chr1	54407201	54407500	300	0.0012	0.0011	10.5	21.67	1.0451	intron	Gtf3c3	0
chr1	55081701	55081900	200	0.0105	0.0206	5.5	18.5	1.75	exon	Hspd1	0
chr1	55497701	55497900	200	0.0176	0.0303	7.25	28	1.9494	intron	Plcl1	0
chr1	55773201	55773500	300	0.0054	0.0108	5.5	16.67	1.5995	intergenic	Plcl1	21398
chr1	55779901	55780100	200	0.0073	0.008	15.25	10.17	-0.585	intergenic	Plcl1	28098
chr1	56098401	56098600	200	0.0258	0.0476	9.25	49.33	2.415	intergenic	Plcl1	346598
chr1	57311201	57311400	200	0	0	4.75	16.5	1.7965	intergenic	4930558J18Rik	47821
chr1	57585201	57585400	200	0.0056	0.0102	4.75	21.67	2.1895	intergenic	Gm24014	117174
chr1	58322501	58322700	200	0.0252	0.0491	5	18	1.848	intron	Aox2	0
chr1	58641901	58642300	400	0.0105	0.0195	5	21.83	2.1265	intergenic	Gm10068	4307
chr1	58753901	58754200	300	0	0	6	19.11	1.6714	3' end	Cflar	0
chr1	58817201	58817400	200	0.0216	0.0432	19.75	77.5	1.9723	intron	Casp8	0
chr1	58884901	58885100	200	0.0001	0.0001	6.75	18.33	1.4415	intergenic	Trak2	15348
chr1	58895101	58895300	200	0.0209	0.0381	3.5	15.5	2.1468	intergenic	Trak2	5148
chr1	59062401	59062700	300	0.0013	0.0019	4.83	15.67	1.6966	exon	Als2cr11	0
chr1	59094801	59095000	200	0.009	0.0166	6	29.67	2.3058	promoter	Als2cr11	0
chr1	59347301	59347600	300	0	0	66.33	185.89	1.4866	intron	Cdk15	0
chr1	60048601	60048800	200	0.0023	0.0023	7	19	1.4406	intergenic	Ica1l	5513
chr1	60064001	60064200	200	0.0139	0.0194	6.5	17	1.387	intergenic	Wdr12	12667
chr1	60091001	60091200	200	0.0073	0.0096	9.25	20.67	1.1598	exon	Wdr12	0
chr1	60548701	60548900	200	0.0136	0.0267	4.5	21.17	2.2338	intron	Raph1	0
chr1	60726201	60726400	200	0.0165	0.0278	6.5	21	1.6919	intron	Cd28	0
chr1	60726501	60726700	200	0.0047	0.0049	15.25	11	-0.4713	intron	Cd28	0
chr1	60726901	60727300	400	0.0067	0.0151	9.38	32.83	1.8083	intron	Cd28	0
chr1	60729701	60729900	200	0	0	21	10.33	-1.0231	intron	Cd28	0
chr1	60869001	60869200	200	0.0094	0.0183	4.75	15.17	1.6749	intergenic	Ctla4	17799
chr1	60962501	60962700	200	0.0354	0.0395	7.75	20.33	1.3916	intergenic	Gm11582	14035
chr1	60971801	60972000	200	0.0032	0.0035	4.25	15.5	1.8667	intergenic	Icos	5926
chr1	61499501	61499700	200	0.014	0.0258	3.75	24.33	2.698	intergenic	Gm25839	28957
chr1	62536201	62536400	200	0.0044	0.0044	13	36.67	1.496	intron	Pard3b	0
chr1	63595001	63595200	200	0.0003	0.0003	6	19.83	1.7249	exon	Adam23	0
chr1	63836301	63836500	200	0.0235	0.04	4	16.67	2.0589	intergenic	Gm13751	8326
chr1	64643001	64643200	200	0.0001	0.0001	5.25	24	2.1926	intergenic	Mettl21a	25758
chr1	64934401	64934600	200	0.016	0.0246	5.5	22.67	2.0431	promoter	Plekhm3, Rpl31-ps24	0
chr1	64962401	64962700	300	0.0123	0.0198	9.83	27.44	1.4808	intergenic	Plekhm3	5576
chr1	65100501	65100700	200	0.0216	0.0335	8.25	32.67	1.9854	3' end	Cryga, D630023F18Rik	0
chr1	65337201	65337400	200	0.0018	0.0036	3.25	19.5	2.585	intron	Pth2r	0
chr1	65358701	65358900	200	0.0156	0.0362	8.25	21.67	1.393	intron	Pth2r	0
chr1	65425501	65425700	200	0	0	15.25	1	-3.9307	intergenic	Pth2r	36256
chr1	65429701	65429900	200	0.0068	0.0089	5.5	23.67	2.1054	intergenic	Pth2r	40456
chr1	65438901	65439100	200	0.028	0.0396	4.5	18.33	2.0265	intergenic	Pth2r	49656
chr1	65539901	65540100	200	0.0233	0.0324	10.25	21.5	1.0687	intergenic	Gm5255	10363
chr1	65668701	65668900	200	0.0325	0.03	5.75	15.5	1.4306	intergenic	Gm8805	115706
chr1	65817301	65817800	500	0.0244	0.0467	20.2	72.13	1.8363	intergenic	Crygf	108721
chr1	65928001	65928200	200	0.003	0.0062	7.75	22.67	1.5483	3' end	Crygf	0
chr1	66017601	66017900	300	0.0232	0.0399	6	35.67	2.5715	intergenic	Gm8809	14282
chr1	66018401	66018700	300	0	0	34	5.44	-2.6427	intergenic	Gm8809	13482
chr1	66420701	66420900	200	0.0175	0.0261	17.75	36.33	1.0335	intron	Map2	0
chr1	66564301	66564600	300	0	0	29.33	11.22	-1.3862	intron	Unc80	0
chr1	67106701	67107000	300	0	0	5.67	15.44	1.4465	intergenic	Cps1	16025
chr1	67107801	67108000	200	0.0139	0.0298	5.75	26	2.1769	intergenic	Cps1	15025
chr1	67277201	67277400	200	0.0199	0.0303	8	17.17	1.1015	intron	Gm15668	0
chr1	67752801	67753000	200	0.0157	0.0193	8.75	17.83	1.0272	intergenic	Gm15669	39480
chr1	67911201	67911400	200	0.0229	0.0437	6	26.33	2.1339	intergenic	Gm23189	62275
chr1	68268201	68268500	300	0	0	5.67	16.44	1.537	intron	Erbb4	0
chr1	68598601	68598900	300	0.009	0.0165	2.33	19.44	3.0589	intron	Erbb4	0
chr1	69376901	69377300	400	0.0074	0.0167	4.88	26.42	2.438	intergenic	Ikzf2	153913
chr1	71493901	71494100	200	0	0	3.5	16.83	2.2659	intergenic	Atic	63049
chr1	71590001	71590200	200	0.0003	0.0003	5.5	22.83	2.0536	exon	Fn1	0
chr1	71629101	71629300	200	0.0156	0.0255	4	21.67	2.4374	intron	Fn1	0
chr1	71638401	71638600	200	0.0024	0.0024	8.5	18.5	1.122	exon	Fn1	0
chr1	72125501	72125700	200	0.0226	0.0399	8.5	18.33	1.1089	intergenic	Mreg	33532
chr1	72163901	72164100	200	0.0046	0.0087	7.25	19.33	1.415	exon	Mreg	0
chr1	72232501	72232700	200	0.0074	0.0146	6.5	17	1.387	intergenic	D230017M19Rik	3764
chr1	72261601	72261800	200	0.0087	0.0175	7	18.83	1.4279	intron	Pecr, D230017M19Rik	0
chr1	72333701	72334000	300	0.0014	0.0021	5	17.11	1.7749	intron	Xrcc5	0
chr1	72335001	72335200	200	0.0172	0.0219	8.5	16.33	0.9423	intron	Xrcc5	0
chr1	72343701	72344000	300	0.0004	0.0003	5.5	15.78	1.5204	intron	Xrcc5	0
chr1	72653801	72654000	200	0	0	21	2.83	-2.8898	intron	Ankar	0
chr1	73323801	73324000	200	0.0214	0.0393	4.25	28.5	2.7454	intergenic	Pinc	68245
chr1	73647301	73647500	200	0.0143	0.0352	32.25	81.5	1.3375	intergenic	Gm25329	116209
chr1	73924501	73924800	300	0.0026	0.0037	6	18	1.585	exon	Tns1	0
chr1	74439901	74440100	200	0.0122	0.0145	7	15.67	1.1623	exon	Usp37	0
chr1	74571401	74571600	200	0.0084	0.0104	7.25	15.17	1.0649	exon	Zfp142	0
chr1	74595801	74596000	200	0.0004	0.0003	9	21.17	1.2338	promoter	Rnf25	0
chr1	74719901	74720100	200	0.0108	0.015	20.25	15.83	-0.355	intron	Cyp27a1	0
chr1	75028601	75028800	200	0.0025	0.004	5	16.33	1.7078	intron	Nhej1	0
chr1	75032101	75032300	200	0.0024	0.0038	3.25	16.5	2.344	intron	Nhej1	0
chr1	75330501	75330700	200	0.0166	0.0298	3.75	20.83	2.4739	intergenic	Dnpep	12863
chr1	75417901	75418100	200	0.0114	0.0168	6.5	15.17	1.2224	exon	Speg	0
chr1	75558701	75559000	300	0.0035	0.0061	3.17	15.11	2.2546	3' end	Slc4a3	0
chr1	75571901	75572100	200	0.0274	0.0414	15	51.67	1.7843	intergenic	Gm15180	3326
chr1	75643301	75643600	300	0.0167	0.0343	3.33	19.56	2.5525	intergenic	Gm5257	6121
chr1	75863801	75864000	200	0.0035	0.0056	5.25	15.17	1.5305	intergenic	Gm5257	226621
chr1	76199201	76199400	200	0.0011	0.0019	5.25	16.67	1.6666	intergenic	mmu-mir-6343	310159
chr1	76588501	76588700	200	0	0	6.75	20.67	1.6143	intergenic	mmu-mir-6343	78857
chr1	76615901	76616100	200	0.0017	0.0025	10.5	24.5	1.2224	intergenic	mmu-mir-6343	106257
chr1	76776301	76776500	200	0.0191	0.0317	5	20.67	2.0473	intergenic	mmu-mir-6343	266657
chr1	77371401	77371600	200	0.0002	0.0001	6.5	17.5	1.4288	intron	Epha4	0
chr1	77483201	77483400	200	0.0025	0.0025	13	25.5	0.972	intron	Epha4	0
chr1	77797001	77797500	500	0.0006	0.0014	34.4	9.13	-1.9132	intergenic	Gm26263	100782
chr1	78703501	78703700	200	0.0011	0.0019	5.75	20.67	1.8457	exon	Acsl3	0
chr1	78740801	78741000	200	0.006	0.0097	7	18.17	1.3759	intergenic	Acsl3	33813
chr1	78785501	78785800	300	0.0277	0.0457	6.33	27.33	2.1096	intergenic	Kcne4	31148
chr1	78877301	78877500	200	0.0128	0.0223	11.75	32.83	1.4825	intergenic	Kcne4	57276
chr1	79488401	79488700	300	0.0028	0.004	4.83	24.33	2.3318	intergenic	Gm24160	25038
chr1	79792501	79792700	200	0.0197	0.0353	5	15.83	1.663	intergenic	Serpine2	1496
chr1	79923301	79923500	200	0.0013	0.0016	4.5	17.5	1.9594	promoter	Gm5529	0
chr1	80083701	80083900	200	0.0061	0.0102	7.5	25	1.737	intergenic	Gm23934	51565
chr1	80185501	80185700	200	0.0146	0.0315	6.25	22.33	1.8373	intergenic	Fam124b	13005
chr1	80984101	80984300	200	0.0159	0.0361	4.75	25.83	2.4432	intergenic	Nyap2	92649
chr1	81621801	81622000	200	0.0213	0.0382	6	42.17	2.8131	intergenic	Gm5530	119984
chr1	81833901	81834200	300	0.0143	0.0202	4.67	23.11	2.3081	intergenic	Gm5530	90931
chr1	82063201	82063400	200	0	0	27.25	5.33	-2.3531	intergenic	mmu-mir-6344	68515
chr1	82103801	82104100	300	0.0127	0.0229	6.5	18.56	1.5133	intergenic	mmu-mir-6344	27815
chr1	82940201	82940500	300	0.0122	0.019	4.17	16.33	1.9709	intergenic	Agfg1	43925
chr1	83046401	83046600	200	0.0114	0.0237	8	19.17	1.2605	intergenic	Slc19a3	7952
chr1	83390601	83390800	200	0.0233	0.0448	5.5	19.17	1.8011	intron	Sphkap	0
chr1	83616801	83617100	300	0	0	52	9.11	-2.5128	intergenic	Gm25754	178811
chr1	83983001	83983200	200	0.0029	0.0029	12.25	24.17	0.9802	intergenic	Pid1	53095
chr1	83983601	83984000	400	0.0006	0.0007	6	17.5	1.5443	intergenic	Pid1	52295
chr1	83986701	83986900	200	0.013	0.0174	10.75	22	1.0332	intergenic	Pid1	49395
chr1	83989101	83989300	200	0.0001	0	7	20.83	1.5735	intergenic	Pid1	46995
chr1	84122001	84122200	200	0.0262	0.0487	5.75	25.33	2.1394	intron	Pid1	0
chr1	84226901	84227100	200	0.0231	0.0388	4	17.5	2.1293	intron	Pid1	0
chr1	84700801	84701000	200	0.0217	0.0377	10.5	49.5	2.237	intergenic	Dner	4579
chr1	84963901	84964500	600	0	0	18.92	9.44	-1.0021	promoter	Gm15433	0
chr1	85012801	85013100	300	0.0063	0.0095	10	27.78	1.4739	promoter	C130026I21Rik	0
chr1	85028301	85028600	300	0	0	16	6.56	-1.2873	3' end	C130026I21Rik, Gm7582	0
chr1	85066801	85067400	600	0.0055	0.0082	9.83	27.33	1.4749	intron	C130026I21Rik	0
chr1	85079801	85080100	300	0.0007	0.0011	15.17	1.11	-3.7708	intron	C130026I21Rik	0
chr1	85087001	85087600	600	0.0004	0.0007	19.5	4.56	-2.0978	3' end	C130026I21Rik, A530032D15Rik	0
chr1	85113101	85113400	300	0.0026	0.0047	15.83	2.78	-2.511	3' end	A530040E14Rik, C130026I21Rik	0
chr1	85140701	85141100	400	0.0036	0.007	5.25	19.67	1.9054	intron	C130026I21Rik	0
chr1	85143501	85143900	400	0.0047	0.0102	4	15.33	1.9386	intron	C130026I21Rik	0
chr1	85147801	85148000	200	0.0109	0.0199	32.75	115.33	1.8162	intron	C130026I21Rik	0
chr1	85166901	85167600	700	0.0009	0.0014	21.86	9.9	-1.1419	intron	C130026I21Rik, Gm6264	0
chr1	85212801	85213000	200	0.0006	0.0005	16.75	10.83	-0.6287	3' end	Gm7609, C130026I21Rik	0
chr1	85247401	85247900	500	0	0	20.3	6.4	-1.6653	3' end	C130026I21Rik, Gm16028	0
chr1	85250801	85251300	500	0.0013	0.003	17.4	5.4	-1.6881	intron	C130026I21Rik, Gm16028	0
chr1	85251501	85251700	200	0.0056	0.0114	17.25	6	-1.5236	intron	C130026I21Rik, Gm16028	0
chr1	85260701	85260900	200	0.0107	0.0116	32.25	51	0.6612	exon	C130026I21Rik	0
chr1	85275001	85275400	400	0	0	22.25	7.08	-1.6513	promoter	Gm16026	0
chr1	85277101	85277400	300	0	0	31.17	8.78	-1.8281	3' end	Gm16026	0
chr1	85280601	85280900	300	0.0008	0.0018	35.5	17.33	-1.0343	intron	Gm16026	0
chr1	85283201	85283600	400	0	0	15.13	4.58	-1.7225	intron	Gm16026	0
chr1	85316901	85317300	400	0	0	27.5	10.83	-1.344	exon	Gm2619	0
chr1	85321301	85321600	300	0	0	18.17	3.22	-2.4952	intron	Gm2619	0
chr1	85323201	85323600	400	0	0	15.13	5.92	-1.3541	intron	Gm2619	0
chr1	85324901	85325700	800	0	0	26.56	13.21	-1.0079	intron	Gm2619	0
chr1	85339901	85340400	500	0	0	34.4	76.4	1.1512	exon	Gm7281, Gm16025	0
chr1	85449201	85449400	200	0.0205	0.034	26.75	20.33	-0.3957	intergenic	Gm2666	34851
chr1	85470001	85470200	200	0.0224	0.0329	20.25	52.33	1.3698	intergenic	Gm2666	14051
chr1	85471001	85471300	300	0.0277	0.0471	5.5	17.67	1.6835	intergenic	Gm2666	12951
chr1	85472701	85472900	200	0.003	0.0047	7.25	18.17	1.3252	intergenic	Gm2666	11351
chr1	85474601	85475000	400	0.0005	0.0005	3.75	15.58	2.055	intergenic	Gm2666	9251
chr1	85484401	85484700	300	0.0025	0.0035	18.67	10.44	-0.8377	promoter	Gm2666	0
chr1	85555301	85555700	400	0.0006	0.0011	15.5	3	-2.3692	intergenic	Gm7592	3122
chr1	85582801	85583300	500	0	0	17	4.6	-1.8858	intron	Sp110	0
chr1	85584101	85584300	200	0.0006	0.0005	16	10.17	-0.6542	intron	Sp110	0
chr1	85584801	85585100	300	0.0017	0.0028	29.83	14.33	-1.0576	exon	Sp110	0
chr1	85591001	85593600	2600	0	0.0001	21.85	7.87	-1.4726	3' end	Sp110	0
chr1	85598401	85598800	400	0	0	49	30.42	-0.6879	promoter	Sp110	0
chr1	85599701	85600600	900	0.0003	0.0007	15.28	3.85	-1.9878	promoter	Sp140, Gm16094
chr1	85605101	85605400	300	0.0007	0.0012	19.67	0.89	-4.4676	intron	Sp140, Gm10552	0
chr1	85617201	85617900	700	0.0018	0.0015	18.93	16	-0.2425	intron	Sp140	0
chr1	85651401	85651600	200	0.008	0.0099	7.75	16	1.0458	promoter	Sp100	0
chr1	85862201	85862400	200	0	0	5.75	20.33	1.8222	intergenic	Cab39	10624
chr1	86136901	86137200	300	0	0	3.83	17	2.1489	exon	Psmd1, Gm21972	0
chr1	86266701	86266900	200	0.0078	0.009	4.5	17.33	1.9455	intron	Armc9	0
chr1	86427101	86427300	200	0.0181	0.0327	4.25	19.67	2.2102	3' end	1700019O17Rik	0
chr1	86675101	86675300	200	0.0173	0.0394	4.25	15.33	1.8511	intergenic	Nppc	4527
chr1	87125701	87126000	300	0	0	6	18.22	1.6027	exon	Akp3	0
chr1	87140701	87140900	200	0.001	0.0011	7	21.67	1.63	intergenic	Ecel1	6754
chr1	87226101	87226300	200	0.0136	0.0232	3.75	18.17	2.2763	3' end	Eif4e2	0
chr1	87464901	87465200	300	0.0002	0.0002	9.33	26.44	1.5025	intergenic	3110079O15Rik	5063
chr1	87771201	87771400	200	0	0	4	18.83	2.2352	3' end	Atg16l1	0
chr1	88114501	88114700	200	0.0066	0.011	7	16.17	1.2076	intron	88266001	88266400
chr1	88265701	88266000	300	0.0001	0.0002	19.33	7.78	-1.3137	3' end	Hjurp	0
chr1	88271701	88271900	200	0.0063	0.0137	19.25	11.33	-0.7643	promoter	Hjurp	0
chr1	88274801	88275000	200	0.0292	0.0344	20.25	16.17	-0.3249	3' end	Hjurp	0
chr1	88280201	88280400	200	0.002	0.0034	32.25	66	1.0332	intron	Trpm8	0
chr1	88307301	88307600	300	0	0	27.5	51.22	0.8973	3' end	Trpm8	0
chr1	88422001	88422200	200	0.0158	0.0249	6.25	20.5	1.7137	intron	Spp2	0
chr1	88806301	88806500	200	0.0073	0.0141	7.25	29.5	2.0247	intergenic	2410088K16Rik	50561
chr1	88977401	88977800	400	0.0106	0.0131	8.38	26.08	1.639	intergenic	Sh3bp4	92614
chr1	89145501	89145700	200	0.0046	0.0104	5	40.5	3.0179	exon	Sh3bp4	0
chr1	89201201	89201400	200	0.0146	0.0288	4.25	19.67	2.2102	intergenic	Sh3bp4	46132
chr1	89217601	89217800	200	0.0004	0.0004	17.75	37.83	1.0918	intergenic	Sh3bp4	62532
chr1	89222001	89222300	300	0	0	16.67	1.89	-3.1413	intergenic	Sh3bp4	66932
chr1	90172801	90173100	300	0.0119	0.029	5.5	19.78	1.8464	intergenic	Iqca	19399
chr1	91115401	91115600	200	0.0002	0.0001	2.5	17.33	2.7935	exon	Lrrfip1	0
chr1	91305601	91305800	200	0.008	0.0102	6.75	19.17	1.5056	3' end	Scly, Gm17090	0
chr1	91471801	91472000	200	0	0	10.25	25.5	1.3149	intergenic	Per2	12470
chr1	91473001	91473200	200	0.012	0.0133	27	43.5	0.6881	intergenic	Per2	13670
chr1	91652301	91652500	200	0.0116	0.0151	3.75	19.17	2.3536	intergenic	Asb1	92710
chr1	91866401	91866700	300	0.0007	0.0013	2.83	17	2.585	intergenic	Twist2	18372
chr1	91928801	91929100	300	0.002	0.0026	3.83	15.33	2	3' end	Hdac4	0
chr1	91933101	91933300	200	0.0041	0.0067	7	18.17	1.3759	3' end	Hdac4	0
chr1	92434501	92434700	200	0	0	7.5	20.67	1.4623	intergenic	Ndufa10	4309
chr1	92919401	92919600	200	0	0	4.25	18.67	2.1349	promoter	Rnpepl1	0
chr1	93052301	93052500	200	0.0289	0.0435	4.75	22.17	2.2224	exon	Kif1a	0
chr1	93056101	93056300	200	0.0211	0.0381	7.75	17.83	1.2023	exon	Kif1a	0
chr1	93108001	93108200	200	0.004	0.0048	6.75	15.83	1.23	intergenic	Kif1a	6135
chr1	93394201	93394600	400	0.0086	0.0199	4.75	20.17	2.086	exon	Ano7	0
chr1	93749801	93750000	200	0.0043	0.0056	4.5	35.5	2.9798	exon	Thap4	0
chr1	94101301	94101500	200	0.0072	0.016	3.25	17.33	2.415	intergenic	Pdcd1	48747
chr1	94241801	94242200	400	0.0046	0.0103	3	18.67	2.6374	intergenic	Pdcd1	189247
chr1	94260801	94261100	300	0.0023	0.0044	3.33	19.33	2.536	intergenic	Pdcd1	208247
chr1	94394001	94394300	300	0	0	3	23.11	2.9455	intergenic	Gm23389	221335
chr1	94401901	94402200	300	0	0	21.33	1.78	-3.585	intergenic	Gm23389	213435
chr1	94469401	94469600	200	0.0151	0.0299	7	19.33	1.4657	intergenic	Gm23389	146035
chr1	95131301	95131500	200	0.0183	0.0254	4	20.17	2.3339	intergenic	Gm23181	91257
chr1	95498901	95499100	200	0.0123	0.0276	7.5	27.67	1.8832	promoter	Gm15427	0
chr1	95832101	95832300	200	0.004	0.004	4.5	18.83	2.0653	promoter	Gm22360	0
chr1	96036601	96036800	200	0.0045	0.0058	6.25	17	1.4436	intergenic	Gm22360	204365
chr1	96630001	96630200	200	0.0094	0.0195	8.75	21.83	1.3192	intergenic	Gm26245	12795
chr1	97024301	97024500	200	0.0031	0.0069	3.5	25.83	2.8838	promoter	Gm6430	180
chr1	97160101	97160500	400	0	0	50.63	5.75	-3.1382	intergenic	Slco6c1	31847
chr1	97200501	97200900	400	0	0	46.88	13.25	-1.8228	intergenic	Slco6c1	72247
chr1	97513101	97513300	200	0.0124	0.0211	6.75	15.33	1.1837	intergenic	D1Ertd622e	130602
chr1	98650901	98651100	200	0.0073	0.0102	5.75	21	1.8688	intergenic	Gm26134	101340
chr1	98771901	98772200	300	0.0002	0.0002	5.67	15.67	1.4671	intergenic	Gm26134	222340
chr1	98895601	98895800	200	0.0167	0.0235	3.25	17.83	2.4561	intergenic	Gm23434	121563
chr1	98946901	98947100	200	0.0044	0.0086	4.5	22.33	2.3112	intergenic	Gm23434	70263
chr1	99183501	99183700	200	0.0042	0.0089	4.75	18.17	1.9353	intergenic	Gm23434	166037
chr1	99259501	99259700	200	0.0126	0.0173	3.75	17.83	2.2496	intergenic	Gm23434	242037
chr1	99790501	99790700	200	0.001	0.0017	5.5	18.5	1.75	promoter	Cntnap5b, Gm7110	0
chr1	99824001	99824200	200	0.0061	0.0157	3.75	22.17	2.5634	intron	Cntnap5b	0
chr1	100357401	100357600	200	0.0016	0.0016	6.75	16	1.2451	intron	Cntnap5b	0
chr1	100553101	100553300	200	0.0007	0.0013	6.75	25.83	1.9363	intergenic	Cntnap5b	67158
chr1	100754201	100754400	200	0.0062	0.0159	1.75	17.5	3.3219	intergenic	Gm25537	107392
chr1	100755301	100755500	200	0	0	13.75	35.67	1.3751	intergenic	Gm25537	106292
chr1	100834201	100834500	300	0.0044	0.01	19.17	1.33	-3.8455	intergenic	Gm25537	27292
chr1	100994201	100994400	200	0.0094	0.0161	5.75	15.83	1.4613	intergenic	Gm25537	132299
chr1	101092901	101093100	200	0.0014	0.0023	6.25	24.17	1.9511	intergenic	Gm25537	230999
chr1	101093301	101093700	400	0.0218	0.0362	4.13	25.17	2.609	intergenic	Gm25537	231399
chr1	101269201	101269500	300	0.0003	0.0003	3.83	19.33	2.3344	intergenic	Gm25537	407299
chr1	101596601	101596800	200	0.0151	0.0219	6	16.17	1.43	intergenic	Gm24122	509648
chr1	101606601	101607000	400	0.009	0.0197	4.75	23.17	2.286	intergenic	Gm24122	499448
chr1	101934401	101934800	400	0.0027	0.0072	6.75	21.67	1.6825	intergenic	Gm24122	171648
chr1	102002001	102002300	300	0.0002	0.0002	7.17	20.22	1.4966	intergenic	Gm24122	104148
chr1	102122801	102123400	600	0.0083	0.0236	6.5	20.61	1.6649	intergenic	Gm24122	16220
chr1	102256001	102256200	200	0.0005	0.0004	6.75	17.17	1.3466	intergenic	Gm24122	149420
chr1	102861101	102861300	200	0.0051	0.0066	6.75	15.5	1.1993	intergenic	Gm22034	92114
chr1	102905001	102905200	200	0.0078	0.0177	4	15.5	1.9542	intergenic	Gm22034	48214
chr1	102909201	102909400	200	0.0223	0.0371	4.75	19.67	2.0498	intergenic	Gm22034	44014
chr1	102963201	102963500	300	0	0	4.17	18.78	2.1721	intergenic	Gm22034	9652
chr1	103000901	103001100	200	0.0166	0.0337	7	28.67	2.0339	intergenic	Gm22034	47352
chr1	103179501	103180000	500	0	0	4	15.33	1.9386	intergenic	Gm23965	56625
chr1	103185401	103185700	300	0.0048	0.0099	6	20.67	1.7843	intergenic	Gm23965	50925
chr1	103204901	103205200	300	0	0	5.5	17.89	1.7016	intergenic	Gm23965	31425
chr1	103214601	103214800	200	0.01	0.0201	6.25	15.5	1.3103	intergenic	Gm23965	21825
chr1	103323601	103323800	200	0.0127	0.0155	10.25	19.33	0.9155	intergenic	Gm23965	86833
chr1	103326001	103326200	200	0.0172	0.0374	5.5	22.33	2.0217	intergenic	Gm23965	89233
chr1	103409601	103409800	200	0.0004	0.0003	7	19.5	1.478	intergenic	Gm23965	172833
chr1	103419201	103419400	200	0.0051	0.0106	3.75	18.67	2.3155	intergenic	Gm23965	182433
chr1	103590101	103590400	300	0.0159	0.0214	6	21.22	1.8225	intergenic	Gm23965	353333
chr1	103591701	103591900	200	0.0021	0.0019	21.25	46.5	1.1298	intergenic	Gm23965	354933
chr1	103593801	103594000	200	0.0049	0.0094	6	21.5	1.8413	intergenic	Gm23965	357033
chr1	103753101	103753300	200	0.0035	0.0041	6	17.33	1.5305	intergenic	Gm23965	516333
chr1	103925801	103926000	200	0.0115	0.0212	40.5	146.17	1.8516	intergenic	Gm23537	559956
chr1	103926401	103926600	200	0.0125	0.0282	10.75	29.33	1.4482	intergenic	Gm23537	559356
chr1	104268301	104268700	400	0	0	25.25	2.33	-3.4358	intergenic	Gm23537	217256
chr1	104544701	104544900	200	0.0142	0.0348	3.75	15.5	2.0473	intergenic	Gm23537	58414
chr1	104582601	104582800	200	0.0005	0.0004	12.75	27	1.0825	intergenic	Gm23537	96314
chr1	104724901	104725100	200	0.009	0.0195	8	22.5	1.4919	intergenic	Gm25003	19569
chr1	105810601	105810800	200	0.0161	0.0316	6.25	22.17	1.8265	intron	Tnfrsf11a	0
chr1	105838801	105839100	300	0.0001	0.0001	21.17	1.67	-3.6667	intron	Tnfrsf11a	0
chr1	106118901	106119100	200	0.007	0.0135	3.75	17.83	2.2496	intergenic	Gm26509	27885
chr1	106299801	106300100	300	0.0039	0.006	5.17	22.67	2.1333	intron	Phlpp1	0
chr1	106732501	106732800	300	0.0183	0.0285	5.17	17.67	1.7737	intron	Kdsr	0
chr1	106803601	106803800	200	0.009	0.0149	6.5	19	1.5475	intergenic	Vps4b	6872
chr1	106922901	106923200	300	0.0154	0.0312	6.33	20.44	1.6907	intergenic	Serpinb12	11248
chr1	106923601	106923800	200	0.006	0.0143	5.25	33.17	2.6593	intergenic	Serpinb12	10648
chr1	107268701	107268900	200	0.0197	0.0421	5.25	22.83	2.1208	intron	Serpinb3b	0
chr1	107391301	107391500	200	0.0005	0.0005	4	15.5	1.9542	intergenic	Gm15391	3888
chr1	108356601	108356900	300	0.0002	0.0003	51.33	9.89	-2.376	intergenic	Gm22438	463495
chr1	108408801	108409000	200	0	0	7	25.33	1.8556	intergenic	Gm22438	515695
chr1	108853901	108854100	200	0.0014	0.0023	4.25	18	2.0825	intergenic	Gm22159	768907
chr1	109066901	109067200	300	0	0	5.67	19.44	1.7788	intergenic	Gm22159	555807
chr1	109130801	109131100	300	0.0015	0.0022	18.17	46	1.3403	intergenic	Gm22159	491907
chr1	109349401	109349600	200	0.0104	0.0162	5	21.5	2.1043	intergenic	Gm22159	273407
chr1	109618101	109618300	200	0.0279	0.046	17.5	45.33	1.3732	intergenic	Gm22159	4707
chr1	109843801	109844200	400	0	0	77.88	8.17	-3.2533	intergenic	Gm25293	38756
chr1	110038201	110038400	200	0.0018	0.0028	5.75	19.67	1.7741	intron	Cdh7	0
chr1	110171601	110171900	300	0.0006	0.0003	17.5	33.44	0.9344	intergenic	Cdh7	31443
chr1	110325301	110325500	200	0.0233	0.0389	4.5	29.17	2.6963	intergenic	Cdh7	185143
chr1	110360901	110361100	200	0.0036	0.0064	6	26.33	2.1339	intergenic	Cdh7	220743
chr1	110490001	110490300	300	0.0095	0.0287	6.67	23.89	1.8413	intergenic	Cdh7	349843
chr1	111255401	111256000	600	0.0014	0.001	6.92	18.56	1.4237	intergenic	Cdh19	278028
chr1	111274001	111274200	200	0.0106	0.0234	34	1.33	-4.6724	intergenic	Cdh19	296628
chr1	111435701	111436000	300	0.0006	0.0009	4.5	15.67	1.7997	intergenic	Dsel	422701
chr1	111580701	111580900	200	0.0068	0.0166	2.75	22.5	3.0324	intergenic	Dsel	277801
chr1	111626601	111626800	200	0.0062	0.0135	6.5	27.5	2.0809	intergenic	Dsel	231901
chr1	112266301	112266500	200	0.0318	0.0292	18.25	13.67	-0.4172	intergenic	Gm22331	201410
chr1	112271501	112271700	200	0.0176	0.0324	6.5	15.33	1.2382	intergenic	Gm22331	196210
chr1	112332101	112332500	400	0.0233	0.0361	4.63	18.67	2.0129	intergenic	Gm22331	135410
chr1	112362401	112362600	200	0.0189	0.034	5	16.5	1.7225	intergenic	Gm22331	105310
chr1	112443901	112444100	200	0.016	0.0293	6.75	25.83	1.9363	intergenic	Gm22331	23810
chr1	112618601	112618800	200	0.0065	0.0169	6.25	25.5	2.0286	intergenic	Gm22331	150554
chr1	112625601	112625800	200	0.0002	0.0001	5.75	18.83	1.7117	intergenic	Gm22331	157554
chr1	112864901	112865100	200	0.0068	0.0138	4.75	16.5	1.7965	intergenic	Gm22331	396854
chr1	113023101	113023300	200	0.0007	0.0005	6	17.17	1.5166	intergenic	Gm22331	555054
chr1	113626001	113626200	200	0.0043	0.0099	5.75	20.33	1.8222	intergenic	Gm24937	91713
chr1	113904001	113904200	200	0.0003	0.0002	6	16.33	1.4448	intron	9330185C12Rik	0
chr1	114064401	114064600	200	0.0151	0.0166	4	17.83	2.1565	intergenic	9330185C12Rik	100266
chr1	114734101	114734400	300	0	0	17.17	1.22	-3.812	intergenic	9330185C12Rik	769966
chr1	114808801	114809000	200	0.017	0.039	6.25	31.83	2.3486	intergenic	9330185C12Rik	844666
chr1	116363501	116363700	200	0.0088	0.0184	3	19	2.663	intron	Cntnap5a	0
chr1	117032501	117033000	500	0.0155	0.0354	3.8	16	2.074	intergenic	Gm19965	210650
chr1	117051101	117051300	200	0.0136	0.0204	5	17	1.7655	intergenic	Gm19965	229250
chr1	117089201	117089400	200	0.0058	0.0087	13.75	29.5	1.1013	intergenic	Gm19965	267350
chr1	117089701	117089900	200	0.0003	0.0004	3.5	20.33	2.5384	intergenic	Gm19965	267850
chr1	117203901	117204200	300	0	0	3.5	15.33	2.1312	intergenic	Gm24030	332100
chr1	117231801	117232000	200	0.0185	0.031	5.5	19.33	1.8136	intergenic	Gm24030	304300
chr1	117657801	117658000	200	0.0025	0.0028	9.25	21.33	1.2056	intergenic	AC112986.1	96461
chr1	117881601	117881800	200	0.0137	0.0259	5	18	1.848	intergenic	AC112986.1	320261
chr1	117992101	117992300	200	0.0016	0.0014	14.25	28	0.9745	intergenic	Tsn	306216
chr1	118146001	118146400	400	0.0104	0.0219	5.5	18.33	1.737	intergenic	Tsn	152116
chr1	118257401	118257600	200	0.0062	0.0092	8.75	21.83	1.3192	intergenic	Tsn	40916
chr1	119092601	119092800	200	0.024	0.0434	4.5	18.17	2.0133	intergenic	Gm26831	32752
chr1	119477801	119478000	200	0.0062	0.0132	8.5	34.33	2.0141	promoter	Ralb	0
chr1	119498801	119499000	200	0.0131	0.0115	3.5	15.17	2.1155	intron	Ralb	0
chr1	119986201	119986400	200	0.0038	0.0086	4.75	20.83	2.1329	promoter	Gm101	0
chr1	120391701	120391900	200	0.0109	0.0168	4.25	16	1.9125	intergenic	C1ql2	48529
chr1	120573001	120573200	200	0.0136	0.0294	20.25	64.17	1.6639	intergenic	En1	29217
chr1	120575401	120575600	200	0.0172	0.0311	6	23	1.9386	intergenic	En1	26817
chr1	120840001	120840300	300	0.0173	0.0372	3.83	15.22	1.9895	intergenic	En1	230704
chr1	121491001	121491200	200	0.0002	0.0001	6.5	20.5	1.6571	promoter	Ccdc93, Gm15392	0
chr1	121561301	121561500	200	0.0084	0.0122	6.5	16.17	1.3145	exon	Ddx18	0
chr1	121628401	121628700	300	0.0109	0.0216	3.83	25.78	2.7495	intergenic	Ddx18	60411
chr1	121669301	121669500	200	0.0059	0.0119	7.25	26.33	1.8608	intergenic	Ddx18	101311
chr1	122318801	122319000	200	0.0179	0.0327	5.5	17.83	1.6971	intergenic	Gm24547	191548
chr1	125025101	125025300	200	0.0084	0.0189	7.5	20.5	1.4507	intergenic	Actr3	367604
chr1	125244601	125244900	300	0.0013	0.0011	7.67	16	1.0614	intergenic	Actr3	148004
chr1	126629401	126629800	400	0.0312	0.0436	7.5	25.92	1.7889	intron	Nckap5	0
chr1	126944001	126944300	300	0.0017	0.0033	9.17	26.22	1.5163	intergenic	Nckap5	113201
chr1	127067501	127067700	200	0.0038	0.0097	3.75	20.33	2.4389	intergenic	Mgat5	137285
chr1	127337901	127338100	200	0.0035	0.0057	3.25	15.33	2.2382	intron	Mgat5	0
chr1	127384601	127384800	200	0.0156	0.0332	5	33.33	2.737	exon	Mgat5	0
chr1	127701301	127701500	200	0.0105	0.0176	8.5	33.67	1.9858	intergenic	Tmem163	23204
chr1	127879801	127880000	200	0.0236	0.0472	22.25	68.5	1.6223	intron	Rab3gap1	0
chr1	127893501	127893700	200	0.0094	0.0105	18.25	14.5	-0.3318	intron	Rab3gap1	0
chr1	127893801	127894000	200	0	0	22.5	46.5	1.0473	intron	Rab3gap1	0
chr1	128307901	128308100	200	0.0109	0.0192	7.25	18.5	1.3515	exon	Lct	0
chr1	128505601	128505800	200	0.0028	0.003	8	17.5	1.1293	intergenic	Gm25384	9314
chr1	128891001	128891200	200	0.0099	0.0123	8	16.17	1.0149	intergenic	Gm23056	4981
chr1	130246801	130247000	200	0.024	0.0466	6.75	24.83	1.8793	intergenic	Gm16081	22949
chr1	130379801	130380000	200	0.0237	0.023	6.25	15.33	1.2947	intergenic	Daf2	8536
chr1	130982101	130982300	200	0.0184	0.0406	7.5	17.33	1.2086	intergenic	Il10	37544
chr1	131684001	131684300	300	0	0	23.17	1.67	-3.797	intergenic	5430435G22Rik	4394
chr1	131841101	131841300	200	0.001	0.0009	6.75	16.5	1.2895	exon	Slc41a1	0
chr1	131847201	131847400	200	0.0002	0.0001	7.25	18.83	1.3772	3' end	Slc41a1	0
chr1	131978001	131978200	200	0.0151	0.0366	8.5	33.5	1.9786	exon	Slc45a3	0
chr1	132528201	132528400	200	0.0167	0.039	3.75	17.5	2.2224	exon	Cntn2	0
chr1	132602901	132603100	200	0.0007	0.0008	4	17.67	2.143	intron	Nfasc	0
chr1	132605001	132605200	200	0.0002	0.0002	4.5	19.33	2.1031	exon	Nfasc	0
chr1	132620801	132621000	200	0.0055	0.0065	7.5	16	1.0931	exon	Nfasc	0
chr1	132844501	132844700	200	0.0222	0.0287	8.25	15.67	0.9252	intergenic	Gm22609	30152
chr1	132938601	132938800	200	0.0044	0.0071	3.75	18.33	2.2895	exon	Lrrn2	0
chr1	133140001	133140200	200	0.0044	0.005	8.5	17.83	1.069	3' end	Ppp1r15b	217
chr1	133459201	133459400	200	0.0122	0.0155	7.5	15.17	1.0159	intergenic	Sox13	34823
chr1	133484501	133484700	200	0.0168	0.024	8.25	21.33	1.3706	intergenic	Sox13	60123
chr1	133523301	133523500	200	0.0105	0.0261	4.75	20.67	2.1213	intergenic	Gm23939	77722
chr1	133677201	133677400	200	0.0175	0.0237	6.25	16	1.3561	intergenic	Lax1	1628
chr1	133729501	133729700	200	0.0013	0.0011	7	17.17	1.2942	intron	Atp2b4	0
chr1	133937901	133938100	200	0.0246	0.0386	4.75	18.67	1.9745	intergenic	Prelp	16486
chr1	133992301	133992500	200	0.0047	0.0042	28.5	22.5	-0.341	intergenic	Fmod	44753
chr1	134197401	134197600	200	0.0096	0.0313	4.75	19.17	2.0126	exon	Mybph	0
chr1	134202901	134203100	200	0.0002	0.0001	6.5	18.67	1.522	exon	Adora1	0
chr1	134290401	134290600	200	0.0006	0.0005	6.75	17	1.3326	promoter	Myog	0
chr1	134428201	134428400	200	0.0109	0.0175	6.5	18	1.4695	exon	Adipor1	0
chr1	134630401	134630600	200	0.0063	0.0078	6.5	21.83	1.748	3' end	Kdm5b	0
chr1	135160901	135161600	700	0.0029	0.0051	4.79	15.33	1.6799	3' end	Gpr37l1	0
chr1	135170501	135170700	200	0.0079	0.019	5.75	15.83	1.4613	intergenic	Gpr37l1	2819
chr1	135219501	135219800	300	0	0	4.5	15.33	1.7687	intergenic	Gm4204	12244
chr1	135231901	135232100	200	0.0086	0.0211	4.25	21	2.3049	promoter	Gm4204	0
chr1	135256801	135257000	200	0.0018	0.0025	5.5	16.67	1.5995	exon	Elf3, Gm26642	0
chr1	135281801	135282000	200	0.0002	0.0001	10.25	23.83	1.2174	intron	Rnpep	0
chr1	135452201	135452400	200	0.018	0.0381	4.5	27	2.585	exon	Nav1	0
chr1	135827401	135827600	200	0.0093	0.02	3.75	16.33	2.1229	exon	Lad1	0
chr1	135831001	135831200	200	0.0081	0.0101	5.25	18.17	1.7909	exon	Lad1	0
chr1	136028701	136029000	300	0.0002	0.0002	2.67	15.44	2.534	intron	Tmem9	0
chr1	136111201	136111400	200	0.0048	0.0057	7	15.33	1.1312	3' end	Cacna1s	0
chr1	136276601	136276800	200	0.0124	0.0217	5.25	16.83	1.6809	exon	Camsap2	0
chr1	136282001	136282200	200	0.0067	0.0146	7	26.33	1.9115	exon	Camsap2	0
chr1	136375801	136376000	200	0.0166	0.0347	3.5	17.5	2.3219	intergenic	Camsap2	29696
chr1	136487001	136487200	200	0.0012	0.0012	4.75	15.67	1.7217	exon	Kif14	0
chr1	136515401	136515600	200	0.0057	0.008	5	18	1.848	intron	Kif14	0
chr1	136765801	136766000	200	0.0188	0.0369	3.5	18.33	2.389	intergenic	Gm22132	8191
chr1	136800001	136800200	200	0.0062	0.0131	4.5	18.5	2.0395	intergenic	Gm22132	42391
chr1	136910301	136910500	200	0.0164	0.0306	5.5	17	1.628	intron	Nr5a2	0
chr1	137155401	137155700	300	0	0	7.5	23.78	1.6647	intergenic	Gm25609	59843
chr1	137716501	137716700	200	0.0227	0.0348	4	19.33	2.273	intergenic	Gm22727	17617
chr1	138341201	138341400	200	0.0033	0.0038	6.5	15.33	1.2382	intergenic	Atp6v1g3	51740
chr1	138487001	138487200	200	0.0183	0.0236	8	15.5	0.9542	exon	Nek7	0
chr1	138789501	138789800	300	0.0127	0.0291	1.83	16.67	3.1844	intergenic	Lhx9	35385
chr1	138871701	138872200	500	0.012	0.0169	5	22.2	2.1506	intergenic	n-R5s217	6061
chr1	139458101	139458300	200	0.0382	0.0488	9	16.17	0.845	3' end	Aspm	0
chr1	139928301	139928800	500	0.0002	0.0003	4.7	16.8	1.8377	intron	Gm16332	0
chr1	139953001	139953200	200	0	0	13.25	37.33	1.4945	intron	Gm5834	0
chr1	140710201	140710400	200	0.0015	0.0014	10.5	22.17	1.078	intergenic	Kcnt2	98137
chr1	140967601	140967800	200	0.004	0.0044	8.75	18.33	1.0671	intergenic	Gm4845	288767
chr1	141546401	141546600	200	0.0323	0.0432	7.25	15.33	1.0806	intergenic	Gm22016	231932
chr1	142362401	142362700	300	0	0	15.83	0.89	-4.1548	intergenic	Gm22016	1047932
chr1	142585001	142585200	200	0.0168	0.0335	10.5	34.17	1.7022	intergenic	Cdc73	1013596
chr1	143094501	143094700	200	0.0326	0.0315	7	17.67	1.3356	intergenic	Cdc73	504096
chr1	143110601	143110800	200	0.0287	0.0235	5.5	20.83	1.9214	intergenic	Cdc73	487996
chr1	143332201	143332400	200	0.0107	0.0229	5.5	30.67	2.4792	intergenic	Cdc73	266396
chr1	143380601	143381100	500	0.0143	0.0262	8.8	32.8	1.8981	intergenic	Cdc73	217696
chr1	143511701	143511900	200	0.0271	0.0499	3.25	23.83	2.8745	intergenic	Cdc73	86896
chr1	143847001	143847500	500	0.0021	0.005	5.3	19.8	1.9014	intergenic	Uchl5	39534
chr1	143896301	143896500	200	0.0001	0.0001	5.25	15.83	1.5926	intergenic	Uchl5	88834
chr1	144065601	144065800	200	0.0002	0.0002	8.75	35.67	2.0272	intergenic	Rgs2	61439
chr1	144133301	144133600	300	0.0007	0.0015	37.33	4.89	-2.9329	intergenic	Rgs13	5066
chr1	144587901	144588100	200	0.0027	0.003	6.75	15.5	1.1993	intergenic	Rgs21	20233
chr1	144615501	144615700	200	0	0	39.5	11	-1.8443	intergenic	Gm23672	6390
chr1	144839801	144840100	300	0.0031	0.0064	2.5	16.44	2.7176	intergenic	Rgs18	64365
chr1	144855101	144855300	200	0.0073	0.008	18.5	14.5	-0.3515	intergenic	Rgs18	79665
chr1	144861201	144861400	200	0.0298	0.0481	6	27.5	2.1964	intergenic	Rgs18	85765
chr1	146106701	146106900	200	0.0002	0.0003	9.75	30.33	1.6374	intergenic	Gm5263	313533
chr1	146197601	146197800	200	0.0004	0.0004	11.75	30.5	1.3761	intergenic	Gm5263	222633
chr1	146200901	146201100	200	0.0086	0.015	7.5	23.17	1.6271	intergenic	Gm5263	219333
chr1	146203401	146203600	200	0.0228	0.0489	9	48.17	2.42	intergenic	Gm5263	216833
chr1	146286001	146286500	500	0.0002	0.0002	55.1	4.8	-3.5209	intergenic	Gm5263	133933
chr1	146397701	146397900	200	0.0067	0.0098	19	42.5	1.1615	intergenic	Gm5263	22533
chr1	146524201	146524400	200	0.0055	0.0076	2.75	16	2.5406	intron	Brinp3	0
chr1	147591801	147592300	500	0.0001	0.0002	4.8	16.33	1.7667	intergenic	Gm9931	309858
chr1	147989201	147989600	400	0.0002	0.0002	7.63	22.67	1.5718	intergenic	Gm22966	337379
chr1	148080901	148081200	300	0.0034	0.0073	7	20.78	1.5696	intergenic	Gm22966	245779
chr1	148348901	148349200	300	0.0014	0.0025	5.17	19.22	1.8955	intergenic	Gm22966	21792
chr1	148378601	148378800	200	0.0093	0.0164	8.25	33.67	2.0289	intergenic	Gm22966	51492
chr1	148379701	148379900	200	0	0	2.5	16.33	2.7078	intergenic	Gm22966	52592
chr1	148458001	148458300	300	0.0037	0.0067	6.67	21.78	1.7078	intergenic	Gm22966	130892
chr1	148462001	148462200	200	0.0253	0.03	17.25	14.5	-0.2505	intergenic	Gm22966	134892
chr1	148883901	148884200	300	0.0002	0.0003	6.67	19.11	1.5194	intergenic	Gm15443	141027
chr1	149032301	149032500	200	0.004	0.0047	8	21.17	1.4037	intergenic	Gm15443	6253
chr1	149074101	149074300	200	0.0178	0.0252	8.25	16.67	1.0145	intergenic	Gm15443	48053
chr1	149141601	149141800	200	0.0279	0.0446	4.5	17.17	1.9316	intergenic	Gm15443	115553
chr1	149177001	149177200	200	0.0185	0.0388	6.5	33	2.344	intergenic	Gm15443	150953
chr1	149395401	149395600	200	0.0157	0.0266	15.75	58	1.8807	intergenic	Gm23535	311776
chr1	149511501	149511700	200	0.0157	0.0184	12.25	22.67	0.8878	intergenic	Gm23535	195676
chr1	149572601	149572800	200	0.0034	0.009	9.25	36.67	1.9869	intergenic	Gm23535	134576
chr1	149588501	149588700	200	0.0071	0.015	4	28.67	2.8413	intergenic	Gm23535	118676
chr1	149857401	149857700	300	0.0148	0.0317	5	22.56	2.1735	exon	Pla2g4a	0
chr1	150009901	150010200	300	0.0114	0.0231	3.5	17.56	2.3265	intergenic	Pla2g4a	48610
chr1	150013001	150013400	400	0.0077	0.0179	7.13	24.25	1.767	intergenic	Pla2g4a	51710
chr1	150446001	150446300	300	0.0018	0.0036	5	15.67	1.6477	promoter	Tpr	0
chr1	151025401	151025600	200	0.0042	0.0056	1.75	16.67	3.2515	intergenic	Hmcn1	31965
chr1	151061901	151062100	200	0.0223	0.0354	3.5	15.33	2.1312	promoter	Gm22756	0
chr1	151199001	151199200	200	0.0008	0.0014	8	28.17	1.8159	intergenic	Gm8941	61220
chr1	151204501	151204700	200	0.003	0.0062	17.25	51	1.5639	intergenic	Gm24402	56123
chr1	151268001	151268200	200	0.0002	0.0001	5.75	16.33	1.5062	intergenic	Gm24402	7086
chr1	151452201	151452400	200	0	0	4.5	16.17	1.845	exon	Trmt1l	0
chr1	151457401	151457900	500	0.0011	0.0011	4.6	15.2	1.7244	3' end	Trmt1l	0
chr1	151473001	151473300	300	0	0	4.33	15.22	1.8126	exon	Rnf2	0
chr1	151893501	151893700	200	0.0074	0.0096	7.25	19.83	1.4519	3' end	1700025G04Rik	0
chr1	152180601	152180800	200	0.0002	0.0001	15.25	8.83	-0.7878	intergenic	1700025G04Rik	90280
chr1	152228901	152229100	200	0.0149	0.0187	8.5	16.5	0.9569	intergenic	1700025G04Rik	138580
chr1	152521301	152521500	200	0.0065	0.0139	3.5	17.5	2.3219	exon	Rgl1	0
chr1	152571401	152571700	300	0.0044	0.0046	5.5	16.22	1.5605	exon	Rgl1	0
chr1	152952401	152952600	200	0.0141	0.0227	6	16.17	1.43	intergenic	Nmnat2	2500
chr1	153159801	153160000	200	0.0002	0.0002	6.25	20.33	1.7019	intron	Lamc2	0
chr1	153586801	153587000	200	0.0037	0.0051	4	17.17	2.1015	intergenic	Npl	37086
chr1	153743801	153744000	200	0	0	6.25	24	1.9411	exon	Rgs16	0
chr1	154190701	154190900	200	0.0071	0.014	2.75	16.5	2.585	intergenic	Zfp648	10286
chr1	154904201	154904400	200	0.0066	0.007	21.5	17.33	-0.3108	intergenic	Gm9530	159122
chr1	155197601	155197800	200	0.021	0.0376	8.25	18	1.1255	intron	Stx6	0
chr1	155332101	155332300	200	0.0229	0.0453	6.75	15.5	1.1993	exon	Xpr1	0
chr1	155846301	155846500	200	0.0118	0.0248	3.25	18.33	2.496	exon	Cep350	0
chr1	156057501	156057700	200	0.0047	0.0095	5.5	18.33	1.737	intron	Tor1aip2	0
chr1	156079101	156079300	200	0.0216	0.0431	5.25	18.33	1.8041	exon	Fam163a	0
chr1	157497901	157498100	200	0.005	0.0074	6.25	16.17	1.3711	3' end	Gm15486	0
chr1	159028201	159028600	400	0	0	61	15.42	-1.9843	intergenic	Pappa2	47710
chr1	159976201	159976500	300	0	0	8.17	26.78	1.7132	intergenic	Gm24719	6995
chr1	160126301	160126500	200	0.0036	0.0045	5.5	15.67	1.5102	exon	Tnn	0
chr1	160199401	160199700	300	0.0003	0.0003	3.33	17.11	2.3599	3' end	Mrps14	0
chr1	160842701	160842900	200	0.0073	0.0142	7.75	19.5	1.3312	intergenic	Gm24988	33301
chr1	161090201	161090400	200	0	0	4	16.33	2.0297	exon	Klhl20	0
chr1	161411401	161411700	300	0.0073	0.0137	6.33	25.22	1.9937	intron	Tnfsf4	0
chr1	161469301	161469500	200	0.0002	0.0002	7	19.83	1.5025	intergenic	Tnfsf18	25154
chr1	162045901	162046100	200	0.0064	0.0163	2.75	16.33	2.5703	intron	Dnm3	0
chr1	162230801	162231000	200	0.0126	0.0348	6	20	1.737	intron	Dnm3	0
chr1	162269901	162270100	200	0.0144	0.0253	6.75	20.5	1.6027	intron	Dnm3	0
chr1	162546201	162546400	200	0.0012	0.0015	6.25	16.17	1.3711	promoter	Mettl13	0
chr1	162760601	162760800	200	0.0002	0.0004	16.25	3.17	-2.3594	intergenic	Prrc2c	20044
chr1	162762101	162762300	200	0.0234	0.0398	7.75	33	2.0902	intergenic	Prrc2c	21544
chr1	162833601	162833800	200	0.0026	0.0041	4.75	15.17	1.6749	3' end	Fmo1	0
chr1	162846101	162846300	200	0.0065	0.0096	12.5	26.5	1.0841	intron	Fmo1	0
chr1	163184301	163184500	200	0.005	0.0053	6.75	16	1.2451	intergenic	Prrx1	60615
chr1	163469801	163470000	200	0.0096	0.0103	6	15.67	1.3847	intergenic	Gorab	66159
chr1	163710301	163710700	400	0.0059	0.0072	2.75	16.42	2.5777	intron	Mettl11b	0
chr1	163812801	163813000	200	0.016	0.0236	7.5	25.83	1.7843	intron	Kifap3	0
chr1	164007701	164007900	200	0.0079	0.0156	2.5	16.5	2.7225	intergenic	Mettl18	10457
chr1	164050901	164051100	200	0.0171	0.0427	7.5	20.5	1.4507	intron	Sele	0
chr1	164053701	164053900	200	0.0064	0.013	4.5	20.17	2.164	exon	Sele	0
chr1	164262601	164262800	200	0.0007	0.0006	10.25	22.67	1.1449	promoter	Slc19a2	0
chr1	164466301	164466500	200	0.0023	0.0035	2.25	15.5	2.7843	intergenic	Atp1b1	7945
chr1	164473701	164473900	200	0.0231	0.0353	5.75	17.67	1.6194	intergenic	Atp1b1	15345
chr1	165082301	165082500	200	0.0107	0.0193	6.25	22.5	1.848	intergenic	Tbx19	55354
chr1	165109901	165110100	200	0.0023	0.0038	5	19.17	1.9386	intergenic	Tbx19	27754
chr1	165173001	165173200	200	0.009	0.0101	6.75	17.83	1.4016	intergenic	Sft2d2	1140
chr1	165526901	165527100	200	0.0067	0.0128	2.5	23.17	3.212	intron	Adcy10	0
chr1	165809601	165809800	200	0.0002	0.0001	2.75	16	2.5406	promoter	Cd247, Gm23402	0
chr1	166099801	166100000	200	0.0185	0.0378	5.5	20.33	1.8863	exon	Dusp27	0
chr1	166146601	166146800	200	0.0173	0.0251	10	25.33	1.341	exon	Gpa33	0
chr1	166357101	166357300	200	0.0001	0.0001	6	17.33	1.5305	intergenic	Tada1	21796
chr1	166359701	166359900	200	0.0119	0.0241	9.25	20	1.1125	intergenic	Tada1	19196
chr1	166388601	166388800	200	0.0071	0.0111	5.75	20.5	1.834	3' end	Tada1, Pogk	0
chr1	166581401	166581600	200	0.0123	0.0339	3.5	36.5	3.3825	intergenic	Gm22992	38761
chr1	166584801	166585000	200	0.0005	0.0004	7	17.5	1.3219	intergenic	Gm22992	35361
chr1	166593401	166593600	200	0.0052	0.0064	11	24	1.1255	intergenic	Gm22992	26761
chr1	166763201	166763400	200	0.0001	0.0001	5.25	19.83	1.9175	intron	Gm4954	0
chr1	166764501	166764700	200	0.0031	0.0072	40	87.17	1.1238	intron	Gm4954	0
chr1	166764901	166765100	200	0.0172	0.0202	17.25	29.17	0.7577	intron	Gm4954	0
chr1	167352701	167352900	200	0	0	4.75	17	1.8395	intron	Aldh9a1	0
chr1	167540901	167541100	200	0.002	0.0022	7.5	18	1.263	intergenic	Rxrg	57283
chr1	167824501	167824700	200	0.0153	0.0371	8.5	23.5	1.4671	intron	Lmx1a	0
chr1	168566901	168567300	400	0.0056	0.0092	4.75	22.92	2.2704	intergenic	mmu-mir-6348	76138
chr1	168617401	168617700	300	0.0091	0.0222	2.5	23.44	3.2292	intergenic	mmu-mir-6348	126638
chr1	168623201	168623500	300	0.0033	0.0078	17.83	3.67	-2.282	intergenic	mmu-mir-6348	132438
chr1	168665401	168665600	200	0.0042	0.0049	7.25	16	1.142	intergenic	mmu-mir-6348	174638
chr1	169091801	169092300	500	0.0054	0.0072	3.8	16.07	2.08	intergenic	mmu-mir-6354	72711
chr1	169113101	169113300	200	0.0099	0.0142	11	32.67	1.5703	intergenic	mmu-mir-6354	94011
chr1	169174701	169174900	200	0.0143	0.0318	2.75	19.67	2.8382	intergenic	mmu-mir-6354	155611
chr1	169193701	169194000	300	0.0001	0.0002	19.5	1	-4.2854	intergenic	mmu-mir-6354	174611
chr1	170016401	170016700	300	0.0126	0.0195	3.83	22.11	2.5281	intron	Ddr2	0
chr1	170017601	170018000	400	0.0124	0.0322	5.5	15.58	1.5025	intron	Ddr2	0
chr1	170120501	170121200	700	0.0001	0.0002	27.36	52.67	0.945	intergenic	Ddr2	9999
chr1	170262101	170262400	300	0.0128	0.0218	3.17	18.56	2.5508	intergenic	Gm6345	6361
chr1	170945701	170945900	200	0.0001	0.0001	8.25	21.17	1.3593	intergenic	Fcgr2b	14657
chr1	170948101	170948400	300	0.0089	0.0201	4.5	19	2.078	intergenic	Fcgr2b	12157
chr1	171020201	171020400	200	0.0157	0.0315	5	15.33	1.6167	intron	Fcgr4	0
chr1	171234801	171235100	300	0.0001	0.0001	5.67	19.11	1.7538	promoter	Ndufs2	0
chr1	171241901	171242100	200	0	0	6.25	20.33	1.7019	intron	Ndufs2	0
chr1	171258801	171259000	200	0.0096	0.0236	6.75	19	1.493	exon	Adamts4	0
chr1	171276101	171276300	200	0.0237	0.0488	4.75	20.5	2.1096	3' end	B4galt3, Ppox	0
chr1	171486001	171486200	200	0.0004	0.0006	7	20.33	1.5384	intergenic	B930036N10Rik	14367
chr1	171488201	171488400	200	0.0248	0.0396	5.75	20.67	1.8457	intergenic	B930036N10Rik	12167
chr1	171832601	171832800	200	0.0248	0.0484	5	15.67	1.6477	intergenic	Cd84	6896
chr1	171863401	171863600	200	0.0099	0.0123	8	16.17	1.0149	intron	Cd84	0
chr1	171894301	171894500	200	0.0102	0.0187	5.5	23	2.0641	intergenic	Gm10521	1163
chr1	172009901	172010100	200	0.0151	0.0305	4.5	32	2.8301	promoter	Vangl2	0
chr1	172066701	172066900	200	0.0023	0.0025	7	16.5	1.237	3' end	Ncstn	0
chr1	172084501	172084700	200	0.0244	0.0388	4	22.5	2.4919	intron	Copa	0
chr1	172128501	172128800	300	0.0055	0.0085	2.83	23.89	3.0758	3' end	Pex19	0
chr1	172286101	172286300	200	0.0058	0.0086	6	15.17	1.3379	exon	Atp1a2, Igsf8	0
chr1	172369801	172370100	300	0.0001	0.0001	2.83	17.44	2.6222	exon	Kcnj10	0
chr1	172588701	172588900	200	0.0169	0.0315	4.75	22	2.2115	intron	Slamf8	0
chr1	172717101	172717300	200	0.0225	0.0441	3.5	21.67	2.63	intergenic	Crp	17134
chr1	172884501	172884700	200	0.0124	0.0225	11.25	32.5	1.5305	intergenic	Apcs	9261
chr1	173572901	173573100	200	0.0001	0.0001	5.5	16	1.5406	intron	Pydc4	0
chr1	174787501	174787800	300	0.0066	0.0097	6.33	25.11	1.9873	intron	Fmn2	0
chr1	174837101	174837300	200	0.0011	0.0012	7.5	21.67	1.5305	exon	Grem2	0
chr1	175222501	175222700	200	0.0129	0.0217	5.25	18.17	1.7909	intron	Rgs7	0
chr1	175482001	175482300	300	0	0	7	19.22	1.4573	intron	Rgs7	0
chr1	175798601	175799000	400	0.0002	0.0002	46.75	7.25	-2.6889	intron	Wdr64	0
chr1	175887501	175887700	200	0.0178	0.031	12.75	36.33	1.5108	exon	Exo1	0
chr1	175892901	175893100	200	0	0	6.75	21.17	1.6488	exon	Exo1	0
chr1	176139901	176140100	200	0.0028	0.0031	7.25	19.83	1.4519	exon	Pld5	0
chr1	176545201	176545400	200	0.0207	0.022	6	15.33	1.3536	intergenic	Gm26104	155216
chr1	176547801	176548000	200	0.0114	0.0249	10	28.67	1.5194	intergenic	Gm26104	152616
chr1	176581101	176581300	200	0.0152	0.033	12.75	29.83	1.2264	intergenic	Gm26104	119316
chr1	176587201	176587400	200	0.021	0.0421	5.25	25	2.2515	intergenic	Gm26104	113216
chr1	176899401	176899600	200	0.0032	0.0083	3	16.33	2.4448	intron	Sdccag8	0
chr1	177463401	177463600	200	0.0225	0.0383	7.25	15.17	1.0649	intergenic	Zbtb18	12640
chr1	177923701	177923900	200	0.0044	0.004	10.25	27	1.3973	intergenic	Gm16432	67534
chr1	177924801	177925000	200	0.0114	0.0184	17.75	32.17	0.8577	intergenic	Gm16432	66434
chr1	177969401	177969600	200	0.0115	0.027	4	20.17	2.3339	intergenic	Gm16432	21834
chr1	177969901	177970100	200	0.0137	0.025	5.25	29.5	2.4903	intergenic	Gm16432	21334
chr1	178066401	178066700	300	0.0072	0.0185	6.5	21.44	1.7221	intergenic	Gm16432	18109
chr1	178092901	178093100	200	0.0165	0.0342	6.75	22.33	1.7262	intergenic	Gm16432	44609
chr1	178126701	178126900	200	0.0128	0.0208	5.5	18	1.7105	intergenic	Desi2	60516
chr1	178134401	178134600	200	0.0213	0.0276	8	15.33	0.9386	intergenic	Desi2	52816
chr1	178266401	178266600	200	0.0003	0.0003	7.25	22.83	1.6551	intergenic	Gm9982	9105
chr1	178340601	178340800	200	0.0179	0.0256	8.5	18.67	1.1349	intergenic	Hnrnpu	2803
chr1	178415501	178415700	200	0.0162	0.0228	4.25	20.17	2.2464	intron	Efcab2	0
chr1	178957301	178957500	200	0.0169	0.0251	9	24.17	1.425	3' end	Smyd3	0
chr1	179234801	179235100	300	0.0033	0.006	3.67	17.67	2.2685	intron	Smyd3	0
chr1	179366701	179366900	200	0.0245	0.0398	6	16.5	1.4594	intron	Smyd3	0
chr1	179392401	179392600	200	0.0062	0.0117	4.5	17.83	1.9866	intron	Smyd3	0
chr1	179894301	179894500	200	0.0119	0.0211	8	37.5	2.2288	intergenic	Cdc42bpa	65971
chr1	179945001	179945200	200	0.0153	0.015	6.75	18.17	1.4283	intergenic	Cdc42bpa	15271
chr1	180196701	180196900	200	0.0001	0.0001	4	15.83	1.9849	promoter	Adck3	0
chr1	180591101	180591400	300	0.0008	0.0008	5.17	16.56	1.68	exon	Parp1	0
chr1	180845801	180846100	300	0	0	25.5	1.22	-4.3829	intergenic	Sde2	5050
chr1	180887301	180887500	200	0.0133	0.0288	5	15.83	1.663	intergenic	Lefty2	5607
chr1	181054901	181055200	300	0.0002	0.0003	4.33	15.44	1.8335	exon	9130409I23Rik	0
chr1	181242101	181242300	200	0.0002	0.0001	6	20.67	1.7843	promoter	Rpl35a-ps2	0
chr1	181268201	181268400	200	0.0147	0.019	13	23.67	0.8643	intergenic	Rpl35a-ps2	25833
chr1	181697801	181698000	200	0.0094	0.0189	3.5	21.33	2.6077	intergenic	Dnah14	40987
chr1	181714301	181714500	200	0.0006	0.0005	6.25	16.17	1.3711	intergenic	Dnah14	24487
chr1	181745901	181746100	200	0.0001	0.0001	6	25.83	2.1062	exon	Dnah14	0
chr1	181751501	181751700	200	0.0051	0.0081	7.75	20	1.3677	intron	Dnah14	0
chr1	181828701	181828900	200	0.0012	0.0019	5	16.17	1.693	exon	Lbr	0
chr1	182109101	182109300	200	0.0212	0.0358	4	21.17	2.4037	intergenic	Srp9	15436
chr1	182142301	182142500	200	0.0247	0.0473	3.75	25.67	2.7749	intergenic	Srp9	9893
chr1	182173901	182174100	200	0.0168	0.0458	9	40.83	2.1817	intergenic	Vmn1r1	15581
chr1	182177001	182177400	400	0.0025	0.0041	7.5	20.5	1.4507	intergenic	Vmn1r1	18681
chr1	182188801	182189000	200	0.0205	0.0432	4.75	25.83	2.4432	intergenic	Vmn1r1	30481
chr1	182219701	182219900	200	0.0002	0.0001	9.25	22.5	1.2824	intergenic	Degs1	55871
chr1	182261101	182261500	400	0.003	0.0049	5.25	20.5	1.9652	intergenic	Degs1	14271
chr1	182263001	182263200	200	0.017	0.0282	6.25	29	2.2141	intergenic	Degs1	12571
chr1	182276601	182277000	400	0.0041	0.0082	6.38	21.83	1.776	3' end	Degs1	0
chr1	182278501	182278700	200	0.017	0.0264	5.5	22.83	2.0536	3' end	Degs1	0
chr1	182371201	182371400	200	0.0006	0.0005	6.75	17	1.3326	intergenic	Gm5706	21142
chr1	182431601	182431800	200	0.0044	0.0066	8	27.17	1.7638	exon	Trp53bp2	0
chr1	182547001	182547200	200	0.0227	0.0262	6.5	16.17	1.3145	intergenic	Capn8	17806
chr1	182784201	182784400	200	0.0203	0.0366	8.25	18.17	1.1388	intron	Susd4	0
chr1	183088401	183088700	300	0.014	0.0274	5.83	33.44	2.5194	exon	Disp1	0
chr1	183120601	183120900	300	0.0162	0.0241	3.67	18.67	2.3479	intron	Disp1	0
chr1	183276501	183276800	300	0.0102	0.0213	4.83	33.78	2.805	3' end	Brox	0
chr1	183299301	183299600	300	0	0	645.67	1202.44	0.8971	intron	Aida	0
chr1	183360901	183361100	200	0.0253	0.0466	6.5	23.5	1.8541	intron	Mia3	0
chr1	183564101	183564300	200	0.0041	0.006	6.75	20.17	1.579	intergenic	Gm8214	117477
chr1	183565701	183565900	200	0.0074	0.0106	15.75	10.67	-0.5622	intergenic	Gm8214	115877
chr1	184068901	184069200	300	0.0017	0.0025	5.67	19.67	1.7952	exon	Dusp10	0
chr1	184154701	184154900	200	0.0066	0.012	5.25	27.5	2.389	intergenic	Dusp10	79064
chr1	184374701	184375000	300	0	0	21	8.78	-1.2585	intergenic	Gm23349	205108
chr1	184464401	184464600	200	0.005	0.0058	7.75	16.5	1.0902	intergenic	Gm23349	115508
chr1	184584701	184584900	200	0.0065	0.0093	2.25	15.17	2.7529	intergenic	Gm23349	4494
chr1	184874301	184874500	200	0.0203	0.032	6.5	29.5	2.1822	exon	C130074G19Rik	0
chr1	184923001	184923200	200	0.0182	0.0329	7.75	17.67	1.1888	intron	Mark1	0
chr1	184957101	184957300	200	0.0198	0.0267	7.25	16	1.142	intron	Mark1	0
chr1	185144001	185144400	400	0.0055	0.0083	4.63	18.17	1.9738	intergenic	Rab3gap2	59767
chr1	185250801	185251000	200	0	0	3	15.5	2.3692	exon	Rab3gap2	0
chr1	185278101	185278300	200	0.0122	0.0153	8.25	16.33	0.9854	exon	Rab3gap2	0
chr1	185303501	185303700	200	0.0007	0.0006	9.5	21.33	1.1671	intron	Iars2	0
chr1	185319001	185319500	500	0.0006	0.001	9.1	36.2	1.9921	intron	Iars2	0
chr1	185349801	185350000	200	0.0174	0.0344	6.5	19.17	1.5601	intron	Bpnt1	0
chr1	185591701	185591900	200	0.0006	0.0008	2	15.83	2.9849	intergenic	Slc30a10	122938
chr1	186737201	186737400	200	0.0082	0.0121	7.5	16.5	1.1375	intron	Rrp15	0
chr1	186969401	186969600	200	0.0085	0.0103	8.75	17.5	1	exon	D1Pas1	0
chr1	187063001	187063300	300	0.0209	0.0391	5.17	26.56	2.3617	intron	Spata17	0
chr1	187118601	187118900	300	0.0001	0.0001	4	16.11	2.01	intron	Spata17	0
chr1	187348601	187348800	200	0.0057	0.0109	6.75	28.83	2.0948	3' end	Gpatch2	0
chr1	188051801	188052000	200	0.0285	0.0451	6.75	19.67	1.5428	intron	Esrrg	0
chr1	188770701	188771000	300	0	0	3.67	16	2.1255	intron	Ush2a	0
chr1	188905901	188906200	300	0.0046	0.0086	6.5	17.11	1.3964	intron	Ush2a	0
chr1	188912101	188912300	200	0.007	0.008	5.75	19.83	1.7863	exon	Ush2a	0
chr1	188983201	188983400	200	0.0149	0.0296	5.5	26.83	2.2865	exon	Kctd3	0
chr1	189198201	189198400	200	0	0	4.75	15.83	1.737	intergenic	Kcnk2	9530
chr1	189260001	189260200	200	0.0247	0.0469	5.25	31.17	2.5696	intron	Kcnk2	0
chr1	189768701	189768900	200	0.0129	0.0254	3	16	2.415	intron	Ptpn14	0
chr1	189840401	189840600	200	0.0216	0.0355	11	36.17	1.7172	exon	Ptpn14	0
chr1	189863001	189863200	200	0.0148	0.0229	8.75	26.5	1.5986	promoter	Ptpn14	0
chr1	189931601	189931800	200	0.0048	0.0057	7	15.33	1.1312	intergenic	Smyd2	9237
chr1	190160901	190161100	200	0.0002	0.0002	6	17.33	1.5305	exon	Prox1	0
chr1	190200101	190200300	200	0.0001	0	6	18.67	1.6374	intron	Gm17566	0
chr1	190368001	190368200	200	0.0045	0.0068	6.25	19.17	1.6167	intergenic	Gm23153	114644
chr1	190484501	190484700	200	0.0187	0.0374	2.75	17.33	2.656	intergenic	Gm23153	1343
chr1	190616301	190616600	300	0.0035	0.0068	21.67	1	-4.4374	intergenic	Rps6kc1	83601
chr1	190800201	190800400	200	0.0125	0.0142	5	28.17	2.494	exon	Rps6kc1	0
chr1	190985301	190985500	200	0.0204	0.0236	7	18.33	1.389	intergenic	Vash2	6004
chr1	191108501	191108700	200	0.0126	0.0261	9.5	28.17	1.568	3' end	Batf3	0
chr1	191156901	191157100	200	0.0209	0.0428	5.5	34.33	2.6421	intergenic	Fam71a	5483
chr1	191342401	191342600	200	0.005	0.0058	7.75	16.5	1.0902	intron	Tmem206	0
chr1	191388701	191388900	200	0.0037	0.0079	2.75	15.67	2.5102	intron	Ppp2r5a	0
chr1	191500301	191500500	200	0	0	6.75	23.83	1.82	intergenic	Dtl	36864
chr1	191613001	191613200	200	0.0008	0.0015	6.75	28	2.0525	exon	Ints7	0
chr1	191890401	191890600	200	0.0205	0.0396	8	31	1.9542	3' end	1700034H15Rik	0
chr1	191935001	191935300	300	0.0222	0.0408	2.83	18.11	2.6763	intergenic	Slc30a1	21753
chr1	192155901	192156100	200	0.0068	0.0077	4.25	16.83	1.9858	intergenic	Gm10516	4887
chr1	192471001	192471200	200	0.0081	0.0157	4	15.83	1.9849	intron	Kcnh1	0
chr1	192471801	192472000	200	0.0058	0.009	3.5	16.67	2.2515	intron	Kcnh1	0
chr1	192577601	192577800	200	0.0244	0.0464	5.25	29.17	2.4739	intron	Hhat	0
chr1	192813001	192813200	200	0.0153	0.0182	9.5	24.67	1.3766	intergenic	A730013G03Rik	19968
chr1	192933101	192933400	300	0.0002	0.0002	6.33	17.33	1.4525	exon	Syt14	0
chr1	193808401	193808800	400	0.0001	0.0001	159.13	66.75	-1.2533	intergenic	4631405K08Rik	298597
chr1	193809801	193810200	400	0.0127	0.0304	11.25	38.92	1.7905	intergenic	4631405K08Rik	299997
chr1	193816201	193816400	200	0.0139	0.0249	3.25	16	2.2996	intergenic	4631405K08Rik	306397
chr1	195258801	195259000	200	0.0142	0.0179	8.25	16.17	0.9706	intergenic	pRNA	17793
chr1	195262301	195262500	200	0.0159	0.0252	5.5	31.5	2.5178	intergenic	pRNA	21293
chr1	195265601	195265800	200	0.0096	0.0161	8	31.17	1.9619	intergenic	pRNA	24593
chr1	195281701	195282200	500	0.0004	0.0006	5.7	17.67	1.632	intergenic	pRNA	40693
chr1	195321701	195321900	200	0.0167	0.039	2	18	3.1699	intergenic	pRNA	80693
chr1	195357201	195357500	300	0.0242	0.042	6.5	21.89	1.7517	intergenic	pRNA	116193
chr2	3075301	3075500	200	0.0008	0.0009	5.75	17	1.5639	promoter	CU207330.1	87
chr2	3426001	3426400	400	0	0	21.25	2.75	-2.95	intron	Dclre1c	0
chr2	3485701	3485900	200	0.0074	0.0162	4.75	15.83	1.737	intergenic	Hspa14	2949
chr2	3970701	3970900	200	0.0105	0.023	6.25	27.67	2.1462	intergenic	Gm13191	41561
chr2	4639001	4639200	200	0.0154	0.0313	8.25	22	1.415	3' end	Prpf18	0
chr2	4959501	4959900	400	0.0157	0.0246	3.25	19.08	2.5538	promoter	Gm13192	0
chr2	4993701	4993900	200	0.0242	0.0481	3	21	2.8074	promoter	Mcm10	0
chr2	5004601	5004800	200	0.0263	0.0493	4.75	21.33	2.1671	promoter	Mcm10	0
chr2	5795201	5795400	200	0.0021	0.003	7.25	19	1.3899	3' end	Cdc123	0
chr2	5840801	5841000	200	0.0246	0.0443	7.75	19.83	1.3557	intron	Cdc123	0
chr2	5862201	5862400	200	0.0024	0.0031	7	20.33	1.5384	3' end	Nudt5, Gm13199	0
chr2	6090301	6090500	200	0.0074	0.0117	7.5	23.17	1.6271	intergenic	Proser2	9524
chr2	6365501	6365700	200	0.0174	0.0326	2.75	16	2.5406	intron	Usp6nl	0
chr2	7274201	7274400	200	0	0	18.25	3.83	-2.2512	intron	Celf2	0
chr2	7404101	7404300	200	0.0023	0.0031	8.5	23.83	1.4874	intron	Celf2	0
chr2	7405601	7405800	200	0.0021	0.0025	5	18.5	1.8875	intron	Celf2	0
chr2	7630201	7630500	300	0.0004	0.0006	5.17	18.33	1.8272	promoter	Gm13210	575
chr2	8189301	8189800	500	0.0102	0.0213	3	20.93	2.8028	intergenic	Gm13254	41435
chr2	9026701	9026900	200	0.0002	0.0001	5.75	16.17	1.4914	intergenic	Gm13217	14216
chr2	9027201	9027400	200	0.0129	0.0215	4.25	16.33	1.9423	intergenic	Gm13217	13716
chr2	9555501	9555700	200	0.0013	0.0012	7	16.67	1.2515	intergenic	Gm13220	20135
chr2	9811501	9811700	200	0.0059	0.0132	4.5	22.5	2.3219	intergenic	Gata3	45377
chr2	9813601	9813800	200	0.0017	0.0022	5.75	17.83	1.6329	intergenic	Gata3	43277
chr2	9822801	9823000	200	0.0145	0.0284	8	20.67	1.3692	intergenic	Gata3	34077
chr2	9858301	9858500	200	0.0311	0.0469	10.5	36.17	1.7843	exon	Gata3	0
chr2	9977601	9977800	200	0.0172	0.0355	2.75	16.5	2.585	intron	Taf3	0
chr2	10102001	10102200	200	0.0072	0.0123	7.75	20.67	1.415	exon	Itih2	0
chr2	10339701	10339900	200	0.0002	0.0002	6	16.5	1.4594	3' end	Gm13261	0
chr2	10430401	10430700	300	0.0097	0.0192	5	17.56	1.8119	intron	Sfmbt2	0
chr2	10888201	10888400	200	0.0005	0.0004	8.5	20.17	1.2464	intergenic	Gm13265	10265
chr2	11008801	11009000	200	0.0006	0.0006	7	20.67	1.5619	intergenic	Gm23877	5761
chr2	11013701	11014100	400	0.004	0.0072	4.63	16.17	1.8055	3' end	Gm23877	661
chr2	11350901	11351200	300	0.0199	0.0352	7.67	28.89	1.9138	intergenic	Gm13295	1313
chr2	11416201	11416400	200	0.0043	0.0067	7	25	1.8365	intergenic	Gm13296	3821
chr2	11480201	11480400	200	0.0069	0.0155	6.5	20.17	1.6335	3' end	Pfkfb3	0
chr2	11579901	11580100	200	0.0002	0.0002	5.25	15.17	1.5305	intergenic	Rbm17	5338
chr2	11594901	11595100	200	0.0218	0.0464	7.25	18.33	1.3384	intron	Rbm17	0
chr2	11696801	11697000	200	0.0023	0.0024	6.75	15.67	1.2147	intergenic	Il2ra	3609
chr2	11744501	11744900	400	0.0002	0.0003	3.25	28.25	3.1197	promoter	Fbxo18	0
chr2	12043201	12043400	200	0.0245	0.0438	8	34.17	2.0945	intergenic	Gm13310	39211
chr2	12497401	12497600	200	0.0055	0.0103	6.5	17.5	1.4288	intergenic	Gm13321	75377
chr2	13283201	13283400	200	0.0122	0.0174	6	17.33	1.5305	intron	Cubn, Gm13270	0
chr2	13830701	13830900	200	0.0076	0.0119	7.25	23.17	1.676	intergenic	St8sia6	36892
chr2	13856701	13856900	200	0.0001	0.0001	6.5	18	1.4695	intergenic	St8sia6	62892
chr2	13950201	13950400	200	0.0076	0.0141	5.25	20.83	1.9885	intergenic	Ptpla	25162
chr2	14361701	14362000	300	0	0	16.67	2.44	-2.7694	intergenic	Slc39a12	26315
chr2	14376401	14376600	200	0.0055	0.0092	4.25	17.67	2.0555	intergenic	Slc39a12	11715
chr2	15127401	15127700	300	0.0048	0.0066	3.5	18.11	2.3714	promoter	Gm13313	0
chr2	15194001	15194200	200	0.0083	0.0201	5.75	22.33	1.9576	intergenic	Gm13313	65322
chr2	15196601	15196800	200	0.0104	0.0131	7.5	15.33	1.0317	intergenic	Gm13313	67922
chr2	15244601	15244800	200	0.0185	0.0322	5.25	32	2.6077	intergenic	Gm13367	97820
chr2	15579801	15580100	300	0.0059	0.0104	21.17	2.56	-3.0501	intergenic	Gm13364	66861
chr2	16109101	16109300	200	0.0029	0.0075	6	27.83	2.2138	intron	Gm13318	0
chr2	16260601	16260800	200	0.003	0.003	5.75	15.83	1.4613	intergenic	Gm13319	9687
chr2	16581001	16581200	200	0.0026	0.0035	7.25	31.5	2.1193	intron	Plxdc2	0
chr2	17307901	17308100	200	0.008	0.0139	6.25	18.67	1.5785	intergenic	Nebl	35808
chr2	17616401	17616600	200	0.0001	0	12.25	31.83	1.3778	intron	Nebl	0
chr2	17617501	17617700	200	0.0235	0.0429	6	20.67	1.7843	intron	Nebl	0
chr2	17652001	17652200	200	0.0307	0.0338	47	46.33	-0.0206	intron	Nebl	0
chr2	17815001	17815200	200	0.006	0.0088	7	24.5	1.8074	intergenic	Gm13323	17016
chr2	18328801	18329300	500	0.0089	0.0249	4.5	16.6	1.8832	intron	Dnajc1	0
chr2	19605601	19605800	200	0.0039	0.0066	4.75	19.5	2.0375	intergenic	Gm13348	28233
chr2	19833901	19834100	200	0.0108	0.0174	7	15.5	1.1468	intergenic	Etl4	75679
chr2	20253901	20254100	200	0.0036	0.0059	8.25	24	1.5406	intron	Etl4	0
chr2	20255301	20255600	300	0	0	16.17	37.44	1.2117	intron	Etl4	0
chr2	20258401	20258600	200	0.0106	0.023	7.75	37.67	2.281	intron	Etl4	0
chr2	20384901	20385300	400	0.0034	0.0081	10.75	31.5	1.551	intron	Etl4	0
chr2	20388601	20388800	200	0.0235	0.0453	16.5	44.83	1.4421	intron	Etl4	0
chr2	20499401	20499600	200	0.0001	0	5.5	16.83	1.6138	intron	Etl4	0
chr2	20880701	20881300	600	0.0047	0.01	4.08	16.33	2	exon	Arhgap21	0
chr2	21140101	21140600	500	0.0016	0.0018	5.6	16.67	1.5735	intron	Gm13377	0
chr2	21330301	21330500	200	0.0059	0.0071	7.75	16.5	1.0902	intergenic	Gm13327	11424
chr2	21397601	21397800	200	0.0363	0.0473	6	21.83	1.8635	intron	Gpr158	0
chr2	21602801	21603000	200	0.0302	0.047	5.75	24.33	2.0813	intron	Gpr158	0
chr2	21625401	21625700	300	0.0053	0.0095	5	20.89	2.0627	intron	Gpr158	0
chr2	22001701	22002100	400	0.0143	0.0273	5.75	23.17	2.0104	intergenic	Gm13337	65725
chr2	22006001	22006200	200	0.0223	0.0385	5.25	30.17	2.5226	intergenic	Gm13337	61625
chr2	22962301	22962500	200	0.0171	0.0284	2.75	15.33	2.4792	promoter	Abi1	0
chr2	23166701	23166900	200	0.018	0.0312	4.25	15.67	1.8822	intron	Yme1l1	0
chr2	23290901	23291100	200	0.0004	0.0003	9.75	22.33	1.1957	intergenic	4931423N10Rik	23771
chr2	23293801	23294000	200	0.0185	0.0353	12.5	31.17	1.3181	intergenic	4931423N10Rik	26671
chr2	23594101	23594300	200	0.0074	0.0162	7.75	24.5	1.6605	intergenic	Spopl	21994
chr2	24164901	24165100	200	0.001	0.0017	7.25	25.5	1.8144	intergenic	Il1f8	4381
chr2	24440701	24440900	200	0.0147	0.0304	4.75	16.5	1.7965	promoter	Pax8, Gm13415	0
chr2	25047601	25047800	200	0.0211	0.0356	6.5	20.33	1.6453	exon	Pnpla7	0
chr2	25245801	25246000	200	0.0281	0.0395	7.25	21.83	1.5905	3' end	Ndor1	0
chr2	25313401	25313600	200	0.0085	0.0178	5	26.33	2.3969	3' end	Grin1	0
chr2	25437501	25437800	300	0.0019	0.0033	4.67	22.11	2.2443	exon	Abca2	0
chr2	25442801	25443100	300	0.008	0.0212	4.5	17	1.9175	promoter	Abca2	0
chr2	25445001	25445200	200	0.0025	0.0029	6.25	15.67	1.3258	promoter	Abca2	0
chr2	25684301	25684500	200	0.0183	0.0321	3.25	15.5	2.2538	exon	Lcn10	0
chr2	25701501	25701700	200	0.0265	0.0387	7	19.83	1.5025	exon	Obp2a	0
chr2	25721501	25721700	200	0.0176	0.0271	5.75	17.67	1.6194	intergenic	A230005M16Rik	11784
chr2	25747501	25747800	300	0.0001	0.0001	7.33	18.44	1.3306	intergenic	Obp2b	7403
chr2	25911001	25911200	200	0.0017	0.0019	4.75	16.5	1.7965	exon	Kcnt1	0
chr2	26125001	26125200	200	0.0097	0.0114	12.25	22.67	0.8878	intergenic	Nacc2	1780
chr2	26333301	26333500	200	0.0033	0.0037	8	17.33	1.1155	intron	Gpsm1	0
chr2	26336801	26337000	200	0.0128	0.0268	4	22.83	2.5131	intron	Gpsm1	0
chr2	26383501	26383700	200	0.0133	0.0248	5.5	20	1.8625	3' end	Sdccag3, Gm13563	0
chr2	26386901	26387100	200	0	0	5.5	17	1.628	promoter	Sdccag3, Gm13563	0
chr2	26462301	26462500	200	0.0061	0.0071	6.75	18	1.415	promoter	Notch1	0
chr2	26882601	26882800	200	0.0007	0.0005	5.75	19	1.7244	intergenic	Surf6	5827
chr2	26978301	26978500	200	0.0161	0.0374	4.25	23.83	2.4874	exon	Adamts13	0
chr2	26991301	26991500	200	0.0235	0.0394	3.25	15.67	2.2692	exon	Adamts13	0
chr2	27000001	27000300	300	0	0	8.5	25	1.5564	intron	Adamts13	0
chr2	27002001	27002200	200	0	0	14	44.33	1.663	intron	Adamts13	0
chr2	27034401	27034600	200	0.0003	0.0002	3.25	15.17	2.2224	promoter	Gm13397	79
chr2	27103001	27103200	200	0.0244	0.0469	7	24.5	1.8074	promoter	Adamtsl2	0
chr2	27129301	27129500	200	0.0213	0.0429	6.25	16	1.3561	intron	Fam163b	0
chr2	27239601	27239800	200	0.0236	0.0459	6.75	19.33	1.5181	exon	Sardh	0
chr2	28469401	28469700	300	0.0104	0.0139	6.67	23	1.7866	exon	Mrps2	0
chr2	28545001	28545200	200	0.0238	0.0405	6	16	1.415	promoter	Ralgds	0
chr2	28783901	28784100	200	0.0014	0.0017	6.25	21.17	1.7599	intron	Ak8	0
chr2	28934301	28934500	200	0.0138	0.0268	10.5	34.17	1.7022	promoter	Gm13394	0
chr2	29094601	29094800	200	0.0012	0.0012	7.5	17.83	1.2496	promoter	Gm13393	99
chr2	29110401	29110600	200	0.0059	0.0068	16.25	35.67	1.1341	intergenic	Setx	13580
chr2	29930401	29930600	200	0.0026	0.0028	7.75	17.17	1.1473	3' end	Odf2	0
chr2	30026601	30026800	200	0.0082	0.0115	6.5	15.33	1.2382	promoter	Sptan1	0
chr2	30038301	30038500	200	0.0083	0.0124	6.75	16.5	1.2895	exon	Wdr34	0
chr2	30146601	30146900	300	0.0001	0.0001	4.5	15.22	1.7582	3' end	Tbc1d13	0
chr2	30173301	30173500	200	0.0078	0.0178	2.5	23	3.2016	3' end	Endog, D2Wsu81e	0
chr2	30340601	30340800	200	0.0011	0.0029	5	20.17	2.012	exon	Nup188	0
chr2	30349101	30349300	200	0.0085	0.0123	4.5	19.17	2.0906	3' end	Sh3glb2	0
chr2	30553601	30553800	200	0.0006	0.0009	3.75	15.67	2.0627	intergenic	Gm14487	14578
chr2	30892601	30892800	200	0.0127	0.0193	4.5	21.5	2.2563	3' end	Ptges	0
chr2	30924001	30924200	200	0.0187	0.0306	5	17.5	1.8074	promoter	Gm13400, Ptges	0
chr2	31280701	31280900	200	0.0011	0.0016	7.5	22.17	1.5634	exon	Ncs1	0
chr2	31392901	31393100	200	0.0003	0.0002	8.25	20.33	1.3014	exon	Hmcn2	0
chr2	31598501	31598700	200	0.0372	0.0434	7.25	15.67	1.1116	3' end	Fubp3	0
chr2	31725401	31725600	200	0.0271	0.0453	5.75	18.67	1.6988	intron	Abl1	0
chr2	32145601	32146000	400	0.0068	0.0115	4.38	22.75	2.3785	intergenic	Prrc2b	5081
chr2	32192301	32192500	200	0.0044	0.0078	7.25	21.17	1.5457	intron	Prrc2b	0
chr2	32212101	32212300	200	0.0002	0.0001	7	18.5	1.4021	promoter	Prrc2b	0
chr2	32214801	32215100	300	0.0074	0.0112	6.17	29.11	2.239	promoter	Prrc2b	0
chr2	32303701	32303900	200	0.0089	0.0193	9.5	26	1.4525	3' end	Golga2	0
chr2	32330801	32331000	200	0.0007	0.0006	9.5	21.33	1.1671	intron	Dnm1	0
chr2	32400901	32401100	200	0.0031	0.0056	6	22	1.8745	3' end	Ptges2	0
chr2	32452901	32453100	200	0.0105	0.0221	3.75	16.67	2.152	exon	Naif1	0
chr2	32473301	32473500	200	0.0262	0.0466	10.75	44.67	2.0549	intergenic	Naif1	16347
chr2	32495501	32495700	200	0.0218	0.0334	4.5	20.67	2.1993	intergenic	Gm13412	29330
chr2	32692501	32692700	200	0	0	9	23.83	1.405	3' end	Fpgs	0
chr2	32764601	32764800	200	0.0002	0.0002	4.25	17.5	2.0418	3' end	Ttc16	0
chr2	32800601	32800800	200	0.0165	0.031	3.5	16.83	2.2659	exon	Stxbp1	0
chr2	32920101	32920300	200	0.0002	0.0002	6.5	28.17	2.1155	3' end	Fam129b	0
chr2	33137101	33137300	200	0.0126	0.0298	5.75	19.67	1.7741	3' end	Ralgps1	0
chr2	33391001	33391300	300	0.0001	0.0001	6.67	18.67	1.4854	intergenic	Zbtb34	14807
chr2	33411001	33411200	200	0.0075	0.0131	6.25	24	1.9411	3' end	Zbtb34	0
chr2	33411501	33411700	200	0.0017	0.0025	5.5	20	1.8625	3' end	Zbtb34	0
chr2	33412401	33412600	200	0.0001	0.0001	5	15.17	1.6009	3' end	Zbtb34	0
chr2	33454201	33454400	200	0.0035	0.0085	7.25	25.67	1.8238	3' end	Zbtb43	0
chr2	33489101	33489400	300	0.0081	0.0177	5.17	19.33	1.9038	promoter	Gm13530	381
chr2	33697401	33697600	200	0.0003	0.0002	5.5	15.33	1.4792	intergenic	9430024E24Rik	18760
chr2	34057001	34057200	200	0.0004	0.0003	6.75	17.33	1.3606	intron	C230014O12Rik	0
chr2	34497701	34497900	200	0	0	4.5	17.33	1.9455	3' end	Mapkap1	0
chr2	34650001	34650200	200	0.0196	0.0392	6.5	15.83	1.2845	promoter	Gm13414	0
chr2	35315901	35316100	200	0.0246	0.0406	4.5	17.17	1.9316	exon	Stom	0
chr2	35521601	35521900	300	0.0076	0.017	11.33	33.67	1.5707	intergenic	Gm13447	15510
chr2	35636801	35637000	200	0.0243	0.0393	5.75	18	1.6464	intron	Dab2ip	0
chr2	35710101	35710300	200	0.0149	0.0322	8.25	23.17	1.4896	promoter	Dab2ip	0
chr2	36349301	36349500	200	0.0003	0.0002	7	18	1.3626	intergenic	Olfr337-ps1	12220
chr2	36365201	36365500	300	0	0	7.33	21.11	1.5255	intergenic	Olfr338	11277
chr2	36463401	36463700	300	0.0163	0.0336	4.83	22.89	2.2436	intergenic	Olfr340	9875
chr2	36578201	36578500	300	0.0199	0.0393	4	16.67	2.0589	intergenic	Olfr344	8671
chr2	36763601	36763900	300	0.0001	0.0001	28.33	3.33	-3.0875	intergenic	Gm13438	4787
chr2	37282001	37282200	200	0.0076	0.0119	4.25	18.83	2.1478	promoter	Gm22306	0
chr2	37345101	37345300	200	0.0008	0.0006	51.5	29.83	-0.7876	intergenic	Pdcl	4773
chr2	38056001	38056200	200	0.023	0.032	15.25	9.5	-0.6828	intron	Dennd1a	0
chr2	38671901	38672100	200	0.0216	0.0352	4.75	18.67	1.9745	promoter	Gpr144-ps	0
chr2	39360401	39360600	200	0.0047	0.0076	4.75	15.83	1.737	intergenic	Gm13506	34812
chr2	39365801	39366000	200	0.0027	0.0041	18.25	36.67	1.0066	intergenic	Gm13506	29412
chr2	39421101	39421300	200	0.0212	0.0411	2	15.17	2.9228	intergenic	Gm13506	21370
chr2	39478801	39479000	200	0.0165	0.0422	4	17.83	2.1565	intergenic	Gm13454	45872
chr2	39585901	39586100	200	0.0027	0.0034	7.75	18.17	1.229	intergenic	Gm13452	10174
chr2	39645301	39645600	300	0.019	0.0347	4.17	17.33	2.0566	intergenic	Gm13452	69574
chr2	39704401	39704600	200	0.0049	0.0138	4.25	23	2.4361	intergenic	Gm13452	128674
chr2	39739901	39740100	200	0.0031	0.0057	7.75	22.67	1.5483	intergenic	Gm13452	164174
chr2	39744401	39744700	300	0.0007	0.0011	17.67	2	-3.143	intergenic	Gm13452	168674
chr2	40374401	40374600	200	0.0241	0.0445	8.25	36.33	2.1388	intergenic	Gm24467	75758
chr2	40895401	40895600	200	0.0002	0.0001	4	18.67	2.2224	intron	Lrp1b	0
chr2	41688401	41688600	200	0.0064	0.007	7.25	17	1.2295	intron	Lrp1b	0
chr2	42051401	42051800	400	0.0047	0.0092	3.88	17.67	2.1888	intron	Lrp1b	0
chr2	42056501	42056700	200	0.0067	0.0143	5.5	15.83	1.5255	intron	Lrp1b	0
chr2	42083301	42083500	200	0.0094	0.0216	2	15.5	2.9542	intron	Lrp1b	0
chr2	43261401	43261600	200	0.0006	0.0005	7.5	18.17	1.2763	intergenic	Gm13464	256863
chr2	43329401	43329600	200	0.0183	0.0314	7.25	27	1.8969	intergenic	Gm13464	188863
chr2	43408501	43408700	200	0.0302	0.0476	7	27.33	1.9652	intergenic	Gm13464	109763
chr2	43506001	43506200	200	0.0009	0.0014	12.5	47	1.9107	intergenic	Gm13464	12263
chr2	45760801	45761100	300	0.0048	0.0091	6.17	23.11	1.906	intergenic	Gm13465	7489
chr2	46296901	46297100	200	0.0089	0.0207	7	23.17	1.7266	intergenic	Gm23072	9235
chr2	46691101	46691300	200	0.0013	0.0015	5.5	20.17	1.8745	intergenic	Gm25264	84017
chr2	46840401	46840600	200	0.0003	0.0002	9	21.5	1.2563	intergenic	Gm25264	233317
chr2	47009901	47010200	300	0.0077	0.0169	10.17	53	2.3821	intergenic	Gm25264	402817
chr2	47041901	47042100	200	0.0058	0.0109	5.5	27.83	2.3393	intergenic	Gm25264	434817
chr2	47163601	47163800	200	0.0131	0.0232	7.5	16.67	1.152	intergenic	Gm25959	378183
chr2	47531301	47531600	300	0	0	3.5	19	2.4406	intergenic	Gm25959	10383
chr2	47573301	47573700	400	0.0003	0.0007	15.13	0.58	-4.6964	intergenic	Gm25959	31215
chr2	47617301	47617600	300	0.0159	0.0359	6.33	18.11	1.5158	promoter	Gm13468	0
chr2	48071001	48071300	300	0	0	109.83	31.33	-1.8095	intron	Gm13481	0
chr2	48484001	48484200	200	0.0041	0.0061	19.25	43.67	1.1817	intergenic	Gm13481	26755
chr2	48786201	48786400	200	0.0095	0.0186	5.5	16.67	1.5995	intergenic	Gm13489	23184
chr2	50991001	50991200	200	0.0199	0.0436	3	34.33	3.5166	intergenic	Gm13498	79151
chr2	50998601	50998800	200	0.0047	0.0053	8.75	18.17	1.0539	intergenic	Gm13498	86751
chr2	51000501	51000700	200	0.0048	0.01	4	17.67	2.143	intergenic	Gm13498	88651
chr2	51890501	51890700	200	0.0058	0.0075	8	19.5	1.2854	intergenic	Gm13493	18882
chr2	51911401	51911600	200	0.0189	0.0316	7	34.17	2.2872	intergenic	Rbm43	12847
chr2	52202401	52202700	300	0	0	4.67	15.11	1.6951	exon	Neb	0
chr2	52338501	52338700	200	0.0001	0.0001	5.25	19.17	1.8682	promoter	Neb	0
chr2	52477701	52477900	200	0.0001	0.0001	10	27.17	1.4418	exon	Cacnb4	0
chr2	52738501	52738700	200	0.0001	0.0001	5.25	15.67	1.5773	3' end	Stam2	0
chr2	53354301	53354500	200	0.0044	0.008	5.75	19	1.7244	intergenic	Gm13501	43008
chr2	53695301	53695500	200	0.0042	0.0076	4.25	15.83	1.8974	3' end	Gm13502	620
chr2	54329001	54329300	300	0.0024	0.0049	15.17	2.89	-2.3923	intergenic	Gm14034	27040
chr2	54817401	54817700	300	0.0033	0.006	5.33	15.11	1.5025	intron	Galnt13	0
chr2	55727001	55727200	200	0.0002	0.0002	4.25	17.33	2.028	intergenic	Gm13517	48347
chr2	55784701	55785000	300	0.0026	0.0076	6.17	20.11	1.7054	intergenic	Gm13517	7658
chr2	55936601	55936800	200	0	0	4.25	15.33	1.8511	intergenic	Gm13615	33894
chr2	56065101	56065300	200	0.0023	0.0041	14.5	39	1.4274	intergenic	Gm13518	25015
chr2	56068501	56068700	200	0.0265	0.0339	6.75	18.17	1.4283	intergenic	Gm13518	28415
chr2	56221901	56222100	200	0	0	5	18.67	1.9005	intergenic	Gm13518	181815
chr2	56765901	56766300	400	0.0001	0.0003	5.13	17.67	1.7854	intergenic	mmu-mir-195b	19510
chr2	57214601	57214800	200	0.0081	0.0171	7.5	40.83	2.4448	promoter	Gm13526	358
chr2	57216301	57217000	700	0.0073	0.0145	4.36	15.81	1.8593	intergenic	Gm13526	2058
chr2	57340001	57340200	200	0.0057	0.008	6	15.33	1.3536	exon	Gpd2	0
chr2	57364501	57364700	200	0.0149	0.0177	9.25	24.33	1.3954	exon	Gpd2	0
chr2	57495301	57495500	200	0.0054	0.0084	4.5	16.33	1.8598	intergenic	Gm13531	69591
chr2	57680401	57680600	200	0.0312	0.048	6.75	48.83	2.8549	intergenic	Gm25388	26578
chr2	57963401	57963700	300	0.0003	0.0005	4.17	18.11	2.1199	intergenic	Galnt5	34183
chr2	58229701	58229900	200	0.0036	0.005	5.25	18.33	1.8041	intergenic	Cytip	34168
chr2	58447101	58447400	300	0.0055	0.0132	7	21.11	1.5926	3' end	Acvr1	0
chr2	58600501	58600700	200	0.0021	0.0022	6.5	15.33	1.2382	intron	Upp2	0
chr2	58648001	58648300	300	0.0023	0.0038	4.67	20.11	2.1075	intron	Upp2	0
chr2	58652201	58652600	400	0	0	138.75	34.17	-2.0218	intron	Upp2	0
chr2	58674101	58674600	500	0.003	0.0066	7.5	20.6	1.4577	intron	Upp2	0
chr2	58799401	58799600	200	0.0123	0.0237	7.5	18.83	1.3283	intergenic	Upp2	6429
chr2	58832001	58832200	200	0.0006	0.0005	6.75	21.17	1.6488	intron	Ccdc148	0
chr2	59314601	59314800	200	0.0015	0.0023	4	18.33	2.1964	intron	Pkp4	0
chr2	59344801	59345000	200	0.0211	0.042	6.75	23.67	1.8099	exon	Pkp4	0
chr2	59345801	59346000	200	0.0024	0.0023	4.25	17.67	2.0555	intron	Pkp4	0
chr2	59657701	59657900	200	0.0001	0.0001	4.25	17.83	2.069	intron	Tanc1	0
chr2	59820201	59820400	200	0.0091	0.0181	7.25	19	1.3899	3' end	Tanc1	0
chr2	59932001	59932200	200	0.001	0.0012	3.25	15.5	2.2538	exon	Baz2b	0
chr2	60275001	60275200	200	0.0084	0.0104	7.25	15.17	1.0649	promoter	Cd302, Gm13573	0
chr2	60328401	60328600	200	0.0256	0.0467	8.75	29.33	1.7452	exon	Ly75	0
chr2	60428601	60428800	200	0.0156	0.0257	6.5	16.33	1.3293	exon	Pla2r1	0
chr2	60570601	60570800	200	0.0133	0.0212	8.75	21.33	1.2858	intergenic	Gm13566	6736
chr2	61178601	61178800	200	0.0248	0.0481	4	21.5	2.4263	intergenic	Gm13581	45991
chr2	61424801	61425000	200	0.0171	0.0337	10.75	25.67	1.2556	intergenic	Gm22338	67765
chr2	61444901	61445100	200	0.0001	0	5	15.83	1.663	intergenic	Gm22338	47665
chr2	61544401	61544800	400	0.001	0.0016	4.63	18.67	2.0129	intergenic	Tank	33784
chr2	62040001	62040200	200	0.0048	0.0101	5.5	16.33	1.5703	intergenic	Slc4a10	6261
chr2	62200201	62200500	300	0.0011	0.0022	4.67	25.22	2.4342	intron	Slc4a10	0
chr2	62268601	62268800	200	0.0004	0.0005	5	18.67	1.9005	3' end	Slc4a10	0
chr2	62560701	62561000	300	0	0	17.33	1.11	-3.9635	intron	Fap	0
chr2	63297301	63297600	300	0.0026	0.0026	3.33	18.44	2.4681	intergenic	Kcnh7	113013
chr2	63484701	63484900	200	0.0123	0.022	5.5	15.5	1.4948	intergenic	Gm23503	52506
chr2	63725201	63725400	200	0.0113	0.0247	6.25	31.17	2.3181	intergenic	Fign	246106
chr2	63839501	63839700	200	0.0025	0.0046	5	37	2.8875	intergenic	Fign	131806
chr2	64534801	64535000	200	0.0076	0.02	6	20.83	1.7959	intergenic	Gm13576	34862
chr2	64632401	64632600	200	0.0051	0.0064	6	21.17	1.8188	intergenic	Gm13576	61760
chr2	64700601	64700800	200	0.0025	0.0026	7.5	16.83	1.1664	intergenic	Gm13576	129960
chr2	64749501	64749700	200	0.0305	0.0422	5.75	20.5	1.834	intergenic	Gm13578	118298
chr2	65515301	65515500	200	0.0002	0.0002	5.25	15.17	1.5305	intron	Scn3a	0
chr2	65764601	65764800	200	0.0063	0.0074	8	16.67	1.0589	exon	Scn2a1	0
chr2	65784201	65784400	200	0.0147	0.0376	4.75	19.67	2.0498	intergenic	Scn2a1	16753
chr2	66047501	66047700	200	0.0001	0.0001	5	15.17	1.6009	intergenic	Csrnp3	15954
chr2	66052601	66052800	200	0.0041	0.0088	9	22.33	1.3112	intergenic	Csrnp3	21054
chr2	66194501	66194700	200	0.007	0.0079	9.25	27.17	1.5543	intron	Ttc21b	0
chr2	66306301	66306500	200	0.0309	0.045	5.75	23.5	2.031	intron	Scn1a	0
chr2	66850701	66851000	300	0.0094	0.0201	61	213.33	1.8062	intergenic	Gm13600	12261
chr2	67009701	67010100	400	0.0007	0.0013	34.75	4.58	-2.9225	intergenic	Gm13602	66650
chr2	67399901	67400200	300	0.0017	0.0031	4.33	16.44	1.924	intergenic	Gm13599	3409
chr2	68118601	68118800	200	0.0054	0.0125	9	23.83	1.405	3' end	B3galt1	0
chr2	68131601	68132000	400	0.0007	0.0011	5.75	16.83	1.5497	intergenic	Gm13606	3663
chr2	68134301	68134600	300	0.003	0.0059	4.5	21.33	2.2451	intergenic	Gm13606	1063
chr2	68136001	68136200	200	0.0063	0.0146	4.5	22.67	2.3326	promoter	Gm13606	0
chr2	68568501	68568700	200	0	0	5.75	18.5	1.6859	intergenic	Gm13597	12750
chr2	68601801	68602000	200	0.0149	0.0378	3.25	16.17	2.3145	exon	4933409G03Rik	0
chr2	68926301	68926500	200	0.0086	0.0149	4.5	17.83	1.9866	intron	Cers6	0
chr2	69448401	69448600	200	0.0005	0.0008	4.75	17.17	1.8536	intron	Lrp2	0
chr2	69460301	69460500	200	0.0004	0.0003	6.5	16.83	1.3728	exon	Lrp2	0
chr2	69510801	69511100	300	0.0014	0.0013	4.67	15.11	1.6951	exon	Lrp2	0
chr2	69670401	69670700	300	0.0047	0.0093	5.83	25.11	2.1059	promoter	Klhl41	0
chr2	69679601	69679800	200	0.0048	0.0106	3	18.67	2.6374	exon	Klhl41	0
chr2	69712301	69712500	200	0.0116	0.0294	7.25	34.17	2.2365	promoter	Fastkd1	0
chr2	69749901	69750100	200	0.0027	0.0039	3.25	18.67	2.5219	3' end	Ppig	0
chr2	70078601	70078800	200	0.0154	0.0276	6.5	18.33	1.496	intron	Myo3b	0
chr2	70264401	70264700	300	0.0014	0.0013	7.17	15.11	1.0762	intron	Myo3b	0
chr2	70425501	70425700	200	0.009	0.0161	4	16.33	2.0297	exon	Myo3b	0
chr2	70689001	70689200	200	0.0098	0.0183	8	18.17	1.1832	3' end	Gorasp2	0
chr2	70938901	70939200	300	0.0003	0.0004	7.17	19.56	1.4482	intergenic	Mettl8	25360
chr2	70940901	70941100	200	0.0013	0.0022	5.75	19.33	1.7495	intergenic	Mettl8	23460
chr2	71165401	71165600	200	0.0014	0.0016	6.5	16.17	1.3145	intergenic	Cybrd1	22474
chr2	71274901	71275200	300	0.0089	0.0212	6.17	18.56	1.5893	3' end	Slc25a12	0
chr2	71348301	71348500	200	0	0	4.25	18	2.0825	promoter	Slc25a12	0
chr2	71806501	71806700	200	0.0087	0.0138	3.5	15.33	2.1312	intron	Itga6	0
chr2	71827901	71828100	200	0.0005	0.0005	4	16.5	2.0444	exon	Itga6	0
chr2	71976701	71976900	200	0.0133	0.0299	5	23.67	2.2429	intergenic	Rapgef4	4339
chr2	71994401	71994600	200	0	0	3.75	18.83	2.3283	intron	Rapgef4	0
chr2	72004301	72004500	200	0.0075	0.0103	7.5	16.17	1.1081	intron	Rapgef4	0
chr2	72484601	72484800	200	0.0004	0.0003	5.5	15.17	1.4634	promoter	Cdca7	0
chr2	72634201	72634400	200	0.0069	0.0132	7	17.5	1.3219	promoter	Ak3l2-ps	0
chr2	72820801	72821000	200	0.0002	0.0001	5.25	16.67	1.6666	intergenic	6430710C18Rik	7083
chr2	72874801	72875100	300	0.0218	0.0432	3.5	15.44	2.1417	intergenic	6430710C18Rik	61083
chr2	73153501	73153700	200	0.0028	0.005	5.75	17	1.5639	intron	Ola1	0
chr2	73353301	73353500	200	0.0164	0.0268	5.5	15.5	1.4948	intron	Gpr155	0
chr2	73433501	73433700	200	0.0004	0.0004	5	15.33	1.6167	intron	Wipf1	0
chr2	73559201	73559400	200	0.0051	0.0092	6	17.17	1.5166	intergenic	Chrna1	3814
chr2	74369101	74369300	200	0.0209	0.0434	7.75	34.67	2.1613	intergenic	4930441J16Rik	61383
chr2	74442501	74442700	200	0	0	5.5	17.33	1.656	intergenic	Lnp	77590
chr2	74591601	74591900	300	0.0069	0.0146	6.17	20.67	1.7447	promoter	Mrpl23-ps1	0
chr2	74843901	74844100	200	0.0039	0.0046	8.25	21.67	1.393	intron	Mtx2	0
chr2	74890501	74890700	200	0.0001	0.0001	5.5	16.5	1.585	intergenic	Gm14427	3494
chr2	74942101	74942300	200	0.022	0.0368	3.75	19.17	2.3536	intergenic	n-R5s198	6586
chr2	75121401	75121600	200	0.0098	0.0225	5.5	17.83	1.6971	intergenic	Gm13652	3270
chr2	75485601	75485800	200	0.0002	0.0001	5.75	16.83	1.5497	intergenic	Gm13660	20812
chr2	75593601	75593800	200	0.0029	0.0042	6.5	23.5	1.8541	intergenic	Gm13655	38837
chr2	75937701	75937900	200	0.0156	0.0292	6.25	23	1.8797	exon	Ttc30b	0
chr2	76105401	76105600	200	0.0167	0.0224	7.25	15.67	1.1116	intron	Pde11a	0
chr2	76376301	76376500	200	0.0001	0	6.25	18.33	1.5525	exon	Rbm45	0
chr2	76380201	76380400	200	0.0228	0.0474	7.25	18.67	1.3644	exon	Rbm45	0
chr2	76417501	76417700	200	0.0179	0.0264	6.25	16.17	1.3711	intron	Osbpl6	0
chr2	76705501	76705700	200	0.0064	0.0097	6.5	17.17	1.4011	3' end	Ttn	0
chr2	76709501	76709800	300	0.0049	0.0107	3.5	17.44	2.3173	exon	Ttn	0
chr2	76712501	76712800	300	0	0	6.33	17.11	1.4339	exon	Ttn	0
chr2	76721501	76721700	200	0.0024	0.0043	6.75	21.5	1.6714	exon	Ttn	0
chr2	76739101	76739300	200	0.0155	0.0239	4.25	15.17	1.8354	exon	Ttn, Gm13938	0
chr2	76739701	76740100	400	0	0	5.88	15.58	1.4073	exon	Ttn, Gm13938	0
chr2	76761201	76761400	200	0.0002	0.0002	6	16.5	1.4594	exon	Ttn, Gm13938	0
chr2	76810501	76810800	300	0.0025	0.0031	6.83	15.67	1.197	exon	Ttn	0
chr2	76811201	76811500	300	0.0137	0.0299	6.67	28	2.0704	exon	Ttn	0
chr2	76851601	76851800	200	0.0026	0.0035	6.75	16.67	1.304	exon	Ttn	0
chr2	76868301	76868500	200	0.0012	0.0015	7.25	21.5	1.5683	promoter	Ttn	0
chr2	76879101	76879300	200	0.0297	0.0468	8	42.17	2.398	exon	Ttn	0
chr2	76901601	76901800	200	0	0	7.5	21.67	1.5305	exon	Ttn	0
chr2	76914701	76915000	300	0	0	5.17	15.33	1.5694	3' end	Ttn	0
chr2	76915401	76915600	200	0.0001	0.0001	6	18.17	1.5983	exon	Ttn	0
chr2	76920001	76920300	300	0.0023	0.0027	3.5	16	2.1926	exon	Ttn	0
chr2	76944601	76944800	200	0.0025	0.0066	4	21.17	2.4037	exon	Ttn	0
chr2	77178901	77179100	200	0.0001	0.0001	4	15.33	1.9386	intergenic	Sestd1	1239
chr2	77212301	77212600	300	0.0043	0.0079	4.33	22.78	2.3941	exon	Sestd1	0
chr2	77244401	77244600	200	0.0021	0.0039	6	16.83	1.4883	intron	Sestd1	0
chr2	77839801	77840000	200	0.0283	0.0452	4.5	23.17	2.3641	promoter	Gm13661	615
chr2	78012701	78013100	400	0.002	0.0044	3.38	16.17	2.2601	intergenic	4930440I19Rik	38076
chr2	78662501	78662800	300	0.0232	0.0491	10.83	54.78	2.3381	intergenic	Gm14463	4574
chr2	79091101	79091300	200	0.0017	0.0026	7.75	21.83	1.4943	intergenic	Gm14469	52366
chr2	79354901	79355100	200	0.0161	0.0198	11	20.17	0.8745	3' end	Cerkl	0
chr2	79644901	79645100	200	0.0081	0.0108	5.75	17	1.5639	exon	Ssfa2	0
chr2	80226201	80226400	200	0.0132	0.0257	8.25	29.83	1.8545	intergenic	Prdx6b	66069
chr2	80251501	80251700	200	0.0167	0.0357	2.25	19.83	3.1399	intergenic	Prdx6b	40769
chr2	80629501	80629700	200	0.0122	0.0213	5.5	19.5	1.826	promoter	Dusp19, Gm13690, Nup35	0
chr2	80812401	80812600	200	0.009	0.0153	3.25	16.17	2.3145	intergenic	Gm4735	24526
chr2	80813001	80813200	200	0.0065	0.0136	10.75	33.67	1.647	intergenic	Gm4735	23926
chr2	80813801	80814100	300	0.0067	0.0136	6.67	30.33	2.1859	intergenic	Gm4735	23026
chr2	80816201	80816500	300	0.0081	0.0161	4.17	22.67	2.4436	intergenic	Gm4735	20626
chr2	80833601	80834000	400	0.0114	0.0276	4.13	21.83	2.4041	intergenic	Gm4735	3126
chr2	80977401	80977800	400	0.0036	0.0076	5.5	22.83	2.0536	promoter	Gm13701	37
chr2	81004001	81004200	200	0	0	23.5	6.17	-1.9301	intergenic	Gm23452	19811
chr2	81157501	81157900	400	0.0005	0.0006	7.63	19.25	1.336	intergenic	Gm23452	173311
chr2	81183001	81183200	200	0.0019	0.0022	12	26.67	1.152	intergenic	Gm23452	198811
chr2	81213001	81213200	200	0.0075	0.0141	3.5	19.83	2.5025	intergenic	Gm23452	228811
chr2	81465101	81465300	200	0	0	33.25	83	1.3198	intergenic	Gm23900	77934
chr2	81507401	81507600	200	0.0016	0.0029	5.5	20.5	1.8981	intergenic	Gm23900	35634
chr2	81711201	81711500	300	0.0165	0.033	6.83	22.67	1.7299	intergenic	Gm23900	167858
chr2	81776501	81776800	300	0.0001	0.0001	5.17	16.67	1.6897	intergenic	Gm23900	233158
chr2	81960601	81960800	200	0.0019	0.002	7.25	16.67	1.2009	intergenic	Zfp804a	92421
chr2	81989401	81989600	200	0.0063	0.0068	7.25	23.67	1.7068	intergenic	Zfp804a	63621
chr2	82411001	82411200	200	0.0007	0.0008	8.5	26.33	1.6314	intergenic	A130030D18Rik	18798
chr2	82430701	82430900	200	0.0104	0.0209	15.5	44.5	1.5215	intergenic	A130030D18Rik	38498
chr2	83117901	83118300	400	0.0044	0.0064	4.75	15.83	1.737	intergenic	Fsip2	108963
chr2	83140501	83140700	200	0	0	4.5	19.17	2.0906	intergenic	Fsip2	131563
chr2	83414401	83414600	200	0.0029	0.0039	6.25	26.5	2.0841	intergenic	Gm13681	14101
chr2	83454101	83454400	300	0	0	23.83	3	-2.9899	intron	Gm13683	0
chr2	83576601	83576800	200	0.0171	0.0318	9	21.67	1.2675	intergenic	Gm13685	37925
chr2	83581501	83581700	200	0.0191	0.0329	1.5	20.17	3.7489	intergenic	Gm13685	42825
chr2	83734201	83734400	200	0.0258	0.0334	8.25	15.5	0.9098	intron	Itgav	0
chr2	83866201	83866500	300	0	0	10.5	25.33	1.2706	intron	Fam171b	0
chr2	83947801	83948100	300	0.0007	0.0009	7.67	18.33	1.2578	intergenic	Zswim2	6572
chr2	83961801	83962000	200	0.0211	0.0389	5.75	26.83	2.2224	promoter	Gm13693	0
chr2	84006501	84006700	200	0.0043	0.0083	5.75	18.5	1.6859	intergenic	Gm13691	13455
chr2	84152601	84152800	200	0.001	0.0017	3.75	17.67	2.2361	intergenic	Gm25972	2445
chr2	84388601	84388800	200	0.0156	0.0244	5.25	15.83	1.5926	intron	Calcrl	0
chr2	84586501	84586700	200	0.0077	0.0138	3.25	16.33	2.3293	intergenic	Ctnnd1	13370
chr2	85058501	85058700	200	0.002	0.003	5	15.33	1.6167	promoter	Tnks1bp1	0
chr2	85196301	85196500	200	0.0117	0.0163	6.25	23.17	1.8901	promoter	Lrrc55	0
chr2	85471701	85471900	200	0.0114	0.0237	12	37.83	1.6566	intergenic	4833423E24Rik	11693
chr2	85699301	85699600	300	0.0052	0.0072	9.5	31.22	1.7166	intergenic	Olfr1008	8928
chr2	85700101	85700300	200	0.019	0.0306	12	24	1	intergenic	Olfr1008	9728
chr2	85936301	85936700	400	0.0218	0.0352	4.5	19.67	2.1278	intergenic	Olfr1027-ps1	2814
chr2	86067501	86067700	200	0	0	5.5	19.67	1.8382	intergenic	Olfr1036	7014
chr2	86674401	86674600	200	0.0038	0.0042	8.5	18	1.0825	intergenic	Olfr1086	1798
chr2	86843001	86843200	200	0.0173	0.0387	3.75	33.67	3.1664	intergenic	Olfr1095	7569
chr2	87326201	87326400	200	0	0	7.75	21.33	1.4608	intergenic	Gm13737	2204
chr2	87377401	87377600	200	0.0214	0.0351	10	35.33	1.821	intergenic	Olfr1121	4922
chr2	87630901	87631200	300	0.0229	0.0416	7.17	36.44	2.3463	intergenic	Olfr1131	1506
chr2	87790701	87790900	200	0.01	0.0184	5.75	15.5	1.4306	intergenic	Olfr152	7214
chr2	87825801	87826000	200	0	0	17.5	4.33	-2.0138	intergenic	Olfr1147-ps1	2254
chr2	88177501	88177700	200	0.0104	0.0291	9.5	24.83	1.3863	intergenic	Olfr1168	7178
chr2	88207301	88207700	400	0.0001	0.0001	109.63	12	-3.1915	intergenic	Olfr1169-ps1	9621
chr2	89268401	89269000	600	0.0002	0.0001	10.42	25.39	1.2853	intergenic	Olfr1229	13138
chr2	89344901	89345200	300	0.0004	0.0005	17	1.33	-3.6724	intergenic	Olfr1233	4552
chr2	89560701	89561000	300	0.0051	0.0073	6	15.67	1.3847	intergenic	Olfr1245	13711
chr2	89676201	89676400	200	0.0015	0.0025	4.25	16.17	1.9275	intergenic	Olfr1251	8260
chr2	89787201	89787500	300	0.0143	0.0241	3.83	17.44	2.1861	3' end	Olfr1254	905
chr2	89891801	89892000	200	0.0004	0.0004	4.25	16	1.9125	intergenic	Olfr1257	9991
chr2	89949801	89950100	300	0.0056	0.01	4.83	21.22	2.1345	intergenic	Olfr1259	5687
chr2	90148601	90148800	200	0.0023	0.0044	6.5	20.83	1.6804	promoter	Gm4222	0
chr2	90173301	90173500	200	0.0095	0.0154	3	15.33	2.3536	promoter	Gm13768	596
chr2	90362501	90362700	200	0.0101	0.0183	19.25	61.67	1.6796	intron	Gm13767	0
chr2	90373401	90373600	200	0.0055	0.0134	1.75	18.83	3.4279	intron	Gm13767	0
chr2	91105901	91106100	200	0.0052	0.0099	2.75	16.83	2.6138	intron	Spi1	0
chr2	91132701	91133000	300	0.0102	0.0237	4.33	17.56	2.0184	exon	Mybpc3	0
chr2	91263301	91263600	300	0.0079	0.0069	7.17	16.67	1.2176	promoter	Pacsin3	0
chr2	91274901	91275100	200	0.0209	0.0272	7.75	29.17	1.9121	3' end	Arfgap2, 1110051M20Rik	0
chr2	91645201	91645700	500	0.0037	0.0082	3.2	16	2.3219	3' end	Zfp408	0
chr2	91668701	91668900	200	0.0002	0.0002	3.5	16.67	2.2515	promoter	Arhgap1	0
chr2	91766501	91766700	200	0.0006	0.0005	5.75	15.17	1.3993	promoter	Ambra1	0
chr2	91925501	91925700	200	0.0173	0.024	6	19.5	1.7004	intron	Chrm4	0
chr2	92043401	92043600	200	0.0095	0.0189	3	20.33	2.7608	3' end	Gm13780	0
chr2	92488501	92488700	200	0.0188	0.0388	4.75	15.67	1.7217	intron	Gm13814	0
chr2	92938701	92939000	300	0.0082	0.0217	4.5	21.44	2.2526	intron	Syt13	0
chr2	92972401	92972900	500	0.0153	0.0225	5.8	23.07	1.9917	exon	Prdm11	0
chr2	93813701	93813900	200	0.0052	0.0064	7.75	28.83	1.8955	3' end	Ext2	0
chr2	93824701	93824900	200	0.0165	0.0338	9.5	28.17	1.568	intergenic	Ext2	2132
chr2	93829401	93829600	200	0.007	0.0145	8.5	41.83	2.2991	intergenic	Accs	3866
chr2	94334101	94334300	200	0.0002	0.0002	4.75	18.5	1.9615	intron	Ttc17	0
chr2	94685201	94685400	200	0.0183	0.027	7	15.83	1.1775	intergenic	Gm13793	43613
chr2	94806601	94806800	200	0.001	0.0009	10.75	23	1.0973	intergenic	Gm26396	14264
chr2	95093901	95094200	300	0	0	45	2.11	-4.4138	intergenic	Gm13795	230489
chr2	95206601	95206800	200	0.009	0.021	4.75	18.33	1.9485	intergenic	Gm13795	117889
chr2	95298401	95298600	200	0.0067	0.0114	5	18	1.848	intergenic	Gm13795	26089
chr2	95799501	95799700	200	0.0015	0.0027	6.75	20.5	1.6027	intergenic	Gm13799	38387
chr2	97055901	97056200	300	0.0017	0.0026	28.33	1.89	-3.9069	intron	Lrrc4c, 4930445B16Rik	0
chr2	97327001	97327500	500	0.0073	0.0166	6.7	24.2	1.8528	intron	Lrrc4c	0
chr2	97844101	97844400	300	0	0	18.17	2.44	-2.8937	intergenic	Gm13803	104790
chr2	98208401	98208600	200	0.0217	0.0456	3.75	16.33	2.1229	intergenic	Gm13805	25732
chr2	98239301	98239500	200	0.0052	0.0077	4.75	20.17	2.086	intergenic	Gm13804	51902
chr2	98329601	98330100	500	0.0006	0.0012	4	17.47	2.1265	intergenic	Gm13804	38026
chr2	98632801	98633100	300	0	0	10.33	32.67	1.6605	intergenic	Gm10801	29136
chr2	98662101	98662400	300	0.0117	0.0212	19302.2	43136.4	1.1601	promoter	Gm10801	0
chr2	98662501	98662800	300	0.0032	0.0043	23257.5	16406	-0.5035	promoter	Gm10801	0
chr2	98662801	98663100	300	0.0176	0.0302	17103.7	37608.9	1.1368	3' end	Gm10801	0
chr2	98663901	98664200	300	0.021	0.0439	2224.17	5223.11	1.2316	3' end	Gm10801	0
chr2	98664701	98665500	800	0	0	3636.44	1032.25	-1.8167	3' end	Gm10801	617
chr2	98666101	98666500	400	0	0	11016.8	3068.33	-1.8442	3' end	Gm10800	46
chr2	98666501	98667400	900	0.0013	0.0029	123378	383173	1.6349	promoter	Gm10800	0
chr2	98752201	98752400	200	0.0003	0.0002	6.75	17.5	1.3744	intergenic	Gm10800	84899
chr2	98800301	98800500	200	0.0117	0.0191	10.75	22.17	1.0441	intergenic	Gm10800	132999
chr2	98801201	98801400	200	0.0242	0.0402	6.25	21.33	1.7712	intergenic	Gm10800	133899
chr2	99436001	99436200	200	0.0002	0.0003	5	19	1.926	intergenic	Gm13809	119050
chr2	99547101	99547300	200	0.0002	0.0002	11	27.17	1.3043	intergenic	Gm13809	7950
chr2	99827301	99827600	300	0.0003	0.0004	4.83	19	1.9749	intergenic	Gm13808	231332
chr2	99905801	99906100	300	0	0	15.33	1.89	-3.0211	intergenic	Gm13808	152832
chr2	100072401	100072600	200	0.0134	0.0181	8	16.33	1.0297	intergenic	Gm13808	13284
chr2	101098501	101098700	200	0.0007	0.0005	32	57	0.8329	intergenic	B230118H07Rik	462080
chr2	101147901	101148100	200	0	0	20.75	11.17	-0.8939	intergenic	B230118H07Rik	412680
chr2	101151101	101151300	200	0.0002	0.0002	9	21.67	1.2675	intergenic	B230118H07Rik	409480
chr2	101325501	101325700	200	0.008	0.0151	7.75	31.83	2.0383	intergenic	B230118H07Rik	235080
chr2	102057901	102058100	200	0.0004	0.0006	3.25	17.83	2.4561	promoter	Ldlrad3, Gm13919, Gm13920	0
chr2	102226301	102226500	200	0.016	0.0217	7.5	15.5	1.0473	intergenic	Gm13866	15921
chr2	103839001	103839200	200	0.003	0.0044	9	31.17	1.792	promoter	Gm22757, Gm13875	0
chr2	104499401	104499600	200	0.0269	0.0443	30.75	15.5	-0.9883	intergenic	Hipk3	4954
chr2	104696001	104696200	200	0.0001	0.0001	4.25	19.33	2.1856	intron	Tcp11l1	0
chr2	104697001	104697200	200	0.0132	0.0161	10.5	19.67	0.9054	intron	Tcp11l1	0
chr2	104963501	104963700	200	0.0143	0.0249	5.25	16.17	1.6226	intron	Ccdc73	0
chr2	105535701	105535900	200	0.0193	0.0459	5.5	18.17	1.7238	3' end	Pax6os1	179
chr2	105858601	105858800	200	0.0008	0.0008	6	15.33	1.3536	intron	Elp4	0
chr2	105948501	105949100	600	0.0059	0.0098	3.5	16.72	2.2563	intron	Immp1l	0
chr2	106430601	106430800	200	0.0025	0.0027	6.5	15.17	1.2224	intergenic	Dcdc5	24449
chr2	106642001	106642200	200	0.0157	0.0201	8	15.67	0.9696	3' end	BB218582	713
chr2	106920101	106920400	300	0.0001	0.0001	3.83	20.11	2.3913	intergenic	Gm13901	2862
chr2	107010901	107011200	300	0.0084	0.0174	3.67	25.56	2.8011	promoter	Gm13904	0
chr2	107106801	107107000	200	0.0022	0.0042	13.75	37.83	1.4602	intergenic	Gm24885	9325
chr2	107140601	107140800	200	0.023	0.0473	6.25	29.5	2.2388	intergenic	Gm13903	16640
chr2	107295501	107295700	200	0.0069	0.0091	7.75	20.33	1.3916	exon	Kcna4	0
chr2	107591801	107592000	200	0.0157	0.0221	6.25	22.67	1.8586	intergenic	Gm9864	3629
chr2	107596101	107596400	300	0.001	0.0008	5.17	17.44	1.7555	3' end	Gm9864	0
chr2	107920501	107920700	200	0.0026	0.0035	5	30.33	2.6009	intergenic	Gm23439	33861
chr2	107932401	107932600	200	0.0216	0.0462	6	24	2	intergenic	Gm23439	45761
chr2	107957101	107957400	300	0.0007	0.0008	2.67	15.11	2.5025	intergenic	Gm23439	70461
chr2	107977101	107977300	200	0.0144	0.0416	2.5	24.67	3.3026	intergenic	Gm23439	90461
chr2	108047501	108047700	200	0.0005	0.0004	7	17.5	1.3219	intergenic	Gm23749	32211
chr2	108119001	108119200	200	0.0289	0.0439	6	25.83	2.1062	intergenic	Gm23749	38958
chr2	108333301	108333700	400	0.0206	0.0467	3.75	20.92	2.4797	intergenic	Gm13912	41981
chr2	108489501	108489700	200	0.0198	0.0358	5.5	30	2.4475	intergenic	Gm13916	42416
chr2	109635201	109635400	200	0	0	8.5	26.83	1.6585	intergenic	Gm20638	37765
chr2	110346301	110346600	300	0.024	0.0357	5.67	30.89	2.4465	intergenic	Fibin	14324
chr2	110466901	110467100	200	0.0196	0.035	4.5	22.17	2.3004	intergenic	Gm13935	47281
chr2	110545601	110546000	400	0.0036	0.0065	9.88	28.25	1.5164	intergenic	Gm10794	50428
chr2	111247801	111248000	200	0.0001	0.0001	7.25	19.17	1.4025	exon	Gm13962	0
chr2	111679101	111679400	300	0.0071	0.0132	4.17	17	2.0286	intergenic	Olfr1300-ps1	12119
chr2	111850801	111851200	400	0.0035	0.0046	4.25	15.25	1.8433	intron	Olfr268-ps1	0
chr2	111864401	111864600	200	0.0001	0	10.75	26.17	1.2834	intergenic	Olfr1305	8314
chr2	112084701	112085000	300	0.0125	0.0211	20.83	1.67	-3.6438	intergenic	Olfr1314	6760
chr2	112088701	112088900	200	0.0017	0.0023	5.5	21.67	1.978	intergenic	Olfr1314	2860
chr2	112145601	112145800	200	0.0042	0.0072	9.5	24.67	1.3766	intergenic	Olfr1317	2703
chr2	112261201	112261500	300	0.0016	0.0031	6.5	19.56	1.5891	promoter	Nop10	425
chr2	112417201	112417400	200	0	0	24	49	1.0297	intergenic	Katnbl1	2960
chr2	112549001	112549200	200	0.0011	0.0011	9.5	24.67	1.3766	intron	Aven	0
chr2	112551101	112551300	200	0.0388	0.0471	16.5	44.33	1.4259	intron	Aven	0
chr2	112833701	112833900	200	0.0163	0.034	7	30	2.0995	exon	Ryr3	0
chr2	113493701	113493900	200	0.0058	0.0064	6.5	17.5	1.4288	intron	Fmn1	0
chr2	113816801	113817000	200	0.0068	0.0127	6	26.5	2.143	intron	Scg5	0
chr2	113832801	113833000	200	0.0101	0.0252	3.75	18	2.263	3' end	Arhgap11a	0
chr2	113833301	113833700	400	0.0017	0.0031	4.38	16.75	1.9368	3' end	Arhgap11a	0
chr2	114136401	114136600	200	0.0103	0.021	4	20	2.3219	intron	Aqr	0
chr2	114144401	114144600	200	0.0145	0.0177	4	21.33	2.415	intron	Aqr	0
chr2	114555301	114555500	200	0.0191	0.0419	3.75	17.83	2.2496	intron	Dph6	0
chr2	114555701	114555900	200	0.0142	0.0288	3.25	18.17	2.4828	intron	Dph6	0
chr2	116484101	116484300	200	0.0054	0.0103	7	21.83	1.6411	intergenic	Gm13991	43542
chr2	116491101	116491300	200	0.0214	0.036	14.75	42.83	1.538	intergenic	Gm13991	36542
chr2	116493601	116493800	200	0.0256	0.0304	18.5	30.33	0.7134	intergenic	Gm13991	34042
chr2	117138801	117139000	200	0.0138	0.0232	17.25	4.33	-1.993	intron	Spred1	0
chr2	117206801	117207000	200	0	0	5	17	1.7655	intergenic	Mir674	21574
chr2	117207601	117207800	200	0.0015	0.0022	5.5	17.67	1.6835	intergenic	Mir674	22374
chr2	117507001	117507200	200	0	0	5.25	25	2.2515	intergenic	Gm13982	89303
chr2	118119701	118120000	300	0.0019	0.0032	4.33	16.44	1.924	exon	Thbs1	0
chr2	118556701	118556900	200	0.0042	0.0056	5.25	16.83	1.6809	intergenic	Bmf	7013
chr2	118615401	118615600	200	0.0022	0.0043	8	28	1.8074	exon	Bub1b	0
chr2	118916101	118916300	200	0.0205	0.0451	2.75	52	4.241	3' end	Bahd1	0
chr2	119008101	119008300	200	0.0045	0.0092	7.25	18.5	1.3515	promoter	Gm14088	0
chr2	119038101	119038300	200	0.0358	0.0448	11	19.17	0.8011	exon	Rpusd2	0
chr2	119245701	119245900	200	0.001	0.0009	6.75	16.5	1.2895	promoter	Spint1	0
chr2	119277601	119277800	200	0.0031	0.0083	7.5	27	1.848	intergenic	Rhov	6328
chr2	119292801	119293000	200	0.0149	0.0358	5.75	24.83	2.1106	exon	Vps18	0
chr2	119536601	119536800	200	0.0101	0.0081	19	13.33	-0.511	intron	Exd1	0
chr2	119642201	119642400	200	0	0	3.25	15.17	2.2224	intron	Nusap1	0
chr2	119816601	119817000	400	0	0	6.38	15.17	1.2504	exon	Tyro3	0
chr2	120012901	120013100	200	0.0047	0.0076	7.25	17.17	1.2436	promoter	Mapkbp1	0
chr2	120025101	120025300	200	0.001	0.0014	6.75	20.17	1.579	3' end	Mapkbp1, Gm13999	0
chr2	120039001	120039300	300	0.0033	0.0056	5.17	17	1.7182	promoter	PLA2G4B, Pla2g4b	0
chr2	120085201	120085400	200	0.0095	0.0209	4.5	15.5	1.7843	promoter	Sptbn5	0
chr2	120091001	120091200	200	0.016	0.0314	4.5	23.5	2.3847	exon	Ehd4	0
chr2	120217401	120217600	200	0	0	5.5	17.67	1.6835	intron	Pla2g4e	0
chr2	120533701	120533900	200	0.0181	0.0363	4.75	17.67	1.895	exon	Zfp106, Gm26899	0
chr2	120549501	120549700	200	0	0	5.25	17	1.6951	promoter	Zfp106	0
chr2	120814001	120814200	200	0.0145	0.0323	10	27.33	1.4507	intron	Ttbk2, Cdan1	0
chr2	120900601	120900800	200	0.0148	0.0259	3.5	18.5	2.4021	3' end	Ubr1	0
chr2	121537401	121537600	200	0.0081	0.0109	8.25	23	1.4792	intron	Wdr76	0
chr2	121548701	121549000	300	0.0262	0.0358	5	19.11	1.9344	3' end	Frmd5	0
chr2	121951201	121951400	200	0.001	0.0013	6	19	1.663	intergenic	Mageb3	2351
chr2	122602501	122602700	200	0.0018	0.0018	7.5	18.33	1.2895	exon	Gatm	0
chr2	123145301	123145500	200	0.0087	0.0187	4.5	19.67	2.1278	intergenic	Gm13989	127645
chr2	123211601	123211800	200	0.0128	0.0261	10.75	32.5	1.5961	intergenic	Gm13989	61345
chr2	123227601	123227800	200	0	0	34.5	11.67	-1.5642	intergenic	Gm13989	45345
chr2	123513601	123513800	200	0.0067	0.0146	8	25.17	1.6534	intergenic	Gm13988	239389
chr2	123522001	123522500	500	0.0168	0.0297	6.3	30.53	2.277	intergenic	Gm13988	247789
chr2	123525101	123525300	200	0.0193	0.0283	7.5	27.5	1.8745	intergenic	Gm13988	250889
chr2	124353101	124353400	300	0.0018	0.0024	4.67	17.67	1.9206	intron	Sema6d	0
chr2	125266601	125266800	200	0.0237	0.0488	5.75	18	1.6464	intergenic	A530010F05Rik	7763
chr2	125314501	125314700	200	0.0022	0.0022	8.75	19	1.1186	exon	Fbn1	0
chr2	125346301	125346500	200	0.0159	0.0248	4.75	17.67	1.895	exon	Fbn1	0
chr2	125389701	125389900	200	0.0119	0.0236	4	18.83	2.2352	3' end	Fbn1	0
chr2	125619601	125619800	200	0.0022	0.0038	5.25	17.83	1.7642	exon	Cep152	0
chr2	125766101	125766300	200	0.0052	0.0066	8	21.83	1.4485	intron	Secisbp2l	0
chr2	126147801	126148100	300	0	0	47.83	17	-1.4925	intron	Fam227b	0
chr2	126261101	126261300	200	0	0	17	3.67	-2.213	intergenic	Gm24739	7771
chr2	126362301	126362500	200	0.0072	0.0087	7.25	15.33	1.0806	intron	Atp8b4	0
chr2	126565301	126565500	200	0.0104	0.0131	7.5	15.33	1.0317	3' end	Slc27a2	0
chr2	126958301	126958600	300	0.0006	0.0007	7	16.56	1.2419	intergenic	Sppl2a	25065
chr2	126967101	126967400	300	0	0	10.67	34	1.6724	intergenic	Sppl2a	33865
chr2	126999501	126999700	200	0.0001	0	6.75	25	1.889	intergenic	Ap4e1	9016
chr2	127004601	127004800	200	0.0112	0.0218	6.25	18.33	1.5525	intergenic	Ap4e1	3916
chr2	127141201	127141400	200	0.019	0.0271	6.75	17	1.3326	3' end	Itpripl1	0
chr2	127245601	127245800	200	0.0178	0.0328	3.75	18.67	2.3155	promoter	Ciao1	0
chr2	127576801	127577300	500	0.0002	0.0003	4.8	19.73	2.0395	3' end	Zfp661	0
chr2	127595601	127595900	300	0.0033	0.0052	6.33	18.44	1.5421	promoter	Mrps5	0
chr2	127600001	127600200	200	0.0183	0.0252	5	18	1.848	promoter	Mrps5	0
chr2	127755401	127755600	200	0.0003	0.0003	6.25	19.17	1.6167	intron	Nphp1	0
chr2	128150901	128151200	300	0.0275	0.0357	5.17	18.78	1.8617	intron	Bcl2l11	0
chr2	128152601	128152800	200	0.0018	0.0029	5	17.33	1.7935	intron	Bcl2l11	0
chr2	128895401	128895600	200	0.0108	0.0196	6	28.17	2.231	exon	Fbln7	0
chr2	129093001	129093200	200	0.0245	0.0473	5	29.33	2.5525	exon	Ttl	0
chr2	129118801	129119200	400	0.0151	0.0306	5.13	19	1.8904	promoter	Polr1b	0
chr2	129122001	129122200	200	0.0002	0.0003	6	21.67	1.8524	promoter	Polr1b	0
chr2	129343201	129343400	200	0.002	0.0021	6.5	15.5	1.2538	intergenic	Gm14039	19358
chr2	129347601	129348000	400	0.0001	0.0001	6.5	15.92	1.292	intergenic	Gm14039	14758
chr2	130194901	130195100	200	0.0024	0.0034	7	21.33	1.6077	promoter	Tmc2	93
chr2	130276401	130276600	200	0.0004	0.0005	6	20.17	1.7489	promoter	Nop56
chr2	130306801	130307100	300	0.0004	0.0004	6.33	19.44	1.6183	exon	Ebf4	0
chr2	130353401	130353600	200	0.0001	0.0001	4.25	15.67	1.8822	intron	Ebf4	0
chr2	130665201	130665400	200	0.0116	0.0298	5	21.33	2.0931	promoter	Ddrgk1	541
chr2	130793701	130793900	200	0.0023	0.0036	5.5	22.67	2.0431	intron	4930402H24Rik	0
chr2	131145001	131145300	300	0.0181	0.0319	4.17	23.56	2.4991	3' end	Hspa12b	0
chr2	131520901	131521200	300	0.0094	0.0172	5.83	20.56	1.8171	promoter	Smox	0
chr2	131558701	131558900	200	0.0096	0.016	7.25	21.17	1.5457	intron	Adra1d	0
chr2	131645401	131645700	300	0.0079	0.0119	6	18.56	1.6288	intergenic	4930425F17Rik	2124
chr2	131648101	131648300	200	0.0079	0.0118	5.25	17.33	1.7232	promoter	4930425F17Rik	0
chr2	131936801	131937000	200	0.0057	0.01	6.25	31.83	2.3486	exon	Prnp, PRND	0
chr2	131970201	131970500	300	0.0199	0.0327	5.83	24.56	2.0737	intergenic	Prnd, PRND	14070
chr2	132344001	132344200	200	0.0122	0.0139	6.25	17.67	1.4991	intron	Prokr2	0
chr2	132373501	132374200	700	0.0119	0.0224	4.93	29.24	2.5686	exon	Prokr2	0
chr2	132375001	132375200	200	0.001	0.0009	6.75	16.5	1.2895	intron	Prokr2	0
chr2	133009501	133009700	200	0.0179	0.0356	12.75	53.33	2.0645	3' end	Gm25704	846
chr2	133068201	133068400	200	0.0133	0.0224	4.75	23.5	2.3067	intergenic	Gm14103	20648
chr2	133766101	133766400	300	0	0	4.83	16.78	1.7955	intergenic	Gm25258	181679
chr2	134531701	134531900	200	0.0101	0.0134	4.75	21.17	2.1558	3' end	Hao1	0
chr2	136279301	136279500	200	0.0152	0.0238	4.75	21.83	2.2005	intron	Pak7	0
chr2	137405501	137405700	200	0.0031	0.0049	4.25	21.67	2.3499	intergenic	Gm14055	76374
chr2	138036401	138036700	300	0.0005	0.0006	7.83	28.22	1.8491	intergenic	Gm14062	159569
chr2	138518201	138518400	200	0.0083	0.0219	4.5	23.5	2.3847	intron	Btbd3	0
chr2	138519501	138519700	200	0.0006	0.0004	8	21.33	1.415	intron	Btbd3	0
chr2	138521201	138521400	200	0.0011	0.0018	5	20	2	intron	Btbd3	0
chr2	138522601	138523000	400	0.0008	0.0014	9.88	23.92	1.2762	intron	Btbd3	0
chr2	138575501	138575700	200	0.0007	0.0007	9.25	22.33	1.2717	intron	Btbd3	0
chr2	138622801	138623100	300	0.0009	0.0007	14.67	27	0.8804	promoter	Gm14063, Gm14061	0
chr2	138624001	138624200	200	0.0004	0.0003	8.75	20.67	1.2399	intron	Gm14061	0
chr2	138933201	138933400	200	0.0019	0.0034	9.25	25.83	1.4817	intergenic	Gm14067	16268
chr2	138935601	138935800	200	0.0005	0.0004	7	17.5	1.3219	intergenic	Gm14067	18668
chr2	139402401	139402900	500	0	0	24.7	4.2	-2.556	intron	Gm14066	0
chr2	139476301	139476600	300	0	0.0001	3.83	16.78	2.1299	intron	Gm14066	0
chr2	140198701	140198900	200	0.0001	0	6.25	17.83	1.5126	intron	Ndufaf5	0
chr2	140204401	140204600	200	0.0015	0.0026	5.75	20	1.7984	3' end	Ndufaf5	711
chr2	140471001	140471200	200	0	0	4	16.67	2.0589	intron	Macrod2	0
chr2	140739601	140740000	400	0.0234	0.0426	6.25	28.67	2.1974	intron	Macrod2	0
chr2	140853901	140854100	200	0.0005	0.0004	9.75	22.17	1.1849	intron	Macrod2	0
chr2	141103101	141103400	300	0.027	0.0404	5.83	23.22	1.9931	intron	Macrod2	0
chr2	141903901	141904100	200	0.0003	0.0002	17	10.5	-0.6951	intron	Macrod2	0
chr2	142576801	142577100	300	0.0068	0.0161	4.17	19	2.189	promoter	Gm14081	0
chr2	142789401	142789600	200	0	0	17.75	4.67	-1.9274	intron	Kif16b	0
chr2	143254301	143254500	200	0.001	0.0014	4.75	19	2	intergenic	Gm11644	95011
chr2	143294601	143294800	200	0.0083	0.015	6.25	26.17	2.0658	intergenic	Gm11644	54711
chr2	143361601	143361800	200	0.0096	0.019	5.5	27.33	2.3132	intergenic	Gm11644	11939
chr2	143855501	143855700	200	0.0086	0.02	5	16.17	1.693	promoter	Bfsp1, Rps13-ps6	0
chr2	144149401	144149700	300	0.0118	0.0263	2.17	21.22	3.292	intergenic	Gm11687	6027
chr2	144150601	144150800	200	0.0166	0.0396	9.75	34.83	1.837	intergenic	Gm11687	7227
chr2	144151101	144151400	300	0.0129	0.0212	4.5	22.89	2.3466	intergenic	Gm11687	7727
chr2	144279601	144279800	200	0.0283	0.0402	5.75	18.17	1.6597	3' end	Mgme1	0
chr2	144628201	144628400	200	0.0313	0.0477	7.25	30.83	2.0884	intron	Dtd1	0
chr2	144669001	144669200	200	0.0105	0.0218	6.75	17.83	1.4016	intron	Dtd1	0
chr2	145118301	145118800	500	0.0011	0.0018	4.3	16.13	1.9076	intergenic	Slc24a3	48953
chr2	145602501	145602800	300	0.0038	0.0035	5	16.56	1.7273	exon	Slc24a3	0
chr2	145629001	145629200	200	0.0106	0.0255	8.25	27.83	1.7543	intron	Slc24a3	0
chr2	145928101	145928300	200	0.0014	0.0025	4	18.67	2.2224	exon	Crnkl1	0
chr2	145932801	145933100	300	0.0006	0.0007	5.17	16.33	1.6605	3' end	Crnkl1	0
chr2	146053601	146053800	200	0	0	3	21.17	2.8188	intron	4930529M08Rik	0
chr2	146135701	146136000	300	0.0089	0.0157	4.83	20.89	2.1116	intron	4930529M08Rik	0
chr2	147011201	147011400	200	0.0192	0.0241	10.25	18.83	0.8777	intergenic	Xrn2	1595
chr2	147206901	147207100	200	0.0064	0.0142	9	23.67	1.3949	intron	Nkx2-2os	0
chr2	147470001	147470200	200	0.0081	0.0168	5.5	22	2	intergenic	Gm14109	66738
chr2	148411101	148411300	200	0.021	0.0345	17.25	38.67	1.1645	intergenic	Thbd	2912
chr2	148458801	148459000	200	0.0009	0.0008	4.75	16.5	1.7965	intergenic	Gm14120	9889
chr2	148684601	148684900	300	0.0062	0.0087	5	27.44	2.4565	promoter	Gzf1	0
chr2	148915401	148915600	200	0.0131	0.0307	8	32.67	2.0297	intergenic	Gm14129	12134
chr2	148916201	148916400	200	0.0001	0	3.75	17.17	2.1946	intergenic	Gm14129	11334
chr2	148986101	148986400	300	0.0001	0.0001	5.33	15.33	1.5236	intergenic	Gm1330	3942
chr2	149489501	149489800	300	0.0058	0.0088	5.67	26.33	2.2163	intergenic	Gm24551	76393
chr2	150074901	150075100	200	0	0	4.75	15.67	1.7217	intergenic	Gm14140	35481
chr2	150412001	150412400	400	0.0015	0.0018	6.13	18.58	1.6012	intron	Zfp442	0
chr2	150417201	150417500	300	0	0	39.33	2.11	-4.2197	intron	Zfp442	0
chr2	150961301	150961500	200	0.0037	0.0028	5.5	20	1.8625	intron	Ninl	0
chr2	151073001	151073200	200	0.0125	0.0301	4	15.17	1.9228	3' end	Gm24199	454
chr2	151160101	151160300	200	0.0138	0.0307	5.5	31	2.4948	intergenic	Gm22517	36112
chr2	151182501	151182700	200	0.0245	0.0471	17.75	37.83	1.0918	intergenic	Gm14149	22494
chr2	151211501	151211800	300	0	0	45.17	32.67	-0.4674	intron	Gm14149	0
chr2	151335501	151335700	200	0.0135	0.0241	10.75	40.83	1.9254	intergenic	4930442J19Rik	19253
chr2	151339701	151339900	200	0.0192	0.026	9.5	25.17	1.4055	intergenic	4930442J19Rik	23453
chr2	151343301	151343500	200	0.0162	0.0315	11.25	44.17	1.973	intergenic	4930442J19Rik	27053
chr2	151353101	151353500	400	0.0064	0.0108	5.13	25	2.2863	intergenic	Gm23261	18862
chr2	151867901	151868100	200	0.0068	0.0113	6	23.67	1.9798	promoter	Rspo4	0
chr2	152185501	152185700	200	0.0112	0.0242	7	24.17	1.7876	promoter	Rps15a-ps7	0
chr2	152353701	152353900	200	0.0196	0.0311	6	21	1.8074	promoter	Gm14165, Gm14164	0
chr2	152440801	152441000	200	0.0022	0.0023	8.25	18.17	1.1388	exon	6820408C15Rik	0
chr2	152695501	152695700	200	0.007	0.0141	8.75	27.83	1.6695	3' end	H13, Gm26841	0
chr2	152893501	152893700	200	0.0248	0.0322	8	15.17	0.9228	3' end	Tpx2	0
chr2	153054301	153054500	200	0.0108	0.0171	3.5	21	2.585	exon	Xkr7	0
chr2	153232301	153232500	200	0	0	4	17	2.0875	exon	Plagl2	0
chr2	153364701	153364900	200	0.0029	0.0046	4.75	27.17	2.5158	intron	Asxl1	0
chr2	153393301	153393500	200	0.0247	0.0458	6	23	1.9386	promoter	Asxl1	0
chr2	153417801	153418000	200	0.0019	0.0021	8	32.83	2.0371	3' end	8430427H17Rik	0
chr2	153827801	153828000	200	0.002	0.0022	6.75	18.17	1.4283	3' end	Gm14494	966
chr2	153942401	153942600	200	0.0109	0.0308	6	28.83	2.2647	promoter	Bpifb4	0
chr2	154094701	154094900	200	0.0067	0.0103	6.25	15.83	1.341	intergenic	Gm14497	7286
chr2	154354101	154354500	400	0.0056	0.0121	5.25	20.92	1.9943	promoter	Cdk5rap1	0
chr2	154357201	154357400	200	0.0032	0.0046	14	38.67	1.4657	intron	Cdk5rap1	0
chr2	154358001	154358200	200	0.021	0.0381	8	29.83	1.8989	intron	Cdk5rap1	0
chr2	154628001	154628200	200	0.0299	0.0473	3.5	17.5	2.3219	exon	Zfp341	0
chr2	154632301	154632500	200	0	0	5.5	19.67	1.8382	promoter	Zfp341, Gm14198	0
chr2	154690101	154690300	200	0.0189	0.0344	4.75	17.33	1.8675	promoter	Chmp4b	0
chr2	154713501	154713700	200	0.0219	0.0371	4.5	15.17	1.7529	promoter	Gm14215	0
chr2	154716001	154716200	200	0.0167	0.0366	5.75	16.33	1.5062	intergenic	Gm14215	2278
chr2	155889101	155889300	200	0.0205	0.035	5.25	18.5	1.8171	intron	Uqcc1	0
chr2	155990501	155990700	200	0.0013	0.0017	9.5	22.17	1.2224	3' end	Cep250, 6430550D23Rik	0
chr2	156136501	156136700	200	0	0	5.5	18.17	1.7238	intron	Nfs1	0
chr2	156302801	156303000	200	0	0	5	18.83	1.9133	exon	Phf20	0
chr2	156357801	156358000	200	0.017	0.026	6.75	20.5	1.6027	3' end	Cnbd2	0
chr2	156360701	156360900	200	0.0069	0.0141	6	21.33	1.8301	intron	Cnbd2	0
chr2	156437901	156438100	200	0.0185	0.0314	6.25	25.33	2.0191	intron	Epb4.1l1	0
chr2	156445201	156445400	200	0.0008	0.0012	4.5	18.33	2.0265	3' end	Epb4.1l1, Gm14225	0
chr2	156508801	156509000	200	0.0009	0.0008	7	17	1.2801	exon	Epb4.1l1	0
chr2	156509301	156509500	200	0.0118	0.0361	3.25	16.83	2.3728	exon	Epb4.1l1	0
chr2	156746501	156746700	200	0.0104	0.0233	4.75	19.33	2.0251	exon	Dlgap4	0
chr2	156747901	156748400	500	0.0142	0.022	4.6	20.47	2.1536	3' end	Dlgap4	0
chr2	156819401	156819600	200	0.0256	0.0442	6.5	17	1.387	intergenic	Gm14230	13448
chr2	156830301	156830500	200	0.0387	0.046	7.5	16.67	1.152	intergenic	Gm14230	2548
chr2	157005301	157005500	200	0.0001	0	4.75	15.17	1.6749	3' end	Dsn1	0
chr2	157254101	157254300	200	0.0004	0.0004	6.25	18	1.5261	3' end	Mroh8	0
chr2	157559701	157560100	400	0.0096	0.0241	3	18.17	2.5983	promoter	Blcap, Nnat	0
chr2	157620401	157620600	200	0.0158	0.029	4	19.17	2.2605	intergenic	2410019O14Rik	23080
chr2	157783101	157783300	200	0.0099	0.0233	4	23.33	2.5443	intron	Ctnnbl1	0
chr2	158127101	158127300	200	0.0016	0.0016	7.75	17.67	1.1888	3' end	Tgm2, Rprd1b	0
chr2	158203001	158203200	200	0.0087	0.0119	7.75	19	1.2937	exon	D630003M21Rik	0
chr2	158694501	158694700	200	0.0172	0.0232	8	25.5	1.6724	intron	Ppp1r16b	0
chr2	158708301	158708500	200	0.0069	0.0116	5	16.17	1.693	intron	Ppp1r16b	0
chr2	158785801	158786000	200	0.0016	0.0036	6	24.5	2.0297	3' end	Fam83d	0
chr2	158802401	158802800	400	0.0071	0.0144	3.5	22.75	2.7004	3' end	Dhx35	0
chr2	158868501	158868700	200	0.0048	0.0079	6.25	15.83	1.341	intergenic	Dhx35	10286
chr2	158870201	158870400	200	0.0156	0.0244	4.75	21	2.1444	intergenic	Dhx35	11986
chr2	159003701	159003900	200	0.0026	0.0048	5.5	19	1.7885	intergenic	Gm25090	135460
chr2	159638501	159638700	200	0.0074	0.0196	2	26.67	3.737	intergenic	Gm11445	138975
chr2	159767401	159767600	200	0.0079	0.0109	6.75	15.83	1.23	intergenic	Gm11445	10075
chr2	160412501	160412700	200	0.012	0.0231	3.25	27.17	3.0633	intergenic	Mafb	45435
chr2	160750901	160751100	200	0.0015	0.0022	5.5	15.33	1.4792	exon	Plcg1, Zhx3, RP23-393F23.11
chr2	160753801	160754000	200	0.0053	0.0101	6	19.67	1.7127	promoter	Plcg1, Zhx3	0
chr2	161008401	161008600	200	0.0122	0.0174	4.75	18.5	1.9615	promoter	Chd6	0
chr2	161373701	161374000	300	0.0009	0.0012	6	24.89	2.0525	intergenic	Gm14241	41447
chr2	161375701	161375900	200	0.0185	0.0432	8.75	29	1.7287	intergenic	Gm14241	43447
chr2	161533501	161533700	200	0.014	0.0301	6	17.83	1.5715	exon	Ptprt	0
chr2	162571301	162571500	200	0.0167	0.0363	7.75	18.67	1.2682	intron	Ptprt	0
chr2	162930801	162931000	200	0.0013	0.0026	7.75	26.67	1.7828	promoter	Srsf6	527
chr2	162934401	162934600	200	0.0027	0.0065	7.75	35	2.1751	3' end	Srsf6	0
chr2	162995701	162995900	200	0.0005	0.0008	8.75	25.33	1.5337	exon	Sgk2	0
chr2	163074801	163075000	200	0.0187	0.0321	6.75	19.33	1.5181	promoter	Mybl2	0
chr2	163079801	163080200	400	0.0027	0.0054	5.5	16.25	1.5629	3' end	Mybl2	0
chr2	163119301	163119500	200	0.0029	0.0049	5.5	16.33	1.5703	intergenic	Gm11454	3105
chr2	163319601	163320100	500	0.0234	0.0388	4.9	15.4	1.6521	promoter	Tox2	0
chr2	163490601	163491000	400	0.0023	0.0035	5.5	16.92	1.6209	intergenic	R3hdml	1317
chr2	163730401	163730600	200	0.0096	0.0198	4.5	21.83	2.2785	promoter	Ada	0
chr2	163819201	163819500	300	0.0006	0.001	5	21.56	2.1081	intergenic	Wisp2	1360
chr2	163836001	163836200	200	0.0017	0.0018	7.5	20.83	1.4739	promoter	Gm14265	720
chr2	163979301	163979500	200	0.0144	0.0161	7.5	17.33	1.2086	intergenic	Ywhab	15459
chr2	163985401	163985600	200	0.0052	0.0059	9.25	18.83	1.0258	intergenic	Ywhab	9359
chr2	164025401	164025600	200	0.012	0.0175	7.25	38	2.3899	promoter	Pabpc1l	0
chr2	164064901	164065100	200	0.0051	0.0075	6	16	1.415	exon	Tomm34	0
chr2	164164801	164165100	300	0.0011	0.001	5.17	19.33	1.9038	exon	Kcns1	0
chr2	164199701	164199900	200	0.0059	0.011	6	18.5	1.6245	promoter	Wfdc15a	0
chr2	164397601	164397800	200	0.0191	0.0329	2.25	18.5	3.0395	intron	Matn4	0
chr2	164440001	164440200	200	0.0016	0.0026	5	16.33	1.7078	intron	Sdc4	0
chr2	164471001	164471200	200	0.0002	0.0002	5.75	17	1.5639	3' end	Trp53tg5, Sys1, Gm20458	0
chr2	164480501	164480700	200	0	0	8	23.67	1.5648	3' end	Gm20458	0
chr2	164514501	164514700	200	0.0267	0.0378	8.5	18.83	1.1478	intergenic	Pigt	6199
chr2	164655501	164655700	200	0.019	0.0291	7	29	2.0506	promoter	Wfdc9	0
chr2	164716301	164716600	300	0.0172	0.0292	7.33	22.22	1.5995	intron	Spint5	0
chr2	164893701	164893900	200	0.004	0.0052	5.5	20.67	1.9098	3' end	Zfp335, Pcif1	0
chr2	164954201	164954400	200	0.0101	0.0152	6.25	15.17	1.279	promoter	Mmp9	0
chr2	165394501	165394700	200	0.0002	0.0001	8.25	20.83	1.3364	3' end	Ocstamp	0
chr2	165491401	165491800	400	0.0096	0.0166	5.75	23.92	2.0564	3' end	2810408M09Rik	0
chr2	165781201	165781400	200	0.0116	0.0159	5	18.5	1.8875	intergenic	Zmynd8	2751
chr2	165792801	165793000	200	0.0037	0.004	6.25	16.5	1.4005	exon	Zmynd8	0
chr2	165842401	165842600	200	0.0119	0.0259	5.5	18.5	1.75	3' end	Zmynd8	0
chr2	165929901	165930100	200	0.0061	0.0094	3.75	18	2.263	intergenic	Gm11461	4059
chr2	166070301	166070500	200	0.029	0.0453	10.25	32.83	1.6795	3' end	Ncoa3	0
chr2	166094301	166094500	200	0.0002	0.0002	7.25	20.67	1.5113	3' end	Sulf2	0
chr2	166279501	166279700	200	0.0085	0.0214	5	17.83	1.8346	intron	Gm11468	0
chr2	166437601	166437800	200	0.0307	0.0465	6.25	49.33	2.9806	intergenic	5031425F14Rik	9650
chr2	166499601	166499800	200	0.0055	0.0092	8.75	27.5	1.6521	3' end	Gm11469	472
chr2	166535001	166535200	200	0	0	6.25	20	1.6781	intergenic	Gm14267	29416
chr2	166574001	166574200	200	0.0099	0.0163	10.25	22.33	1.1236	exon	Prex1	0
chr2	166599301	166599600	300	0.0013	0.0025	6.5	20.56	1.661	3' end	Prex1	0
chr2	166723301	166723500	200	0.0073	0.0167	5	17.83	1.8346	intergenic	Prex1	9468
chr2	166851001	166851200	200	0.016	0.0296	8	25	1.6439	exon	Arfgef2	0
chr2	167102501	167102700	200	0.0025	0.0027	4.25	17.5	2.0418	promoter	Gm14290	674
chr2	167105701	167105900	200	0.018	0.0394	7.5	37.67	2.3283	exon	Kcnb1	0
chr2	167149801	167150000	200	0.0091	0.0184	3.25	17.17	2.4011	intron	Kcnb1	0
chr2	167313001	167313200	200	0.0151	0.0299	5.5	16.5	1.585	exon	B4galt5	0
chr2	167407401	167407600	200	0.0113	0.0252	5.75	16	1.4764	intergenic	Slc9a8	14111
chr2	167411401	167411600	200	0.0008	0.0019	21.5	59	1.4564	intergenic	Slc9a8	10111
chr2	167483601	167483800	200	0.0008	0.0007	8.75	20	1.1926	3' end	Spata2	0
chr2	167485301	167485500	200	0.0066	0.0118	7.5	17.83	1.2496	promoter	Spata2	0
chr2	167644701	167644900	200	0.0056	0.013	3.5	16.67	2.2515	promoter	Tmem189, Gm20431	0
chr2	168054201	168054400	200	0.0254	0.0453	5.25	18.83	1.8429	intergenic	Gm24327	10419
chr2	168311201	168311500	300	0.0116	0.0152	6.5	21.33	1.7146	intergenic	Gm14262	16079
chr2	168571501	168571700	200	0.0071	0.0158	6.75	28.5	2.078	exon	Nfatc2	0
chr2	168622801	168623200	400	0.0113	0.0219	4.63	20.33	2.1363	intergenic	Atp9a	11237
chr2	168647301	168647500	200	0.0165	0.0369	4	26.67	2.737	intron	Atp9a	0
chr2	168647701	168647900	200	0.0174	0.0289	9.25	24.33	1.3954	exon	Atp9a	0
chr2	168682401	168682700	300	0.0178	0.0386	4	15.33	1.9386	intron	Atp9a	0
chr2	168853801	168854100	300	0.0041	0.0075	3	15.22	2.3431	intergenic	Gm25214	27939
chr2	168945101	168945300	200	0.0151	0.0286	4.25	25.17	2.566	intron	Zfp64	0
chr2	168986301	168986500	200	0.0117	0.0292	5.5	21.67	1.978	3' end	Gm14260	65
chr2	169018501	169018700	200	0.0079	0.0109	6.25	20	1.6781	intergenic	Gm9873	1324
chr2	169199501	169199700	200	0.0005	0.001	10.25	34.83	1.7648	intergenic	9430093N23Rik	35290
chr2	169237501	169237700	200	0.0011	0.001	3.25	16.17	2.3145	3' end	9430093N23Rik	0
chr2	169433001	169433200	200	0.0003	0.0005	2.5	16.5	2.7225	intergenic	4930529I22Rik	27550
chr2	169477901	169478100	200	0.0057	0.0169	0.75	18.5	4.6245	intergenic	Gm14249	2516
chr2	169785901	169786100	200	0.0032	0.0076	2.75	18.83	2.7758	intron	Tshz2, Gm26883	0
chr2	169838901	169839100	200	0.0034	0.0064	9.75	30	1.6215	intron	Tshz2, Gm26883	0
chr2	169885501	169885700	200	0.0049	0.0062	8.25	25.5	1.628	promoter	Tshz2, Gm26883	0
chr2	169918001	169918200	200	0.0138	0.0244	7.5	17.5	1.2224	intron	Tshz2	0
chr2	170119601	170119800	200	0.0009	0.0011	5.5	15.17	1.4634	3' end	Zfp217	0
chr2	170483501	170483700	200	0.0119	0.0217	6.25	27.67	2.1462	3' end	Cyp24a1	0
chr2	170513801	170514000	200	0.0005	0.0004	6.75	18	1.415	promoter	Pfdn4	0
chr2	170519101	170519400	300	0.0003	0.0005	7.33	20.78	1.5025	3' end	Pfdn4	0
chr2	170529101	170529300	200	0.0084	0.0198	7	22.33	1.6738	intergenic	Pfdn4	9977
chr2	170693701	170693900	200	0.0008	0.0009	10	24.83	1.3123	intergenic	Gm14264	31235
chr2	170761201	170761400	200	0.0087	0.0142	5.25	29.67	2.4985	intron	Dok5	0
chr2	171866501	171866700	200	0.0057	0.0088	3.75	20.5	2.4507	intergenic	1700028P15Rik	90178
chr2	172047901	172048100	200	0.0124	0.0247	5.75	15.5	1.4306	intron	Gm14271	0
chr2	172062201	172062400	200	0.0001	0.0001	5	17.17	1.7796	intergenic	Gm14271	12066
chr2	172100801	172101100	300	0	0	4.5	16	1.8301	promoter	Gm14274	0
chr2	172160001	172160300	300	0.0167	0.0281	7.83	23.33	1.5747	intergenic	Gm14274	58765
chr2	172306001	172306200	200	0.0048	0.0057	7	15.33	1.1312	intergenic	Gm14275	15480
chr2	172317201	172317500	300	0.0002	0.0002	6	18	1.585	intergenic	Gm14273	6833
chr2	172350001	172350200	200	0.0103	0.0137	6.25	15.17	1.279	intron	Fam210b	0
chr2	172377901	172378100	200	0.0002	0.0001	7.75	21.33	1.4608	exon	Cstf1	0
chr2	172422001	172422200	200	0.001	0.0011	6	17.83	1.5715	intron	Cass4	0
chr2	172523801	172524000	200	0.0231	0.0388	4	17.5	2.1293	intergenic	Gm14303	14103
chr2	172556101	172556300	200	0.0008	0.0018	7.5	26.17	1.8028	exon	Tfap2c	0
chr2	172575201	172575400	200	0.0077	0.006	7.5	18.83	1.3283	intergenic	Tfap2c	16578
chr2	172754301	172754500	200	0.005	0.0116	3	15.5	2.3692	intergenic	Gm22773	109763
chr2	172984201	172984400	200	0.0005	0.0003	4.25	15.5	1.8667	intron	Spo11	0
chr2	173001501	173001700	200	0.0071	0.0106	4.5	15.33	1.7687	intron	Rae1	0
chr2	173079201	173079400	200	0.0199	0.0338	11.25	22.67	1.0106	intergenic	Ctcfl	14208
chr2	173108001	173108200	200	0.0006	0.0005	4.5	16.67	1.889	exon	Ctcfl	0
chr2	173118401	173118600	200	0.0032	0.0051	7	27.17	1.9564	exon	Ctcfl, 1300015D01Rik	0
chr2	173123801	173124100	300	0.0082	0.0162	3.67	15.89	2.1155	promoter	1300015D01Rik	0
chr2	173155201	173155500	300	0.0216	0.0378	2.33	21.56	3.2076	3' end	Pck1	0
chr2	173372801	173373300	500	0.0069	0.0122	4.3	16.87	1.9718	intergenic	Gm14642	21265
chr2	173455501	173455700	200	0.0227	0.0471	6	24	2	intergenic	Gm14642	59780
chr2	173507601	173507800	200	0.0068	0.0097	4.75	15.67	1.7217	intergenic	1700021F07Rik	14785
chr2	173520601	173520800	200	0.0008	0.001	6	18.5	1.6245	intergenic	1700021F07Rik	1785
chr2	173568801	173569100	300	0.0127	0.0299	3.67	15.67	2.0952	3' end	Ankrd60	0
chr2	173634101	173634300	200	0.0182	0.0361	7.75	22.5	1.5377	intron	Ppp4r1l-ps	0
chr2	173738801	173739000	200	0.0012	0.0011	9.5	20.83	1.1329	intron	Vapb	0
chr2	174084501	174084700	200	0.0115	0.0239	4.5	19.33	2.1031	exon	Stx16	0
chr2	174357501	174357700	200	0.0074	0.0171	5.5	21.33	1.9556	intergenic	Gnas	10756
chr2	174426801	174427000	200	0.0009	0.001	7.75	20.83	1.4266	promoter	Nelfcd	0
chr2	174454101	174454500	400	0.0014	0.002	5.63	18.08	1.6847	intron	Tubb1	0
chr2	174706801	174707600	800	0.0002	0.0002	4.88	16.42	1.7517	exon	Zfp831	0
chr2	174988701	174989000	300	0.0039	0.0053	8	23.33	1.5443	intergenic	Gm14444	21240
chr2	175054201	175054400	200	0.0107	0.0227	4.5	29.17	2.6963	intergenic	Gm14393	7148
chr2	175165201	175165400	200	0.0117	0.0213	6.25	18.67	1.5785	3' end	Gm14443	854
chr2	176992201	176992400	200	0.0044	0.0067	3.25	17.17	2.4011	intergenic	Gm14419	8555
chr2	177161401	177161700	300	0	0	4.67	17.78	1.9296	intergenic	Gm14413	5589
chr2	177238101	177238300	200	0.0226	0.0404	6.5	17.67	1.4425	intergenic	Gm14400	9137
chr2	177606601	177606800	200	0.0003	0.0002	5	19.67	1.9758	intergenic	Gm14406	28390
chr2	178014801	178015100	300	0.0099	0.0253	3	21	2.8074	intergenic	Etohi1	8183
chr2	178682801	178683000	200	0.0064	0.0114	6.75	16.67	1.304	intergenic	Cdh26	195434
chr2	179510301	179510500	200	0.0001	0	7.25	19.83	1.4519	intron	Cdh4	0
chr2	179646201	179646400	200	0.0018	0.0027	6.75	18.67	1.4675	intron	Cdh4	0
chr2	180100901	180101200	300	0.0007	0.0011	6.67	19.67	1.5607	3' end	Hrh3, Gm17180	0
chr2	180156101	180156300	200	0.0002	0.0002	5.5	15.5	1.4948	intron	Osbpl2	0
chr2	180181301	180181500	200	0.0101	0.0174	6.75	23.67	1.8099	exon	Lama5	0
chr2	180191301	180191700	400	0.0021	0.0049	4.88	17.5	1.8439	exon	Lama5	0
chr2	180326301	180326500	200	0.0085	0.0105	3.5	18.83	2.4279	exon	Gata5	0
chr2	181234201	181234500	300	0.0094	0.0133	6.33	17.44	1.4617	exon	Helz2	0
chr2	181322801	181323000	200	0.0166	0.0429	5.25	15.5	1.5619	3' end	Rtel1	0
chr2	181333701	181333900	200	0.0126	0.035	3.25	19.67	2.5972	intron	Rtel1	0
chr2	181493501	181493700	200	0.0009	0.0012	4.5	22.5	2.3219	promoter	Abhd16b	0
chr2	181897801	181898000	200	0.0084	0.0104	7.25	15.17	1.0649	3' end	Gm5466	0
chr2	181916201	181916400	200	0.008	0.0119	22	41.17	0.904	intergenic	Gm5466	17488
chr2	181917301	181918800	1500	0	0	138.63	26.2	-2.4036	intergenic	Gm5466	18588
chr2	181919001	181919400	400	0.002	0.0038	17.63	1.25	-3.8176	intergenic	Gm5466	20288
chr2	181920801	181921000	200	0.0145	0.0214	4.75	16.17	1.767	intergenic	Gm5466	22088
chr2	181923801	181924100	300	0.0075	0.0196	8.83	24.78	1.488	intergenic	Gm5466	25088
chr2	181925201	181925500	300	0.0175	0.0349	5.17	36.89	2.8359	intergenic	Gm5466	26488
chr2	181930801	181931400	600	0.0001	0.0002	40.58	12.83	-1.661	intergenic	Gm5466	32088
chr3	3001701	3002000	300	0	0	15.5	1.56	-3.3168	intergenic	CAAA01031290.1	2129
chr3	3147001	3147600	600	0.0003	0.0003	38.17	23.67	-0.6895	intergenic	AC175117.1	119243
chr3	3261701	3261900	200	0.0092	0.0197	3.75	15.17	2.0159	intergenic	AC175117.1	233943
chr3	3262601	3262900	300	0.0021	0.0041	5.17	22.33	2.1119	intergenic	AC175117.1	234843
chr3	3327001	3327200	200	0.0125	0.0285	8.75	31.83	1.8632	intergenic	Hnf4g	180829
chr3	3431501	3431700	200	0.0202	0.0322	7.25	26.33	1.8608	intergenic	Hnf4g	76329
chr3	3867201	3867400	200	0	0	23.5	56.33	1.2613	intergenic	Rps24-ps2	74905
chr3	4004201	4004600	400	0.0141	0.027	5.13	25.42	2.3101	intergenic	Gm8775	207115
chr3	4062701	4063000	300	0.0095	0.0216	6.67	23.89	1.8413	intergenic	Gm8775	148715
chr3	4064801	4065000	200	0.0122	0.0216	4.75	15.33	1.6907	intergenic	Gm8775	146715
chr3	4079401	4079700	300	0	0	26	0.33	-6.2854	intergenic	Gm8775	132015
chr3	4141001	4141200	200	0.0009	0.0015	3.75	15.5	2.0473	intergenic	Gm8775	70515
chr3	4260701	4260900	200	0.0039	0.011	2.75	17.17	2.6421	intergenic	Gm23976	44292
chr3	4487301	4487500	200	0.0104	0.0142	4.75	24	2.337	intergenic	Gm22944	79702
chr3	4519401	4519700	300	0	0	32.33	1.89	-4.0974	intergenic	Gm22944	47502
chr3	4724101	4724300	200	0.0107	0.0178	3.5	36	3.3626	intergenic	RP23-442I7.1	73257
chr3	5070001	5070200	200	0.0136	0.0309	5.75	30.33	2.3993	intergenic	Gm17308	20075
chr3	5080701	5080900	200	0.0041	0.0085	7.75	28.83	1.8955	intergenic	Gm17308	9375
chr3	5357801	5358000	200	0.0003	0.0003	7	18.83	1.4279	intron	Zfhx4	0
chr3	5402401	5402700	300	0.0002	0.0004	4.17	16.89	2.0191	exon	Zfhx4	0
chr3	5519001	5519200	200	0.0219	0.045	4	26.83	2.746	intergenic	4930555M17Rik	3667
chr3	5523001	5523200	200	0.0002	0.0002	19.5	41.33	1.0838	intergenic	4930555M17Rik	7667
chr3	5523401	5523600	200	0.0146	0.0205	12.5	25.5	1.0286	intergenic	4930555M17Rik	8067
chr3	6056501	6056700	200	0.013	0.0238	23.5	71.67	1.6086	intergenic	Gm25144	170796
chr3	6058601	6058800	200	0.0051	0.0092	4	22.17	2.4703	intergenic	Gm25144	172896
chr3	6061401	6061600	200	0.0002	0.0002	6.25	17	1.4436	intergenic	Gm25144	175696
chr3	6299001	6299300	300	0.001	0.0018	4	19.33	2.273	intergenic	Gm23147	39581
chr3	6302301	6302500	200	0.0065	0.0119	6.75	28.67	2.0864	intergenic	Gm23147	36381
chr3	6307301	6307800	500	0.0042	0.0076	4.4	21.13	2.2639	intergenic	Gm23147	31081
chr3	6343601	6343800	200	0.0005	0.0005	6	21.67	1.8524	promoter	Gm24954	42
chr3	6478601	6478800	200	0.0033	0.004	7.25	17.33	1.2575	intergenic	Gm5272	27012
chr3	6799301	6799500	200	0.0078	0.0145	6.5	17.83	1.4561	intergenic	Gm22074	177767
chr3	7049901	7050100	200	0.0003	0.0004	6.25	19.67	1.6538	intergenic	Gm22074	72520
chr3	7155701	7155900	200	0.0166	0.0204	7.5	16	1.0931	intergenic	Gm22074	178320
chr3	7217301	7217500	200	0.0007	0.0008	4.25	17	2	intergenic	Pkia	149103
chr3	7303701	7303900	200	0.0215	0.0443	3.25	22.17	2.7699	intergenic	Pkia	62703
chr3	7314601	7314800	200	0.0001	0.0002	16.25	1.5	-3.4374	intergenic	Pkia	51803
chr3	7483601	7483800	200	0.0247	0.0403	4.75	16.5	1.7965	intergenic	Gm23592	18103
chr3	7563001	7563500	500	0.0094	0.0212	2.8	15.93	2.5085	intergenic	Il7	8576
chr3	7776801	7777100	300	0.0109	0.0238	5.33	18.78	1.8159	intergenic	Gm16685	86799
chr3	7854701	7855000	300	0.0002	0.0002	5.5	15.78	1.5204	intergenic	Gm16685	164699
chr3	8190101	8190300	200	0	0	27	5.5	-2.2955	intergenic	Gm24614	238857
chr3	8244601	8244900	300	0.0119	0.0228	32.17	1.44	-4.477	intergenic	Gm24614	184257
chr3	8245901	8246700	800	0.0047	0.0085	30.88	1.67	-4.2114	intergenic	Gm24614	182457
chr3	8476901	8477100	200	0.02	0.0363	8.25	17.33	1.0711	intergenic	Stmn2	32426
chr3	8784001	8784200	200	0.0162	0.0205	5	21.67	2.1155	intergenic	Mrps28	17945
chr3	8828101	8828300	200	0.0054	0.0087	6	16.33	1.4448	intron	Mrps28	0
chr3	8832301	8832500	200	0.0213	0.0382	3.25	18	2.4695	intron	Mrps28	0
chr3	8833101	8833600	500	0	0	19	5.33	-1.8329	intron	Mrps28	0
chr3	9091301	9091500	200	0.0288	0.0354	4.25	15.83	1.8974	intergenic	Tpd52	86577
chr3	9092801	9093000	200	0.001	0.0015	5.25	30.17	2.5226	intergenic	Tpd52	88077
chr3	9121501	9121700	200	0	0	3	16.33	2.4448	intergenic	Tpd52	116777
chr3	9181901	9182100	200	0.0106	0.013	5.75	18	1.6464	intergenic	Zbtb10	68501
chr3	9191501	9191700	200	0.0092	0.0199	5	17.83	1.8346	intergenic	Zbtb10	58901
chr3	9282301	9282500	200	0.0001	0	4.75	15.17	1.6749	exon	Zbtb10	0
chr3	9323201	9323400	200	0.0128	0.0168	9.5	19.33	1.0251	intergenic	Zbtb10	37867
chr3	9388101	9388300	200	0.0105	0.0213	4.25	17.83	2.069	intergenic	Gm22604	13874
chr3	9447301	9447600	300	0	0	6.17	17.22	1.4817	exon	Zfp704	0
chr3	9450701	9450900	200	0.0179	0.0375	3.75	23.83	2.668	intron	Zfp704	0
chr3	9501601	9502000	400	0	0	6.38	15.33	1.2662	intron	Zfp704	0
chr3	9699501	9699700	200	0.0122	0.0286	5	18	1.848	exon	Pag1	0
chr3	9959801	9960000	200	0.0007	0.0013	3	22	2.8745	intergenic	Fabp5	52547
chr3	9995601	9996100	500	0.0022	0.0037	3.9	16.33	2.0663	intergenic	Fabp5	16447
chr3	10454501	10454900	400	0.009	0.0178	8	18.5	1.2095	intergenic	Snx16	14376
chr3	10789801	10790400	600	0.0013	0.0019	3.58	16.94	2.2414	intergenic	Gm22795	185068
chr3	10804301	10804600	300	0.0127	0.0239	63.5	6	-3.4037	intergenic	Gm22795	170868
chr3	10805701	10805900	200	0	0	17.25	3	-2.5236	intergenic	Gm22795	169568
chr3	10841501	10842000	500	0	0	24.8	1.07	-4.5391	intergenic	Gm22795	133468
chr3	10879801	10880000	200	0.0074	0.0169	10.5	50.83	2.2754	intergenic	Gm22795	95468
chr3	10968201	10968400	200	0.0133	0.0196	6.5	23.17	1.8335	intergenic	Gm22795	7068
chr3	11050301	11050500	200	0.0047	0.0075	7.5	17.83	1.2496	intergenic	Gm8910	35137
chr3	11121701	11122000	300	0	0	24.83	2.11	-3.5562	intergenic	Gm22547	32336
chr3	11124001	11124200	200	0.0154	0.0197	11.5	31.33	1.4461	intergenic	Gm22547	30136
chr3	11933101	11933300	200	0.0104	0.0265	2.75	15.67	2.5102	intergenic	Gm8919	273590
chr3	12048201	12048500	300	0.0004	0.0005	6.5	17.11	1.3964	intergenic	Gm8919	388690
chr3	12514501	12514900	400	0.0149	0.0326	4.75	16.17	1.767	intergenic	Gm8935	340935
chr3	12794101	12794600	500	0.0276	0.0476	3.8	25.4	2.7408	intergenic	Gm8935	61235
chr3	12886601	12886900	300	0.0118	0.0171	6.33	16.89	1.415	intergenic	Gm8935	27967
chr3	13790601	13790800	200	0.0275	0.041	5	24.5	2.2928	intergenic	Ralyl	13293
chr3	13883901	13884100	200	0.0212	0.0403	6.75	39.67	2.555	intergenic	Gm25981	37920
chr3	14234601	14234900	300	0.005	0.0063	5.67	23.78	2.069	intergenic	Gm23112	32414
chr3	14243101	14243300	200	0.0068	0.0117	7.75	30	1.9527	intergenic	Gm23112	24014
chr3	14461501	14461800	300	0.0148	0.0312	6	19	1.663	intergenic	Slc7a12	18896
chr3	14669701	14669900	200	0.0015	0.0013	14.5	28.5	0.9749	intergenic	Car13	6698
chr3	14689401	14689600	200	0.0018	0.0022	6.25	16.17	1.3711	intergenic	Car13	26398
chr3	14716701	14716900	200	0.0215	0.0463	5.75	17.5	1.6057	intergenic	Gm5843	5515
chr3	14983501	14984100	600	0	0	30.42	3.06	-3.3154	intron	A930001A20Rik	0
chr3	14987401	14987600	200	0.0115	0.0148	4.5	16	1.8301	intron	A930001A20Rik	0
chr3	15254101	15254300	200	0.0001	0.0001	4.75	25.83	2.4432	intergenic	Gm9733	42250
chr3	15307001	15307200	200	0.0082	0.0166	7.5	38	2.341	intron	Gm9733	0
chr3	15335001	15335300	300	0	0	6.83	19.11	1.4837	intergenic	Gm9733	2698
chr3	16013501	16013700	200	0.0038	0.0044	6.75	15.17	1.1679	promoter	Gm24694	117
chr3	16349801	16350000	200	0.0082	0.0172	3	17.5	2.5443	intergenic	Ythdf3	132765
chr3	16357301	16357800	500	0.0102	0.0179	2.6	16.4	2.6571	intergenic	Ythdf3	140265
chr3	16382601	16382800	200	0.0187	0.0395	7.5	30	2	intergenic	Ythdf3	165565
chr3	16796701	16796900	200	0.0005	0.0004	5.25	16.33	1.6374	intergenic	Gm26485	26348
chr3	17734101	17734300	200	0.0049	0.0079	11.5	56.17	2.2881	intergenic	Gm10742	49213
chr3	17876601	17876800	200	0.0032	0.0038	7	20.5	1.5502	intergenic	Cypt12	71643
chr3	18556801	18557200	400	0.0009	0.0016	4.75	22.67	2.2546	intergenic	Gm6369	22511
chr3	19017301	19017600	300	0	0	22.67	6	-1.9175	intergenic	Armc1	114545
chr3	19115901	19116100	200	0.0064	0.0058	5.25	17.5	1.737	intergenic	Armc1	16045
chr3	19510301	19510500	200	0.0172	0.0367	6.25	25.5	2.0286	intron	Dnajc5b	0
chr3	20041901	20042200	300	0.0054	0.0079	8	18.67	1.2224	intergenic	Hps3	6585
chr3	20384901	20385200	300	0.0016	0.0033	2.67	17.22	2.6912	intergenic	Agtr1b	17723
chr3	20690401	20690600	200	0.0149	0.0257	7	21.17	1.5964	intergenic	Agtr1b	323223
chr3	20741101	20741400	300	0.0026	0.0044	2.17	20.56	3.246	intergenic	Gm7488	308044
chr3	20903101	20903300	200	0.0099	0.0235	4.5	16.33	1.8598	intergenic	Gm7488	146144
chr3	21013501	21013700	200	0.0028	0.005	4.5	17.5	1.9594	intergenic	Gm7488	35744
chr3	21472901	21473100	200	0.0311	0.0444	12	37.83	1.6566	intergenic	Gm7488	422375
chr3	21514201	21514500	300	0.0131	0.0253	17.67	1.44	-3.6124	intergenic	Gm7488	463675
chr3	21659901	21660100	200	0	0	7.5	24.67	1.7176	intergenic	Tbl1xr1	416551
chr3	22191301	22191500	200	0.0192	0.0378	5	15.83	1.663	exon	Tbl1xr1	0
chr3	22248801	22249100	300	0.0053	0.0103	5.33	16.78	1.6534	intergenic	Rprl2	2273
chr3	22263901	22264100	200	0.0003	0.0002	7.5	19	1.341	intergenic	Rprl2	12237
chr3	22336001	22336300	300	0.0148	0.0319	5.33	17.67	1.7279	intergenic	Gm26354	73622
chr3	22703401	22703700	300	0.0195	0.0274	7.67	35.56	2.2134	intergenic	Gm26354	293349
chr3	22703901	22704100	200	0.001	0.0014	5.25	17.83	1.7642	intergenic	Gm26354	293849
chr3	22729801	22730100	300	0.0001	0	5.17	17.89	1.7918	intergenic	Gm26354	319749
chr3	22866701	22866900	200	0.0156	0.0312	3.75	20.33	2.4389	intergenic	Gm26354	456649
chr3	22911401	22911700	300	0.0032	0.0069	4.83	24	2.3119	intergenic	Gm26354	501349
chr3	23272701	23272900	200	0.0006	0.0006	6.5	17.5	1.4288	intergenic	Gm26354	862649
chr3	23688101	23688300	200	0.0229	0.0317	4.5	19.5	2.1155	intergenic	Gm7536	644745
chr3	24024001	24024200	200	0.0196	0.034	4.5	23.17	2.3641	intergenic	Gm7536	308845
chr3	24193001	24193200	200	0.0095	0.0201	9.5	32.33	1.767	intergenic	Gm7536	139845
chr3	24810201	24810400	200	0.0101	0.0225	7.5	25	1.737	intergenic	Gm24062	91219
chr3	24988601	24988800	200	0	0	17	1	-4.0874	intergenic	Gm10259	221963
chr3	25276101	25276300	200	0.0176	0.0256	7	22.83	1.7057	intergenic	Gm10259	63380
chr3	25277401	25277600	200	0.0003	0.0002	5	15.33	1.6167	intergenic	Gm10259	64680
chr3	25416801	25417100	300	0.0008	0.0015	4.5	17.89	1.9911	intergenic	Nlgn1	14710
chr3	26348901	26349100	200	0	0	18.25	7.67	-1.2512	intergenic	A830092H15Rik	16522
chr3	26397201	26397400	200	0.0074	0.0144	7	21.83	1.6411	intergenic	A830092H15Rik	64822
chr3	26573901	26574100	200	0.0198	0.0278	14.75	32.83	1.1544	intergenic	Gm25773	52084
chr3	27022001	27022200	200	0.0154	0.034	5.25	18.5	1.8171	intergenic	Spata16	38788
chr3	27023601	27023800	200	0.0041	0.0047	7.75	22	1.5052	intergenic	Spata16	40388
chr3	27113001	27113300	300	0.0188	0.0261	5	18.22	1.8657	intron	Ect2	0
chr3	27142401	27142700	300	0.0105	0.0222	6.5	23.78	1.8711	intron	Ect2	0
chr3	27451001	27451200	200	0.0111	0.0154	6.5	17.5	1.4288	intron	Fndc3b	0
chr3	27464401	27464600	200	0.0021	0.0041	5.75	25.33	2.1394	intron	Fndc3b	0
chr3	27538001	27538200	200	0.0135	0.0285	4.75	26.33	2.4709	exon	Fndc3b	0
chr3	28024201	28024400	200	0.0001	0.0001	6.75	18.33	1.4415	exon	Pld1	0
chr3	28201001	28201200	200	0.0001	0	5	15.5	1.6323	intergenic	Tnik	62013
chr3	28630001	28630200	200	0.0006	0.0006	6	15.67	1.3847	promoter	Tnik	0
chr3	28788801	28789100	300	0.0007	0.0009	3.5	15.22	2.1207	intron	Eif5a2	0
chr3	28875301	28875700	400	0	0	3.63	17.58	2.2782	intergenic	Gm1527	16916
chr3	28930901	28931200	300	0.0003	0.0004	8	19.89	1.3139	intergenic	Gm1527	4176
chr3	29526101	29526300	200	0.0008	0.0006	6	17.5	1.5443	intron	Egfem1	0
chr3	29783701	29784200	500	0.0204	0.0365	4.6	24.2	2.3953	intergenic	Egfem1	92496
chr3	29797801	29798000	200	0.0096	0.017	3.75	22	2.5525	intergenic	Egfem1	106596
chr3	30616701	30616900	200	0.0048	0.0087	8	25.83	1.6912	exon	Mynn	0
chr3	30986901	30987100	200	0.0093	0.0209	7.75	23	1.5694	intergenic	Prkci	8646
chr3	31072801	31073000	200	0	0	6.75	20.17	1.579	intergenic	Prkci	20059
chr3	31186701	31187000	300	0.0145	0.0235	17.83	8.56	-1.0596	intergenic	Slc7a14	15909
chr3	31227001	31227200	200	0	0	6.25	19.83	1.666	exon	Slc7a14	0
chr3	31417001	31417200	200	0.0046	0.0102	5	19	1.926	intergenic	Gm15496	100109
chr3	31427401	31427600	200	0.0064	0.0115	5.5	15.17	1.4634	intergenic	Gm15496	110509
chr3	31764301	31764500	200	0.0009	0.0019	6	28.83	2.2647	intergenic	Kcnmb2	138006
chr3	32167901	32168100	200	0.0071	0.0131	5.75	15.17	1.3993	intron	Kcnmb2	0
chr3	32240801	32241000	200	0.0251	0.0434	5.75	19	1.7244	intergenic	Kcnmb2	40620
chr3	32574901	32575100	200	0.0007	0.0009	2.75	15.17	2.4634	intron	Mfn1	0
chr3	32601301	32601500	200	0.0041	0.0047	7	15.5	1.1468	exon	Gnb4	0
chr3	32635801	32636000	200	0.0201	0.0363	6.75	41	2.6027	intergenic	Gnb4	19215
chr3	32716901	32717100	200	0.0009	0.0008	7.25	17.67	1.285	intron	Actl6a	0
chr3	32720401	32720600	200	0.0119	0.0143	8	16.83	1.0732	exon	Actl6a	0
chr3	33768101	33768300	200	0.0232	0.0432	6.25	32.83	2.3932	intergenic	Ttc14	31654
chr3	34428001	34428200	200	0.0254	0.0463	3	17.67	2.558	3' end	Sox2ot, Gm20515	0
chr3	34620001	34620200	200	0.0041	0.0056	6.5	15.17	1.2224	intron	Sox2ot	0
chr3	34698601	34698800	200	0.0006	0.0007	5.75	19.17	1.737	intergenic	Sox2ot	15981
chr3	34853401	34853600	200	0.0007	0.001	5.5	24.5	2.1553	intergenic	mmu-mir-6378	68944
chr3	34913501	34913700	200	0.004	0.005	3.25	17	2.387	intergenic	mmu-mir-6378	8844
chr3	35371101	35371300	200	0.0053	0.0121	7	35.17	2.3288	intergenic	Gm25442	45395
chr3	35477201	35477400	200	0.0131	0.0274	7	19.83	1.5025	intergenic	Gm25442	151495
chr3	35634001	35634200	200	0.0082	0.0186	5.75	20.67	1.8457	intergenic	Gm25696	101172
chr3	35871001	35871200	200	0.0057	0.0084	4.5	22.33	2.3112	intergenic	Gm7741	6135
chr3	36076701	36076900	200	0.0029	0.0031	7.5	16.67	1.152	promoter	Acad9	0
chr3	36079001	36079300	300	0.0001	0.0001	3.83	15.11	1.9789	promoter	Acad9	0
chr3	36099201	36099400	200	0.0183	0.0437	2.75	25.83	3.2317	intergenic	Acad9	4256
chr3	36188001	36188200	200	0.0001	0	5.25	19.5	1.8931	3' end	Qrfpr	0
chr3	36417301	36417500	200	0.0194	0.0373	8.75	26.17	1.5804	intergenic	Anxa5	31424
chr3	36534101	36534300	200	0.0036	0.0055	4.5	17.17	1.9316	intergenic	Gm11550	5082
chr3	36651501	36651700	200	0.0003	0.0002	7.5	19	1.341	exon	Trpc3	0
chr3	36877101	36877800	700	0	0.0001	32.79	3.33	-3.298	exon	4932438A13Rik	0
chr3	36905101	36905300	200	0.0024	0.0032	6.5	15.83	1.2845	intron	4932438A13Rik	0
chr3	36913801	36914100	300	0.0044	0.0083	5.5	20	1.8625	intron	4932438A13Rik	0
chr3	37257801	37258100	300	0.0164	0.0333	4.5	17.67	1.973	promoter	Gm24169	907
chr3	38030401	38030600	200	0.0005	0.0006	6.5	19.67	1.5972	intergenic	Gm22899	35165
chr3	38082101	38082300	200	0.0255	0.0317	4.75	17.33	1.8675	intergenic	Rpl21-ps10	25139
chr3	38285901	38286100	200	0.0158	0.0276	3.25	17.5	2.4288	intergenic	Gm25574	17816
chr3	38455401	38455600	200	0.0174	0.0259	5.5	18.33	1.737	promoter	Ankrd50	0
chr3	38765001	38765400	400	0	0	40	4.83	-3.0489	intergenic	C230034O21Rik	109169
chr3	38957201	38957400	200	0	0	6.75	19.33	1.5181	exon	Fat4	0
chr3	38970601	38970800	200	0.0019	0.0052	8.5	28.83	1.7622	exon	Fat4	0
chr3	39446501	39446700	200	0.0035	0.0042	7.25	23.17	1.676	intergenic	Gm9845	87372
chr3	39843801	39844100	300	0.0176	0.0348	5.17	15.67	1.6004	intergenic	Gm23831	44084
chr3	41528001	41528200	200	0.0045	0.0084	6.5	18.33	1.496	intergenic	Phf17	27533
chr3	41790801	41791100	300	0.0215	0.0275	5.67	18	1.6674	intergenic	D3Ertd751e	31411
chr3	41840101	41840400	300	0.0141	0.0304	8.17	27.89	1.7719	intergenic	D3Ertd751e	80711
chr3	42027401	42027700	300	0.0009	0.0014	19.17	2.44	-2.971	intergenic	D3Ertd751e	268011
chr3	42116701	42116900	200	0.0088	0.0143	2.75	19.33	2.8136	intergenic	D3Ertd751e	357311
chr3	43148301	43148500	200	0.0015	0.002	9.25	24.33	1.3954	intergenic	Gm25714	777068
chr3	43488501	43488800	300	0.0005	0.0009	15.5	1.33	-3.5391	intergenic	Gm25714	436768
chr3	43754201	43754400	200	0.0054	0.0122	5.75	19	1.7244	intergenic	Gm25714	171168
chr3	43954201	43954600	400	0.0002	0.0002	4.25	18	2.0825	intergenic	Gm25714	28336
chr3	44100001	44100300	300	0.0043	0.0082	2.33	17.22	2.8838	intergenic	Gm25714	174136
chr3	44267001	44267200	200	0.0055	0.0098	9.25	46.83	2.34	intergenic	Gm25714	341136
chr3	44652401	44652600	200	0.002	0.0025	8.5	22.83	1.4256	intergenic	Gm24997	330599
chr3	45392701	45392900	200	0	0	3	16.5	2.4594	exon	Pcdh10	0
chr3	45578501	45578700	200	0.0099	0.0136	4	20.67	2.3692	intergenic	Pcdh10	143934
chr3	46101601	46101800	200	0.0079	0.0141	8.5	27.33	1.6851	intergenic	Gm23337	122905
chr3	46141401	46141600	200	0.0108	0.024	14	43.5	1.6356	intergenic	Gm26081	148232
chr3	47194101	47194300	200	0.0168	0.0394	4.75	17.33	1.8675	intergenic	Gm23891	6326
chr3	47407401	47407600	200	0.0018	0.0019	6.5	15.5	1.2538	intergenic	Gm23891	206636
chr3	47591701	47592200	500	0.0149	0.0291	6.5	21.73	1.7414	intergenic	Gm23891	390936
chr3	47793501	47793700	200	0.0095	0.0201	3.25	28	3.1069	intergenic	Gm23891	592736
chr3	47917001	47917200	200	0.0052	0.0118	25.5	12	-1.0875	intergenic	1700018B24Rik	688531
chr3	48026601	48026800	200	0.0187	0.0302	6	32.33	2.43	intergenic	1700018B24Rik	578931
chr3	48172701	48172900	200	0.0167	0.036	6.5	16.67	1.3585	intergenic	1700018B24Rik	432831
chr3	48321301	48321500	200	0.0062	0.0168	5	31.67	2.663	intergenic	1700018B24Rik	284231
chr3	48434101	48434300	200	0.0116	0.0264	5.75	28.33	2.3009	intergenic	1700018B24Rik	171431
chr3	49160601	49160800	200	0.0089	0.0199	6.25	18.5	1.5656	intergenic	Gm23511	205715
chr3	49161301	49161500	200	0.0007	0.0009	7.25	24.83	1.7762	intergenic	Gm23511	206415
[truncated: 11,508 more rows]
