# Supplementary material for: Interplay between maternal Slc6a4 mutation and prenatal stress: a possible mechanism for autistic behavior development
Source: Sci Rep. 2017 Aug 18;7:8735. doi: 10.1038/s41598-017-07405-3 (PMC5562880; doi:10.1038/s41598-017-07405-3)
Supplement: Supplementary file 3 — Supplementary Table S3 [file 41598_2017_7405_MOESM3_ESM.xls]

## Sheet: Supplementary Table S3A
Supplementary Table S3A: Differentially expressed genes in WT embryos in response to stress identified by Partek Flow. Gene ID = name of differentially expressed gene (DEG); Total reads = total number of reads that mapped to DEG in all samples; P-value = significance level of DEG; Fold change = difference in gene expression between groups of samples; LSMean = average number of reads for group of …
Gene ID	Total reads	P-value (WT and Stress vs. WT and Control)	Fold change (WT and Stress vs. WT and Control)	LSMean(WT and Stress)	LSMean(WT and Control)
Apc	44082	0.035	-1.52	175.25	266.93
Cacna1g	33314	0.035	2.12	259.16	122.21
Nrcam	18434	0.041	-2.44	46.45	113.32
Nrxn1	7591	0.043	-1.95	21.82	42.46
Nrxn2	24566	0.033	-2.53	58.37	147.65
Prickle1	4977	0.003	2.97	40.04	13.49
Sdc2	7418	0.038	2.06	52.26	25.38
0610010F05Rik	7870	0.015	-1.9	26.65	50.68
1500004A13Rik	5636	0.021	-1.75	19.64	34.31
9430020K01Rik	6509	0.005	1.73	45.45	26.27
AI414108	2991	0.001	-1.74	11.61	20.21
AW551984	9319	0.026	1.94	63.08	32.52
Abcd2	3859	0.03	-1.97	14.99	29.48
Abhd5	3388	0.046	1.5	22.1	14.68
Abi2	16380	0.01	-1.8	60.18	108.6
Acta2	21535	0.005	2.18	165.84	76.18
Actn1	16842	0.027	1.73	126.8	73.33
Actn4	42118	0.039	1.6	299.13	187.35
Acvr2b	22604	0.019	-1.74	84.52	147
Acvrl1	3242	0.003	1.64	21.06	12.87
Adam12	3380	0.009	2.38	24.7	10.38
Adamts1	6709	0.027	2.98	60.5	20.27
Adamts10	13551	0.012	1.89	100.42	53.22
Adamts12	4313	0.035	1.7	29.37	17.28
Adamts15	6159	0.003	2.4	47.8	19.92
Adamts17	5229	0.026	3.72	46.86	12.6
Adamts2	4774	0.018	2.35	35.71	15.22
Adamts9	5296	0.017	2.92	45.53	15.6
Adamtsl1	4298	0.023	1.88	27.68	14.69
Add2	36446	0.031	-2.14	108.11	231.08
Add3	13790	0.037	1.73	103.27	59.67
Adgra2	21510	0.006	2.73	170.87	62.53
Adgrb1	12846	0.039	-2.4	34.52	82.94
Adgre5	4642	0.006	1.88	32.88	17.52
Adgrf5	4635	0.005	1.6	30.66	19.14
Adgrg1	41365	0.03	-2.3	119.74	275.9
Adgrv1	5753	0.029	-2.33	17.87	41.56
Agap2	18440	0.041	-1.97	51.47	101.31
Ago1	40934	0.018	-1.73	155.23	267.93
Ago4	3341	0.042	-1.55	11.82	18.32
Ahi1	9896	0.041	-1.79	31.36	56.12
Ahnak	20080	0.004	2.57	158.69	61.84
Akap2	10227	0.011	1.84	70.86	38.5
Akap9	26885	0.013	-1.69	102.81	173.39
Akt3	17027	0.005	-1.56	67.46	105.53
Alcam	20765	0.003	1.65	143.01	86.5
Aldh1l2	3138	0.047	-1.67	11.22	18.78
Aldh2	14925	0.045	1.51	91.58	60.77
Alpl	4301	0.046	2.14	35.2	16.44
Alx4	11633	0.004	3.08	110.62	35.95
Amer2	5041	0.015	-2.14	17.33	37.06
Amotl1	27333	0.037	1.79	199.68	111.69
Amph	5558	0.026	-1.92	16.24	31.17
Angpt1	3644	0.018	1.82	26.84	14.72
Angptl2	9202	0.002	2.09	65.28	31.24
Angptl4	5157	0.002	2.23	38.59	17.27
Ankrd6	7677	0.02	-1.77	26.72	47.42
Ano6	13435	0.034	1.55	87.29	56.34
Ano8	10062	0.003	-1.81	37.88	68.43
Antxr1	11974	0.017	2.6	99.12	38.05
Antxr2	3480	0.05	2.17	27.03	12.44
Anxa2	35958	0	2.5	267.79	107.15
Anxa5	9069	0.003	2.23	66.36	29.77
Anxa6	24547	0.001	2.77	191.53	69.05
Anxa7	3563	0.024	1.85	26.1	14.07
Ap3b2	14517	0.03	-2.18	37.98	82.68
Ap3m2	6433	0.026	-1.77	20.81	36.81
Apba3	3670	0.007	1.6	23.91	14.96
Aplnr	7027	0.031	1.74	49.43	28.47
Aplp1	51232	0.039	-1.9	147.27	279.33
Aprt	8248	0.01	1.53	55.35	36.19
Arap1	6437	0.004	1.96	46.39	23.64
Arap3	4646	0.003	1.76	31.58	17.95
Arhgap21	27473	0.019	-1.71	102.43	175.28
Arhgap28	11753	0.018	2.8	98.48	35.11
Arhgap29	10001	0.001	2.08	73.9	35.45
Arhgap31	9679	0.011	1.97	70.61	35.81
Arhgap33	33003	0.021	-2.01	110.27	221.63
Arhgdib	4333	0.001	2.13	32.61	15.29
Arhgef10	6387	0.033	1.54	42.68	27.76
Arhgef10l	9992	0.003	-1.53	37.67	57.67
Arhgef17	19304	0.043	1.84	145.47	79.19
Arl10	2985	0.033	-1.61	10.42	16.77
Arl4c	12964	0.003	-1.84	41.19	75.65
Arpc1b	4394	0.008	1.68	26.63	15.88
Arsb	6052	0.04	1.68	41.86	24.86
Arvcf	24133	0.011	-1.94	82.8	160.42
Asap3	3738	0.049	2.24	28.89	12.92
Ascl1	15189	0.044	-3.05	35.08	107
Asph	12050	0.006	1.87	83.7	44.68
Asphd2	6831	0.029	-1.72	23.89	41.05
Astn1	15726	0.024	-1.82	53.63	97.69
Atf7	5882	0.027	1.95	45.13	23.13
Atl1	5287	0.01	-2.26	13.86	31.32
Atox1	3709	0.001	1.83	25.37	13.88
Atp2b2	3640	0.036	-1.74	13.95	24.31
Atp6v0e2	8846	0.044	-1.81	28.35	51.27
Axl	12168	0.011	2.32	96.85	41.78
B2m	5747	0.003	1.86	36.63	19.65
B4galt1	6830	0.012	2.31	56.11	24.29
B930041F14Rik	3081	0.006	1.77	21.23	12.03
Bak1	8970	0.005	1.51	59.66	39.61
Bcam	6684	0.016	2.72	57.04	20.94
Bcat1	8339	0.048	-1.65	30.76	50.83
Bcat2	3762	0.016	1.51	22.91	15.22
Bdh1	10270	0.029	-1.59	42.27	67.25
Bgn	31269	0.005	2.21	223.67	101.4
Bicc1	5324	0.004	2.41	42	17.42
Bmp1	27882	0.035	2.05	201.9	98.41
Bmp4	3956	0.001	2.9	31.89	11.01
Bmp7	9680	0.003	1.91	69.1	36.17
Bnc2	5764	0.022	2.32	41.68	17.94
Bpgm	11327	0.036	-1.65	44.17	72.75
Brsk1	21875	0.031	-1.87	70.6	132.28
Brsk2	16184	0.043	-2.32	46.1	106.92
Btd	3099	0.021	1.64	20.59	12.57
Btg2	11088	0.003	-2	38.59	77.12
C1qb	3277	0.02	1.58	20.96	13.27
C1qtnf6	7073	0.016	2.49	56.71	22.78
C530008M17Rik	25356	0.013	-1.85	88	162.89
Cadm4	36173	0.045	-1.99	110.89	220.28
Cadps	10390	0.043	-1.85	33.13	61.37
Cald1	25947	0.007	1.93	185.83	96.39
Camk2n1	8302	0.037	-1.81	23.7	42.89
Camsap1	26795	0.015	-1.56	108.05	168.24
Camsap3	8588	0.023	-1.79	27.53	49.27
Camta1	12791	0.015	-1.68	45.75	76.7
Capn6	20372	0.048	8.43	233.3	27.68
Caskin1	7687	0.038	-1.66	25.03	41.64
Cav1	4517	0.03	1.84	33.81	18.33
Ccdc177	4427	0.043	-2.55	12.42	31.63
Ccdc184	4612	0.046	-3.06	7.78	23.79
Ccdc8	8033	0.044	1.71	57.69	33.71
Ccdc80	6714	0.005	2.81	54.34	19.31
Ccdc85c	3869	0.014	-1.81	13.89	25.17
Ccnd3	18318	0.025	1.95	137.17	70.24
Cd248	12735	0.005	2.43	97.96	40.39
Cd24a	81228	0.04	-1.53	296.4	454.63
Cd34	8413	0.022	1.77	60.57	34.26
Cd63	5680	0.042	2.05	38.11	18.61
Cd81	19138	0.044	1.54	127.31	82.68
Cd93	7609	0.027	1.56	50.77	32.47
Cdc42ep1	3808	0.009	2.27	28.81	12.68
Cdc42se2	22810	0.036	-1.53	94.85	145.1
Cdh11	46589	0.004	2.38	374.86	157.36
Cdh2	39104	0.041	-1.5	167.1	251.11
Cdh3	4184	0.007	2.56	34.15	13.32
Cdh5	15873	0.001	1.88	110.76	58.94
Cdk5r2	6274	0.044	-3.47	8.28	28.75
Cdkn1b	10419	0.024	-1.55	46.32	71.62
Cdkn1c	101529	0.017	1.87	615.79	329.48
Cdo1	10500	0.001	1.67	63.26	37.95
Cecr2	4809	0.013	-1.65	20.03	33.08
Cecr6	4645	0.037	-2.13	14.25	30.34
Celf3	32288	0.044	-2.46	87.12	214.04
Celsr2	26902	0.046	-2.35	76.96	180.53
Celsr3	20761	0.037	-2.2	61.88	136.05
Cgnl1	7492	0.005	1.87	53.97	28.81
Chd7	23677	0.014	-1.69	93.29	157.27
Chga	8137	0.006	-1.93	23	44.48
Chgb	7565	0.048	-2.91	11.76	34.27
Chn1	13369	0.009	-1.83	43.96	80.37
Chpf2	6064	0.029	1.55	40.99	26.47
Chrnb2	12094	0.033	-2.2	31.71	69.62
Chst14	4908	0.015	2.1	35.85	17.1
Ckap4	39973	0.041	1.5	247.75	165.06
Clcn3	8593	0.031	-1.58	35.14	55.58
Cmtm3	8729	0.009	2.36	66.68	28.24
Cnn2	32305	0.002	2.14	248.63	116.19
Col12a1	49199	0.013	2.14	358.63	167.4
Col14a1	8995	0.024	3.15	75.26	23.86
Col15a1	6233	0.012	2.96	52.87	17.86
Col16a1	14335	0.022	2.19	103.15	47.07
Col18a1	31846	0.016	1.53	206.7	135.03
Col1a1	202685	0.047	1.68	1308.66	777.81
Col1a2	198343	0.016	1.94	1380.35	711.67
Col23a1	11321	0.003	2.7	91.96	34.08
Col26a1	38836	0.01	2.83	333.34	117.86
Col27a1	6983	0.03	4	58.56	14.63
Col2a1	107155	0.047	3.11	759.62	244.52
Col3a1	253471	0.023	2.38	2091.21	879.35
Col4a1	88407	0.024	1.52	572.29	376.35
Col4a2	62604	0.008	1.6	411.87	258.01
Col5a1	51854	0.009	2.73	426.86	156.13
Col5a2	48537	0.007	1.95	353.95	181.19
Col6a1	41129	0.015	2.9	351.29	121.02
Col6a2	34126	0.004	2.97	272.7	91.94
Col6a3	29820	0.009	3.55	272.51	76.87
Col8a1	7120	0.031	1.83	45.87	25.05
Col8a2	21316	0.002	2.11	140.29	66.38
Col9a1	16883	0.039	5.78	130.82	22.61
Col9a2	19821	0.043	4.72	146.55	31.07
Colec12	14099	0	1.93	95.08	49.38
Coro2b	18372	0.037	-1.58	80.58	127.07
Cpe	37397	0.036	-1.62	122.7	198.29
Cped1	3814	0.02	2.5	31.9	12.77
Cpxm1	10172	0.002	2.17	75.24	34.63
Crabp1	22691	0.044	1.9	164.75	86.68
Creb3l1	5138	0.022	2.44	40.54	16.61
Creb3l2	7105	0.048	3.39	62.63	18.49
Creld1	3877	0.013	-1.51	13.62	20.58
Crispld1	3309	0.013	2.21	25.48	11.52
Crtap	8804	0.004	2.6	70.9	27.31
Crtc3	5395	0.03	2.01	41.49	20.62
Csad	3363	0.012	1.66	24.76	14.88
Cspg4	4358	0.016	3.45	33.78	9.8
Cspg5	7012	0.03	-1.94	20.39	39.65
Csrp1	11583	0.006	1.83	86.21	47.14
Ctdsp1	14124	0.041	1.75	103.69	59.21
Ctdsp2	48504	0.029	1.8	372.63	207.48
Ctdspl	4162	0.013	1.89	30.09	15.92
Ctgf	4413	0.003	2.81	33.91	12.08
Cthrc1	8823	0.003	2.32	59.49	25.6
Ctnna2	21410	0.035	-1.93	64.78	125.35
Ctnnd2	10099	0.022	-1.67	38.25	63.76
Cxadr	25487	0.047	-1.73	88.89	153.46
Cxcl12	26150	0.006	2.98	232.81	78.06
Cxcl14	23687	0.01	2.29	187.01	81.66
Cxxc4	7200	0.007	-2.23	17.98	40.01
Cyfip2	28337	0.024	-1.7	99.89	169.95
Cyr61	3267	0.05	1.58	22.45	14.18
Cyth2	16799	0.031	-1.63	62.6	102.17
D430041D05Rik	4915	0.033	-1.9	17.18	32.63
Daam2	9812	0.016	2.8	83.83	29.92
Dab1	10371	0.036	-1.99	35.61	70.85
Dab2	15991	0.001	2.27	125.12	55.06
Dach1	9901	0.034	-1.68	39.82	66.87
Dap	7642	0	2.17	53.87	24.87
Dcc	22672	0.025	-3.51	45.02	158.19
Dck	9217	0.028	-1.55	41.04	63.82
Dclk1	38638	0.041	-1.69	129.08	217.91
Dclk2	15945	0.029	-1.99	55.43	110.42
Dcn	10867	0.004	2.55	87.7	34.4
Dcx	67728	0.049	-2.33	178.56	416.55
Ddr1	36218	0.035	-1.74	129.17	224.24
Ddr2	12326	0.007	3.31	111.8	33.73
Degs1	7065	0.003	1.62	46.73	28.87
Disp1	5826	0.021	1.53	38.32	25.03
Dkk2	6869	0.004	2.69	58.72	21.84
Dlc1	8201	0.009	1.86	59.81	32.15
Dlg4	26558	0.02	-1.63	95.69	155.8
Dlk1	46516	0.012	4.01	464.45	115.85
Dll1	11009	0.05	-2.1	40.28	84.42
Dmxl2	7128	0.021	-1.61	25.58	41.08
Dnm1	19540	0.032	1.52	107.31	70.48
Dnm3os	4711	0.005	5.86	48.47	8.27
Dock6	7848	0.002	1.76	55.35	31.37
Dpysl2	19515	0.026	-1.53	74.9	114.85
Dpysl3	150026	0.033	-1.83	464.9	849.31
Dpysl5	72134	0.04	-2.12	206.74	438.32
Dse	6337	0.004	2.49	50.55	20.29
Dsp	4400	0.009	4.06	42.05	10.35
Dtx1	9045	0.049	-1.7	29.9	50.88
Dusp3	3223	0.035	1.74	22.76	13.08
Dusp4	12017	0.025	-2.62	32.74	85.87
Dusp7	9167	0.016	2.16	72.28	33.4
Dynll2	49532	0.005	-1.61	183.03	294.6
Ece1	10066	0.006	1.69	64.52	38.27
Ednra	5505	0.005	3.04	46.53	15.32
Efemp2	9363	0.001	2.39	71.07	29.73
Efna4	4606	0.041	1.7	34.37	20.23
Egfl6	6227	0.009	3.1	57.06	18.42
Egfl7	3455	0.004	1.59	21.52	13.53
Egflam	6296	0.007	2.09	43.95	21.01
Ehd2	5396	0.002	2.41	41.19	17.06
Ehd4	3095	0.002	1.76	21.39	12.14
Eif4ebp1	3205	0.003	1.9	23.37	12.29
Elavl2	11669	0.019	-2.37	32.41	76.83
Elavl3	65134	0.03	-2.32	185.78	430.72
Elavl4	15455	0.01	-1.87	50.04	93.58
Elk3	8683	0.027	2.27	66.48	29.23
Elmo1	6619	0.03	-1.84	20.46	37.73
Elovl1	3523	0.004	1.79	25.75	14.41
Emilin1	29605	0.001	3.16	237.73	75.16
Emilin2	3639	0.005	2.55	29.37	11.51
Emilin3	6196	0.013	4.94	60.68	12.28
Eml3	3334	0.015	1.97	24.97	12.68
Eml5	4845	0.019	-2.24	16.87	37.82
Emp1	17944	0.003	2.65	142.6	53.85
Emp3	3627	0.002	3.07	30.43	9.91
Enc1	44332	0.045	-1.91	134.48	256.62
Eng	14373	0.001	2.15	111.62	51.87
Enho	4851	0.026	-1.76	14.65	25.78
Epb41l2	17155	0.028	1.9	129.08	67.95
Epb41l3	20769	0.037	1.78	154.15	86.38
Epb41l5	3691	0.045	-1.55	17.36	26.86
Ephb1	15936	0.05	-2.38	36.93	88.02
Ephb2	49866	0.044	-1.54	176.7	272.53
Ephb3	13289	0.036	2.26	98.77	43.64
Ephb4	20460	0.008	2.39	167.51	70.06
Erbb2	9704	0.008	2.43	77.32	31.75
Erg	4671	0.004	3	38.5	12.82
Esyt1	7312	0.014	1.95	49.86	25.62
Ets1	6047	0.01	1.61	39.13	24.24
Ets2	11416	0.019	2.88	92.68	32.23
Eya2	3933	0.014	2.07	28.53	13.77
Fabp7	24658	0.038	-2.25	70.97	159.33
Fam101b	6912	0.018	2.77	56.15	20.28
Fam114a1	4467	0.003	1.87	30.45	16.28
Fam171b	9045	0.017	-1.51	34.83	52.64
Fam214a	4738	0.028	-1.52	19.09	28.99
Fam214b	8618	0.048	-1.56	33.28	51.95
Fam219a	6351	0.046	-1.74	20.68	35.98
Fam222a	3011	0.029	-1.61	11.53	18.57
Fam46a	3287	0.019	2.17	24.18	11.14
Fam57b	13884	0.049	-2.51	31.89	80.09
Farp1	23028	0.012	1.71	157.39	91.89
Fat3	10354	0.018	-1.68	37.15	62.49
Fat4	30890	0.014	1.51	211.5	140.23
Fblim1	7682	0.007	2.39	57.76	24.2
Fbln1	18928	0.01	1.81	136.84	75.55
Fbln2	33193	0.002	2.82	265.04	93.89
Fbln5	6959	0.001	4.05	63.27	15.64
Fbn1	16514	0.001	2.95	136.8	46.3
Fbn2	40440	0.006	2.9	336.87	116.22
Fcgrt	3614	0.002	1.98	24.2	12.2
Fermt2	11593	0.029	1.51	78.76	52.19
Fez1	29432	0.025	-2.08	94.15	195.68
Fgd4	4022	0.011	-2.14	13.9	29.74
Fgfr1	34957	0.029	1.63	244.68	150.26
Fgfr2	15942	0.048	1.5	112.49	74.93
Fhod1	3326	0.041	1.59	23.6	14.82
Fibin	4259	0.006	4.02	31.63	7.86
Fkbp10	18009	0.004	2.68	142.46	53.22
Fkbp9	23807	0.014	2.27	182.53	80.27
Flna	98070	0.035	1.55	686.22	443.04
Flnb	23136	0.022	1.73	163.01	94.38
Flnc	16008	0.007	2.71	129.74	47.92
Flrt2	18571	0.041	1.97	141.09	71.58
Flywch1	15379	0.035	-1.57	54.79	86.13
Fmn2	6100	0.024	-2.12	18.35	38.82
Fmnl3	9526	0.011	2.12	73.91	34.89
Fmo1	3317	0.006	1.6	20.74	12.93
Fn1	119241	0.001	2.25	917.18	407.1
Fndc3b	7415	0.047	2.09	52.52	25.17
Foxc1	7433	0.014	1.96	51.05	26
Foxd1	4067	0.006	2.09	28.29	13.51
Foxo1	4328	0.015	1.78	30.21	17.02
Fpgs	3308	0.037	1.57	23.34	14.87
Frem1	5281	0.01	3.75	49.46	13.18
Frmd6	7029	0.007	2.78	60.83	21.87
Fsd1l	6640	0.039	-1.79	27.02	48.45
Fstl1	107038	0.009	2.71	874.82	322.45
Fstl5	3584	0.032	-1.96	10.84	21.22
Furin	8809	0.018	2.05	64.11	31.22
Fzd2	22677	0.03	1.76	171.46	97.68
Fzd3	21597	0.014	-1.88	74.01	139.11
Fzd7	10139	0.014	2.3	80.01	34.74
Gaa	19038	0.031	1.71	124.18	72.48
Gabarapl2	8343	0.011	-1.63	33.11	54.02
Gabrb3	6825	0.018	-2	19.64	39.21
Gdap1	4245	0.039	-2.15	13.02	28.02
Gdap1l1	10388	0.032	-2.16	26.55	57.43
Gdf10	8456	0.036	3.58	74.08	20.69
Gdi1	67533	0.03	-1.5	260.83	391.44
Ggt7	4756	0.044	-1.69	16.38	27.74
Ghr	4187	0.01	3.06	34.95	11.44
Gja1	22798	0.001	1.59	158.03	99.47
Glce	5051	0.023	1.74	34.46	19.76
Gli1	6872	0.011	3.69	65.5	17.75
Glmp	6148	0.025	1.56	39.84	25.48
Gm15421	6457	0.024	1.84	48.84	26.58
Gm9833	9277	0.007	-1.52	40.25	61.26
Gmds	3322	0.02	1.65	23.96	14.48
Gnao1	46311	0.016	-2.17	144.55	314.2
Gnaz	3305	0.04	-1.87	9.92	18.55
Gng12	5212	0.018	1.7	36.22	21.28
Gpc2	38812	0.049	-1.91	114.62	218.49
Gpc3	39240	0.005	3.02	325.38	107.7
Gpm6b	23019	0.016	-2.36	73.74	174.1
Gpr180	3754	0.015	1.57	23.8	15.17
Gprc5c	4025	0.001	2.87	32.32	11.27
Gprin1	32527	0.044	-2.5	83.22	208.43
Gpx7	9886	0.006	2.05	76.01	37.07
Grb10	115058	0.015	1.92	889.64	462.79
Gria1	4347	0.046	-1.69	16.48	27.79
Grik3	10028	0.04	-2.13	35.63	76.01
Grn	10645	0.006	1.59	66.22	41.6
Gsn	12581	0.007	2.84	103.9	36.64
Gstm7	5759	0.024	-1.77	19.36	34.2
Gusb	4213	0.002	1.53	26.05	17
Gxylt1	7731	0.032	1.6	56.57	35.37
Gypc	4042	0.01	1.59	27.42	17.22
H19	438138	0.024	3.73	4046.8	1084.23
H6pd	4208	0.005	2.54	33.15	13.05
Hadh	10352	0.005	1.85	78.57	42.59
Hap1	18426	0.038	-2.11	56.42	119.18
Hapln1	5020	0.019	4.7	43.41	9.23
Heph	4278	0.01	2.42	33.63	13.87
Hes6	15841	0.031	-1.72	56.67	97.59
Heyl	3786	0.02	1.8	25.13	14
Hgsnat	3900	0.011	1.52	25.92	17.05
Hic1	7068	0.037	3.3	63.21	19.14
Hid1	6460	0.005	-2.04	20.51	41.86
Hif3a	5523	0.01	2.56	48.79	19.03
Hipk3	7453	0.028	1.74	51.59	29.68
Hmcn1	6560	0.006	3.66	59.29	16.19
Hmgb3	22912	0.028	-1.69	92.15	155.78
Hmgn5	3657	0.025	-1.7	16.46	28.03
Hn1	52884	0.036	-1.51	218.55	329.76
Hnrnph3	10317	0.028	-1.57	41.83	65.64
Hs1bp3	3077	0.016	1.69	21.18	12.56
Hsdl1	14735	0.05	-1.64	54.29	89.24
Hspa12b	5882	0.004	2.53	46.46	18.34
Hspa4l	5158	0.023	-2.02	15.19	30.65
Hspg2	27280	0.011	2.09	209.3	100.04
Hsph1	19799	0.014	-1.65	80.58	133.11
Id1	5227	0.002	2.41	35.91	14.89
Id3	17501	0	2.36	122.19	51.79
Ifitm2	8144	0.002	2.84	66.51	23.44
Igdcc3	3773	0.036	-2.14	10.41	22.27
Igf1	7998	0.018	5.2	85.61	16.47
Igf2	334457	0.011	3.23	3033.1	937.8
Igf2r	25126	0.026	1.94	185.49	95.83
Igfbp3	12055	0.033	5.4	126.59	23.46
Igfbp4	70688	0.012	2.58	580.33	224.99
Igfbp5	94748	0.039	3.63	866.26	238.47
Igsf10	8955	0.034	2.85	77.84	27.3
Ikbip	3444	0.004	2.09	24.31	11.64
Il11ra1	9943	0.013	2.93	84.32	28.76
Il6st	17007	0.009	1.76	114.95	65.21
Ildr2	8262	0.048	-1.91	29.43	56.2
Inf2	3862	0.012	1.93	29.99	15.54
Insm1	8222	0.014	-2.6	23.41	60.76
Iqgap1	17057	0.012	1.65	116.94	70.9
Islr	13054	0.003	2.99	106.02	35.5
Itga11	5414	0.025	1.59	36.37	22.88
Itga5	12822	0.008	2.52	107.46	42.68
Itga9	7118	0.005	2.71	56.84	20.96
Itgav	4642	0.013	1.94	34.72	17.86
Itgb1	37435	0.037	1.63	255.34	156.61
Itgb5	18381	0.004	2.67	143.15	53.54
Itih5	4139	0.027	1.83	26.93	14.73
Itm2a	17565	0.028	2.98	141.41	47.39
Itm2c	29468	0.028	1.65	186.09	113.05
Itpkb	6687	0.009	1.91	47.78	25.05
Itpripl2	5532	0.037	2.39	43.91	18.41
Jakmip2	6570	0.026	-2.29	18.18	41.65
Jam2	9056	0.023	-2.28	24.35	55.48
Jph4	12638	0.041	-1.6	49.66	79.63
Kank1	4906	0.049	1.86	31.74	17.05
Kank2	12098	0.003	2.45	97.77	39.99
Kank4	4212	0.042	2.49	33.31	13.36
Katnal1	7294	0.007	-1.52	29.24	44.56
Kbtbd11	7699	0.034	-1.68	30.49	51.27
Kcnn1	3234	0.037	-1.96	8.95	17.54
Kcnq2	15175	0.044	-1.92	46.13	88.57
Khdrbs3	12288	0.017	-1.59	52.45	83.35
Kif1a	53207	0.037	-1.72	183.4	315.43
Kif1b	55615	0.041	-1.56	209.69	326.4
Kif1c	18768	0.012	1.58	128.85	81.48
Kif21a	19137	0.049	-1.87	65.86	123.02
Kif21b	62900	0.05	-2.03	210.17	427.59
Kif26b	11532	0.023	1.84	77.51	42.01
Kif5c	57707	0.024	-2.07	168.7	348.63
Kirrel	13792	0.004	2.03	102.31	50.43
Klf4	4883	0.004	3.22	42.2	13.09
Klhl7	16235	0.046	-1.51	70.82	106.98
Kremen1	8973	0.024	1.67	60.46	36.27
Krt14	6536	0.037	3.03	60.09	19.85
Krt5	12092	0.023	2.46	101.29	41.15
L1cam	24358	0.032	-1.8	79.97	144.23
Lama2	3723	0.003	2.11	26.99	12.79
Lama4	12013	0.011	2.25	91.22	40.49
Lama5	4230	0.036	2.09	36.82	17.62
Lamb1	24113	0.005	2.25	182.48	81.05
Lamb2	14583	0.014	1.78	100.91	56.63
Lamc1	22371	0.008	1.67	150.52	90.02
Lcorl	4414	0.041	-1.64	17.38	28.59
Ldb2	5304	0.008	1.74	37.28	21.39
Lect1	5148	0.002	4.27	33.95	7.95
Lgals1	21783	0.001	2.93	160.49	54.76
Lhfpl2	14136	0.007	2.64	120.61	45.71
Lhfpl4	14955	0.036	-2.33	37.86	88.14
Lima1	15725	0.026	1.84	123.28	66.96
Lin7c	15377	0.042	-1.56	57.89	90.44
Lipa	4737	0.006	1.65	29.37	17.75
Litaf	4265	0.019	1.53	29.48	19.31
Lman1	19066	0.023	1.82	130.79	71.81
Lmna	13948	0.004	2.7	108.91	40.29
Lmtk3	26630	0.037	-2.39	67.49	161.63
Lnx2	3028	0.034	1.57	21.3	13.55
Lox	19872	0.009	2.6	157.78	60.68
Loxl1	4739	0.004	2	32.34	16.14
Loxl2	17768	0.008	3.07	159.4	51.99
Loxl3	4709	0.003	2.55	33.92	13.3
Lpar1	9031	0.02	2.59	76.19	29.38
Lpp	5519	0.02	2.07	43.12	20.83
Lrig3	5526	0.019	3.07	45.39	14.78
Lrp11	4034	0.006	-1.61	16.5	26.58
Lrp5	12957	0.018	1.9	96.07	50.64
Lrrc16b	11075	0.03	-1.58	49.27	77.88
Lrrc17	9754	0	2.98	75.62	25.4
Lrrc32	3049	0.017	1.59	20.29	12.72
Lrrc49	9013	0.019	-1.64	33.45	55
Lrrn2	5705	0.045	-1.58	21.75	34.31
Lrrn3	7372	0.024	-1.84	21.6	39.73
Lsp1	4095	0.029	2.83	34.98	12.35
Ltbp1	9296	0.038	2.99	83.7	27.96
Ltbp3	11894	0.032	2.13	89.74	42.11
Ltbr	5782	0.017	2.01	41.81	20.84
Lum	21029	0.003	2.46	171.97	69.95
Ly6h	8814	0.025	-1.72	30.28	52.15
Madd	12207	0.022	-1.82	39.03	71.1
Maf	5863	0.012	1.62	37.09	22.89
Magel2	6771	0.036	-1.68	24.96	41.98
Magi2	5596	0.008	-1.88	18.44	34.6
Man2a1	6704	0.008	1.89	45.61	24.18
Map1b	203174	0.031	-1.83	701.6	1285.95
Map2k3	5816	0.036	1.58	41.2	26.1
Map3k3	7458	0.01	1.53	49.51	32.33
Map6	25385	0.023	-2.44	57.33	139.76
Mapk11	6642	0.017	-1.75	25.83	45.28
Mapk8	13537	0.033	-1.52	52.4	79.9
Mapk8ip1	36542	0.003	-1.53	139.23	212.73
Mapk8ip2	17246	0.016	-2.14	49.07	105.21
Mapre3	7905	0.043	-1.65	26.79	44.14
Marveld1	7081	0.002	2.42	53.79	22.18
Matn4	11428	0.032	3.5	75.81	21.68
Mbnl2	7527	0.01	2.52	60.36	23.92
Mcam	7647	0.028	1.65	56.01	34.01
Mcf2l	20322	0.029	-1.86	64.28	119.37
Mdfi	8008	0.007	3.02	66.03	21.87
Mdfic	3403	0.023	1.85	24.73	13.38
Mdga1	14434	0.037	-1.72	47.87	82.43
Megf6	17297	0.013	2.12	126.1	59.61
Mfap2	27018	0.001	2.05	207.65	101.49
Mfap4	18820	0.021	2.09	146.47	70.07
Miat	69767	0.037	-2.41	196.57	473.88
Mid1ip1	6478	0.049	-1.57	26.02	40.95
Mien1	5223	0.015	-1.54	19.72	30.37
Mkrn1	20762	0.021	-1.94	62.74	121.48
Mllt11	30730	0.046	-1.85	95.67	176.85
Mllt4	25711	0.01	-1.54	108.25	166.93
Mme	8558	0.014	4.12	79.32	19.26
Mmp11	7838	0.011	2.22	58.43	26.28
Mmp14	26549	0.04	1.79	187.19	104.3
Mmp17	3365	0.027	-1.93	10.65	20.59
Mmp2	25858	0.003	3.83	228.53	59.71
Mogs	11116	0.032	1.51	76.58	50.67
Morn4	8916	0.021	-1.63	31.77	51.87
Mov10	4482	0.031	2.7	38.54	14.29
Mpp3	3474	0.019	-1.98	11.08	21.97
Mrc1	3223	0.047	1.51	19.83	13.11
Mrc2	22252	0.011	2.01	168.47	83.82
Msi1	10405	0.021	-2.13	35.01	74.52
Msrb3	4304	0.014	1.75	32.22	18.42
Msx1	6798	0.011	2.52	59.66	23.65
Mtcl1	12320	0.033	-1.66	45.39	75.13
Mthfd2l	3283	0.02	-1.58	12.84	20.27
Mtss1	16469	0.019	-1.63	65.66	107.23
Mturn	18612	0.023	-1.77	56.97	100.98
Mxra8	3350	0.005	1.87	22.87	12.25
Myadm	6800	0.014	1.82	43.79	24.1
Myc	6386	0.026	1.77	45.41	25.64
Mycl	20469	0.046	-1.77	65.91	116.63
Myef2	14368	0.002	-1.64	61.28	100.59
Myh9	34984	0.013	1.56	238.37	153.14
Myl12a	24578	0.014	1.61	171.48	106.5
Myl9	12506	0.005	1.88	87.38	46.47
Mylip	3883	0.002	2.46	31.34	12.74
Mylk	3839	0.003	1.9	28.48	14.95
Myo16	3585	0.02	-2.68	6.94	18.61
Myo1c	8230	0.013	1.95	60.73	31.21
Myt1	14989	0.029	-2.52	40.64	102.56
Nab2	6191	0.014	3	57.07	19
Nabp2	10377	0.04	-1.58	43.12	68.05
Naga	3853	0.038	1.63	25.08	15.37
Nbea	22508	0.033	-1.59	85.53	135.66
Nbl1	14195	0.007	2.79	119.54	42.85
Nckap5	3808	0.031	-1.6	17.07	27.28
Nedd4l	13544	0.007	-1.58	53.64	85.01
Nes	76630	0.011	-1.77	308.82	547.62
Neto2	7089	0.035	-1.79	24.22	43.37
Neurod1	4163	0.023	-1.8	15.92	28.62
Nfasc	22834	0.049	-2.09	68.79	143.64
Nfatc1	4013	0.005	3.04	34.15	11.23
Nfatc4	13673	0.015	2.89	126.98	43.92
Nfic	16900	0.026	2.21	135.54	61.36
Nhlh1	7606	0.014	-2.1	25.24	52.99
Nhsl2	4123	0.017	2.14	32.04	14.99
Nid1	33005	0.009	1.96	234.21	119.68
Nid2	22060	0.007	2.02	156.36	77.35
Nkd2	3591	0.002	2.2	27.3	12.4
Nlk	7587	0.001	-1.53	32.02	48.99
Nme4	3361	0.011	1.86	26.2	14.09
Nmnat2	7799	0.026	-2.13	21.94	46.82
Notch2	18303	0.036	1.58	138.89	87.81
Npdc1	17839	0.017	-1.79	59.86	107.42
Npr3	4054	0.015	2.17	31.1	14.31
Nr3c1	3826	0.017	2.37	29.17	12.32
Nrn1	5563	0.029	-2.38	14.04	33.39
Nrp2	32306	0.026	1.58	223.58	141.94
Nrxn3	4038	0.029	-2.9	8.93	25.88
Nsg1	42135	0.049	-1.64	150.42	246.15
Ntn3	6148	0.013	2.2	47.16	21.43
Nuak2	6856	0.029	-3.24	13.86	44.9
Nucb1	22392	0.017	1.61	144.15	89.28
Nup210	7335	0.028	-1.52	35.07	53.28
Nyap1	21771	0.022	-2.24	59.58	133.54
Nynrin	35619	0.017	1.67	244.9	146.37
Oaf	7408	0	3.02	64.39	21.33
Obsl1	15025	0.017	2.2	112.85	51.25
Ogn	7635	0.014	2.88	63.16	21.93
Olfml3	5933	0.005	2.65	45.08	16.99
Osr1	5636	0.005	4.38	50.65	11.55
Ostf1	3086	0.002	1.61	19.65	12.24
Otx1	4816	0.043	-2.01	17.47	35.15
Otx2	10199	0.043	-4.01	12.81	51.36
P3h1	10685	0.026	2.31	83.14	36.01
P3h3	13390	0.001	2.29	97.78	42.75
P3h4	5532	0	2.27	38.53	16.96
P4ha1	10016	0.008	1.81	69.18	38.26
P4ha2	3392	0.002	3.25	28.07	8.63
P4ha3	4639	0.032	2.21	29.52	13.38
P4hb	84528	0.005	1.6	549.81	343.99
Pak1	23545	0.028	-1.86	74.48	138.26
Pak3	10401	0.03	-2.21	31.91	70.46
Pakap	3656	0.012	2.23	30.01	13.48
Panx1	9204	0.026	-1.55	33.16	51.26
Pappa2	4265	0.015	1.68	33.92	20.21
Parp11	8590	0.006	-1.64	32.58	53.57
Parp6	15942	0.016	-2.01	50.27	101.18
Parva	22889	0.033	1.74	167.06	95.86
Pbxip1	6111	0.037	1.76	41.85	23.84
Pcdh18	20348	0.004	2.06	150.35	73.13
Pcdh8	7376	0.012	-2.71	14.11	38.3
Pclo	4965	0.042	-1.77	14.95	26.53
Pcolce	8883	0.001	2.24	63.67	28.45
Pcsk1n	4384	0.019	-2.45	9.16	22.44
Pcsk5	3364	0.014	2.02	25.52	12.66
Pcsk6	3117	0.023	1.77	22.08	12.47
Pcyt1b	7454	0.045	-1.58	28.08	44.29
Pde10a	4589	0.036	-1.65	17.81	29.32
Pde1b	9835	0.039	-2.14	30.15	64.45
Pdgfra	23487	0.008	3.34	191.61	57.38
Pdgfrb	17657	0.002	2.49	140.33	56.36
Pdia5	2977	0.038	1.57	19.33	12.34
Pdk1	6219	0.01	1.74	45.42	26.08
Pdlim4	4721	0.045	2.04	37.4	18.31
Pdlim7	7748	0.015	1.56	50.45	32.29
Pdzd2	3725	0.016	2.22	26.82	12.08
Pdzd4	25030	0.028	-1.52	94.34	143.21
Pea15a	47976	0.036	-1.66	195.18	323.25
Peak1	4308	0.037	1.91	31.62	16.58
Pear1	4054	0.008	2.16	29.49	13.68
Pecam1	7580	0.001	1.74	51.12	29.34
Peg3	47577	0.043	2	350.22	174.68
Penk	8816	0.002	3.73	74.87	20.08
Phactr1	9169	0.016	-1.75	30.78	53.91
Phactr2	6068	0.031	1.84	46.63	25.38
Phldb2	11013	0.01	2.04	86.44	42.29
Pias3	7372	0.043	1.56	51.73	33.25
Piezo1	8873	0.007	2.68	77.48	28.92
Pik3r3	22327	0.02	-1.69	77.69	131.63
Pkd2	10110	0.044	1.69	67.64	40.07
Pkdcc	20467	0.043	2.19	164.16	74.91
Plbd2	6965	0.043	1.52	44.71	29.39
Plcb3	8252	0.038	1.61	57.17	35.53
Plcd1	4736	0.002	1.79	29.25	16.37
Plch1	4881	0.015	-2.21	14.2	31.32
Plec	15892	0.011	1.88	111.02	59.16
Plekha6	13589	0.026	-2.23	34.97	77.92
Plekhg1	6519	0.011	1.62	43.69	27.02
Plekhg5	3958	0.022	1.54	27.1	17.57
Plekho2	4863	0.01	1.76	34.45	19.53
Plin3	9040	0.019	1.86	67.06	36.09
Plod1	9534	0.005	2.22	69.32	31.24
Plod2	5989	0.039	2.5	47.07	18.81
Pls3	8567	0.05	1.63	60.79	37.33
Plscr3	9946	0.002	1.69	66.67	39.49
Plvap	7050	0.008	2.09	54.86	26.27
Plxdc2	4722	0.015	1.76	31.18	17.73
Plxna2	26160	0.048	-1.55	131.51	204.21
Plxnb1	36007	0.011	-1.56	144.07	224.56
Plxnc1	6676	0.034	-1.66	24.94	41.45
Plxnd1	23858	0.021	1.77	192.61	108.7
Pml	5316	0.035	1.58	38.58	24.35
Pmp22	5804	0.001	2.63	40.93	15.57
Pnmal1	3630	0.012	-2.89	8.35	24.14
Pofut2	13459	0.025	1.58	88.1	55.84
Postn	27110	0.019	5.64	288.68	51.16
Pou3f1	5426	0.019	-2.93	12.42	36.37
Pou3f3	22645	0.024	-2.02	84.32	170.21
Pou3f4	12470	0.023	-2.78	22.88	63.62
Pou6f1	15069	0.023	-1.78	52.71	93.94
Ppfibp1	7175	0.027	1.8	52.3	29.12
Ppic	12498	0.006	1.84	87.18	47.28
Ppm1m	3583	0.045	1.58	25.12	15.85
Ppp1r3b	5581	0.008	3.76	50.73	13.49
Prkcb	6644	0.026	-2.13	18.62	39.64
Prkcd	5039	0.007	1.76	36.06	20.48
Prkcdbp	6065	0.008	1.62	37.37	23.05
Prkcz	4746	0.041	-1.66	14.76	24.58
Prmt2	20769	0.04	-1.54	71.75	110.58
Prr36	12281	0.029	-2	39.15	78.38
Prrx1	25098	0.009	3.81	231.75	60.83
Prss23	3907	0.003	2.66	31.33	11.76
Psd2	8738	0.038	-2.64	19.06	50.35
Pskh1	6595	0.003	1.93	47.05	24.36
Ptbp2	22996	0.028	-1.72	95.52	164.12
Ptbp3	11394	0.019	1.72	78.75	45.83
Ptgfrn	26141	0.041	1.53	193.83	127.01
Pth1r	7629	0.004	2.29	58.18	25.37
Ptk7	28829	0.009	1.89	208.6	110.64
Ptms	69770	0.003	-1.66	263.91	439.22
Ptpn14	10074	0.011	2.72	83.02	30.49
Ptprd	18709	0.046	1.61	128.28	79.45
Ptpro	8502	0.022	-2.07	23.55	48.83
Ptprz1	15539	0.038	-2.22	60.32	134
Ptrf	16182	0.003	1.89	109.25	57.74
Pvrl2	11281	0.015	1.6	76.71	47.9
Pxdn	45203	0.025	1.92	326	169.42
Pxn	14703	0.014	1.83	109.53	59.72
Rab11fip4	7232	0.034	-1.65	27.98	46.13
Rab13	3176	0.012	1.58	21.88	13.85
Rab34	6375	0.006	2.33	51.34	22
Rab3il1	5134	0.004	1.67	33.63	20.2
Ralb	6534	0.029	1.63	41.61	25.56
Ramp2	3900	0.001	1.76	24.99	14.2
Rara	6008	0.018	2.29	49.48	21.62
Rarb	3686	0.015	2.27	28.67	12.65
Rarg	15763	0.005	3.92	147.55	37.62
Rasal2	9621	0.041	-1.52	37.38	56.66
Rasgef1b	4580	0.044	-2.14	15.44	33.06
Rasip1	4309	0.003	1.64	28.85	17.6
Rasl10b	10825	0.025	-1.54	42.14	65.05
Rasl11b	4849	0.019	2.45	41.55	16.93
Rasl2-9	3309	0.049	-1.86	14.86	27.59
Rassf2	11110	0.032	-1.66	41.31	68.53
Rassf3	3204	0.003	2.2	23.48	10.68
Rb1	6397	0.013	-1.72	24.14	41.52
Rbms1	5588	0.009	2.25	40.19	17.87
Rbms2	11369	0.047	1.82	86.33	47.36
Rcn1	17901	0.006	1.72	119.46	69.58
Rcn3	19584	0.001	2.22	132.45	59.67
Rcsd1	3634	0.019	2.11	26.33	12.46
Reck	6056	0.003	2.34	45.3	19.37
Reep2	6270	0.044	-1.97	19.66	38.74
Rfx3	5533	0.02	-1.62	22.48	36.34
Rgma	27219	0.046	-1.57	91.66	143.91
Rgs8	10957	0.031	-2.53	26.1	65.99
Rhbdf1	4910	0.002	2.14	36.82	17.21
Rhbdl3	6569	0.041	-2.16	22.26	48.06
Rhobtb2	12319	0.006	-1.65	45.89	75.56
Rhoc	8073	0.027	1.54	51.49	33.37
Rhog	3892	0.014	1.62	27.18	16.79
Rhoj	4425	0.023	2.28	31.04	13.63
Ric3	4102	0.034	-1.88	13.01	24.39
Rims2	4857	0.029	-2.08	13.9	28.97
Rin2	5896	0.027	2	43.63	21.86
Rin3	3302	0.004	1.82	21.52	11.8
Ripk1	3680	0.009	1.89	27.59	14.58
Rnase4	3078	0.006	1.89	21.37	11.31
Rnasel	10509	0.038	-1.68	36.42	61.03
Rnh1	7672	0.006	1.5	49.94	33.28
Ror1	4171	0.006	3.93	41.14	10.47
Ror2	7317	0.013	2.01	56.64	28.19
Rpgr	3710	0.007	-1.53	15.91	24.34
Rrbp1	31687	0.014	1.91	214.93	112.43
Rreb1	5322	0.01	2.01	39.75	19.81
Rsu1	6366	0.002	1.9	46.42	24.39
Rtkn	5475	0.044	1.71	33.51	19.57
Rtn2	15420	0.035	-1.92	50.87	97.53
Rufy3	33334	0.025	-2.1	88.86	186.2
Rundc3a	19846	0.043	-2.23	52.42	116.71
Rxra	17575	0.036	1.81	129.52	71.73
S100a10	19786	0.006	2.45	162.6	66.47
S100a11	9301	0.004	2.15	71.02	33.1
S1pr2	5581	0.008	2.47	45.45	18.39
S1pr3	16684	0.003	3.18	153.8	48.37
Sall3	4572	0.012	-2.76	11.09	30.61
Sarm1	7031	0.017	-2.04	21.79	44.52
Sbk1	149551	0.017	-1.77	513.22	908.48
Scara3	6836	0.009	2.86	62.67	21.9
Scarf2	9267	0.009	2.99	72.91	24.4
Scd1	4522	0.001	1.66	30.88	18.63
Scg3	12184	0.028	-2.14	32.82	70.35
Scn3a	7787	0.044	-2.25	19.44	43.73
Scpep1	5012	0.026	1.53	32.42	21.19
Scrn1	9251	0.033	-1.76	39.44	69.26
Sdc1	25245	0.015	2.23	212.08	95.25
Sdk1	5049	0.037	1.8	34.89	19.41
Sec24d	7509	0.011	3	64.35	21.42
Selm	3668	0.003	2.12	23.56	11.1
Sema3a	6854	0.035	2.19	56.94	25.95
Sema5b	13587	0.017	-1.78	55.12	98.17
Sema6c	13610	0.023	-1.57	47.87	75.17
Serpinb6a	5315	0.018	1.69	36.8	21.74
Serpine2	12751	0.023	2.28	84.57	37.02
Serpinf1	9922	0.002	2.99	83.17	27.84
Serpinh1	141428	0.015	1.9	970.92	511.19
Serpini1	6132	0.031	-2.2	15.99	35.13
Sfrp2	33996	0.025	4.33	307.58	71.1
Sgip1	3877	0.027	-1.99	11	21.89
Sgsm1	4507	0.033	-1.83	13.64	25
Sgtb	3191	0.027	-1.52	11.2	16.98
Sh2b3	4280	0.003	1.81	29.33	16.21
Sh3d19	4124	0.046	1.6	27.02	16.91
Sh3pxd2a	28140	0.032	1.86	217.51	117.26
Sh3rf1	10622	0.018	-1.56	44.17	69.07
Shc1	12485	0.013	2.65	106.95	40.38
Shisa7	7008	0.043	-2.17	19.22	41.79
Shroom4	4539	0.01	2.29	35.84	15.63
Six1	5380	0.007	4.1	48.31	11.8
Six2	7974	0.013	3.56	63.67	17.9
Slc12a4	3921	0.008	2.54	32.76	12.88
Slc16a3	3383	0.006	1.75	22.95	13.08
Slc22a23	14701	0.02	-1.64	54.69	89.63
Slc25a24	5541	0.009	2.12	40.66	19.22
Slc27a3	4125	0.011	1.55	24.4	15.75
Slc29a4	8751	0.047	-1.78	29.58	52.74
Slc35f1	10550	0.016	-2.39	31.38	75.11
Slc38a4	4401	0.002	3.27	36.34	11.11
Slc44a2	10224	0.014	1.69	70.96	41.91
Slc4a8	6744	0.041	-1.58	23.97	37.96
Slc9a3r2	6805	0.001	1.94	47.02	24.29
Slco5a1	7087	0.043	-1.91	22.69	43.27
Slit1	7280	0.033	-2.48	17.37	43.09
Slit3	5511	0.008	2.74	43.54	15.87
Slitrk1	4556	0.046	-1.85	13.58	25.06
Smarcd2	9695	0.034	2.26	80.86	35.86
Smoc2	9540	0.017	4.79	89.41	18.65
Smpd3	11464	0.043	-1.58	40.34	63.58
Snap25	5235	0.03	-1.71	15.7	26.89
Snap91	8470	0.048	-1.88	23.7	44.46
Snapc3	2974	0.013	-1.74	10.88	18.9
Snrpn	11364	0.048	-2.1	28.55	59.95
Snx18	7381	0.024	1.71	49.28	28.86
Snx22	4222	0.003	1.79	27.87	15.53
Sobp	11320	0.009	-1.62	36.83	59.75
Soga3	18004	0.008	-2.49	48.44	120.52
Sorbs2	14298	0.026	-1.5	61.14	91.89
Sox1	9818	0.036	-2.65	34.21	90.55
Sox11	102560	0.011	-2.06	356.46	732.88
Sox4	56541	0.011	-1.69	217.76	367.16
Sp4	7013	0.014	-1.55	29.27	45.32
Spag9	38842	0.008	-1.56	154.05	240.35
Sparc	107407	0.004	1.75	699.58	399.82
Spata13	12632	0.02	-1.72	57.43	98.77
Spats2l	9668	0.026	1.78	63.54	35.78
Speg	5200	0.046	1.54	30.41	19.75
Spg20	11417	0.021	1.8	84.71	47.12
Spint2	3470	0.049	1.71	23.93	14.02
Spire1	12436	0.018	-1.53	51.63	78.84
Spsb4	6808	0.016	-1.9	22.24	42.21
Sptbn2	40118	0.033	-2.02	122.25	246.34
Srcin1	12762	0.008	-2.23	37.41	83.4
Srrm4	11588	0.025	-2.2	38.63	85.05
Ss18l1	8999	0.049	-1.81	28.8	52.24
Ssfa2	5259	0.018	1.77	37.93	21.47
St18	4797	0.029	-3.15	10.35	32.62
St5	5895	0.015	1.72	36.94	21.43
St6galnac3	3913	0.021	1.72	27.48	16
St6galnac6	3362	0.01	1.83	24.39	13.34
St8sia3	3532	0.046	-2.18	9.49	20.64
St8sia4	4718	0.049	-1.93	14.55	28.02
Stard8	3397	0.045	1.57	21.05	13.38
Stmn2	85769	0.047	-2.03	233.94	474.72
Stmn3	37643	0.023	-2.1	102.82	215.67
Stmn4	12715	0.021	-2.12	34.19	72.36
Ston1	3472	0.027	1.71	25.16	14.71
Stox2	34848	0.016	-1.51	143.36	216.66
Strbp	12874	0.01	-1.73	48.08	83.17
Stx17	4768	0.027	1.61	32.68	20.28
Stx1b	4461	0.043	-1.71	14.82	25.39
Stx4a	5632	0.028	1.6	39.14	24.51
Sulf2	55048	0.003	2	383	191.08
Svep1	4896	0.003	2.48	39.65	15.96
Svil	11584	0.009	2	88.58	44.29
Swap70	4631	0.014	1.68	32.55	19.32
Syde1	6696	0.005	2.04	53.6	26.26
Syn3	5422	0.046	-1.6	20.02	32.12
Synpo	11670	0.004	3.52	101.99	28.95
Synrg	12964	0.024	-1.54	50.69	78.04
Syp	11729	0.035	-1.81	37.61	68
Syt1	9969	0.027	-2.25	26.9	60.49
Syt11	37001	0.028	-1.77	138.82	245.87
Syt5	3858	0.016	-2.16	11.9	25.68
Tagln2	7534	0.023	1.59	51.23	32.19
Tbc1d2b	9718	0.016	1.79	70.01	39.04
Tbx15	9059	0.002	3.05	81.22	26.66
Tcn2	4511	0.004	1.82	28.46	15.6
Tdrkh	3991	0.009	-2.29	12.66	28.94
Tead3	6985	0.014	2.32	57.63	24.85
Tek	3387	0.014	1.68	23.93	14.22
Tes	7857	0.006	1.85	52.8	28.59
Tgfb2	7688	0.01	2.73	61.19	22.39
Tgfb3	6630	0.018	2.87	57.46	20.03
Tgfbi	10445	0.007	3.28	87.21	26.62
Tgfbr2	10778	0.006	2.43	86.15	35.5
Tgm2	5551	0.005	1.88	36.42	19.38
Thbd	4376	0.006	2.16	30.33	14.05
Thbs1	28596	0.011	2.23	212.74	95.51
Thbs2	11941	0.007	2.02	83.6	41.36
Tie1	6226	0.006	1.54	39.51	25.6
Timp2	23920	0.009	1.86	171.6	92.18
Timp3	14670	0.016	2.87	124.2	43.21
Tln1	26284	0.014	1.98	202.02	102.23
Tln2	12083	0.049	1.56	82.32	52.62
Tmed1	7298	0.003	1.77	50.94	28.8
Tmed3	5597	0.022	1.65	36.85	22.33
Tmeff1	23042	0.025	-1.6	76.04	121.88
Tmem109	7629	0.039	1.88	56.78	30.2
Tmem110	5049	0.03	1.51	34.23	22.65
Tmem119	6424	0.001	3.66	58.33	15.94
Tmem132c	15425	0.017	1.58	103.92	65.82
Tmem169	3123	0.012	-2	8.82	17.64
Tmem184b	11022	0.018	1.55	73.06	47.1
Tmem254c	3182	0.007	1.62	19.54	12.07
Tmem26	5026	0.011	4.55	50.83	11.17
Tmem64	5629	0.039	1.84	39.36	21.43
Tmod2	16579	0.02	-1.71	57.98	99.17
Tmx4	14496	0.032	-1.56	52.33	81.84
Tnc	22824	0.019	2.25	155.24	68.97
Tnfaip8	4482	0.01	2.08	33.2	15.97
Tnfrsf1a	6645	0.005	2.14	49.38	23.05
Tns1	14341	0.012	2.17	113.81	52.46
Tns2	8834	0.009	3.39	77.95	23.02
Tns3	18639	0.013	2.75	166.88	60.62
Top2b	42165	0.007	-1.5	181.84	273.18
Tox3	10039	0.026	-2.15	31.34	67.34
Tpcn1	11005	0.007	1.62	79.52	49.09
Tpm1	37416	0.005	1.99	270.5	135.97
Tpm2	11334	0.003	3.66	102.91	28.15
Tpm4	48818	0.02	1.53	343.44	224.46
Tril	13248	0.003	2.64	104.08	39.43
Trim2	26308	0.018	-1.7	90.65	153.71
Trim36	5232	0.048	-1.7	16.6	28.21
Trim37	18231	0.021	-1.7	70.63	120.05
Trim46	7742	0.039	-1.94	22.7	44.07
Trip6	8333	0.043	1.7	61.14	35.89
Trps1	4954	0.038	2.13	42.46	19.9
Tshz2	7396	0.006	1.54	44.07	28.6
Tsku	5358	0.025	1.86	38.99	20.98
Tspan13	14760	0.029	-1.83	48.57	89
Tspan4	3265	0.005	1.62	20.35	12.58
Tspan9	16416	0.035	2.08	126.29	60.69
Ttbk1	7893	0.027	-2.04	24.78	50.53
Ttyh1	20318	0.023	-2.29	65.19	149.34
Tub	19759	0.036	-1.66	67.09	111.05
Tuba1a	905097	0.042	-2.07	2627	5449.13
Tubb2b	474252	0.049	-2.31	1279.31	2959.14
Tubb4a	40690	0.038	-2.02	108.75	219.64
Tubb6	8844	0.008	1.85	65.83	35.58
Tulp3	6725	0.04	1.62	46.95	28.98
Tulp4	38056	0.015	-1.55	149.77	231.45
Twist1	14930	0.002	2.98	129.64	43.49
Twist2	5499	0.004	2.86	45.13	15.76
Twsg1	20148	0.028	1.51	133.7	88.53
Txndc5	26134	0.003	1.87	178.07	94.99
Txnip	16406	0.027	1.66	112.56	68.01
Uchl1	56861	0.042	-1.65	190.57	313.65
Unc13a	8517	0.039	-2.14	25.16	53.93
Unc13b	10303	0.027	-1.54	42.4	65.3
Unc79	5684	0.036	-2.8	12.89	36.06
Usp29	4709	0.032	-2.27	11.48	26.06
Usp32	8958	0.013	-1.53	34.25	52.24
Utrn	10583	0.016	1.87	77.24	41.21
Vangl2	19376	0.027	-1.55	78.37	121.3
Vasn	4695	0.002	2.63	35.51	13.48
Vav2	9442	0.03	-1.52	35.82	54.5
Vcan	65130	0.024	1.95	517.27	265.43
Vcl	10030	0.003	1.92	73.2	38.08
Vegfa	14550	0.007	1.52	96.99	63.85
Vkorc1	3682	0.032	1.73	26.57	15.36
Vta1	7446	0.013	-1.59	29.2	46.3
Wasf1	9936	0.011	-1.74	34.71	60.35
Wasf2	10093	0.043	1.86	76.3	40.94
Wbp2	11071	0.006	-1.53	44.13	67.5
Wdr47	9425	0.044	-1.97	28.31	55.79
Wdr86	3543	0.004	3.26	31.48	9.65
Whrn	4646	0.031	-1.51	17	25.64
Wipf1	5901	0.02	2.37	50.17	21.13
Wisp1	4966	0.021	2.9	40.22	13.88
Wls	17033	0.005	1.52	99.8	65.54
Wnk2	20617	0.044	-1.72	74.81	128.43
Wnk3	6342	0.009	-1.76	22.43	39.4
Wnt5a	8000	0.045	2.52	65.34	25.94
Wwc1	10485	0.008	-1.87	40.47	75.58
Wwc2	7676	0.042	1.55	51.44	33.17
Wwp2	18493	0.046	1.86	120.09	64.73
Xpr1	32257	0.023	-2.06	94.63	195.25
Xxylt1	6487	0.021	1.65	44.53	27.06
Xylt2	6254	0.031	1.75	45.23	25.77
Yap1	26635	0.028	1.77	198.89	112.14
Ywhag	78055	0.024	-1.5	295.45	443.79
Zc3h12c	2943	0.032	-1.5	12.69	19.05
Zc4h2	5660	0.006	-1.67	20.9	34.88
Zcchc12	9708	0.038	-2.15	23.13	49.81
Zcchc24	11930	0.009	2.14	88.63	41.36
Zcchc5	6864	0.013	4.46	68.67	15.4
Zdhhc15	3390	0.024	1.84	24.17	13.14
Zfp2	3426	0.011	-1.66	13.67	22.67
Zfp36l2	10597	0.033	1.82	75.84	41.69
Zfp395	7218	0.028	2.01	55.11	27.44
Zfp467	6912	0.007	1.54	47.02	30.52
Zfp536	4238	0.034	-1.61	16.27	26.15
Zfp568	5799	0.007	2.08	44.41	21.3
Zfp60	11876	0.012	-1.58	46.98	74.09
Zfp703	9477	0.027	1.65	61.3	37.17
Zfp9	4303	0.045	1.58	25.76	16.28
Zic1	24832	0.048	-2.15	75.76	162.63
Zic3	5336	0.011	-3.22	12.34	39.67
Zic4	5548	0.033	-2.52	17.21	43.36
Zik1	9424	0.019	-1.52	40.3	61.24
Zmiz2	39604	0.014	-1.56	158.77	247.59
Zswim5	12855	0.025	-2.35	39.29	92.46
Zyx	17388	0.014	1.52	114.65	75.38

## Sheet: Supplementary Table S3B
Supplementary Table S3B: Differentially expressed genes in SERT embryos in response to stress identified by Partek Flow. Gene ID = name of differentially expressed gene (DEG); Total reads = total number of reads that mapped to DEG in all samples; P-value = significance level of DEG; Fold change = difference in gene expression between groups of samples; LSMean = average number of reads for group o…
Gene ID	Total reads	P-value (SERT and Stress vs. SERT and Control)	Fold change (SERT and Stress vs. SERT and Control)	LSMean(SERT and Stress)	LSMean(SERT and Control)
1500004A13Rik	5636	0.025	-1.64	24.91	40.79
2210013O21Rik	3139	0.002	1.68	21.74	12.94
4931428F04Rik	21536	0.021	-1.77	94.09	166.38
AI414108	2991	0.001	-1.68	11.82	19.84
Abca7	3620	0.03	-1.63	15.3	24.93
Abcg4	2956	0.025	-1.57	12.97	20.38
Acaa2	4069	0.007	1.5	24.16	16.1
Acadl	4533	0.006	1.53	30.18	19.68
Acads	4584	0.02	1.55	26.43	17.08
Acvr2b	22604	0.031	-1.58	95.26	150.82
Adamts15	6159	0.02	1.91	40.32	21.09
Adamts2	4774	0.031	2.05	32.98	16.06
Adgra2	21510	0.05	2.05	146.33	71.47
Adgrv1	5753	0.034	-2.13	20.04	42.61
Adnp	17906	0.017	-1.65	70.08	115.91
Ago4	3341	0.012	-1.67	15.31	25.5
Ahnak	20080	0.021	2.06	134.91	65.56
Aldh1l2	3138	0.03	-1.67	13.7	22.88
Aldh2	14925	0.015	1.78	103.02	57.74
Alpl	4301	0.038	2.17	26.53	12.21
Amer2	5041	0.033	-1.85	18.43	34.18
Amer3	5100	0.049	-1.88	23.06	43.45
Amph	5558	0.023	-1.84	24.78	45.71
Angptl4	5157	0.012	1.83	33.94	18.53
Ank2	21385	0.011	-1.51	96.91	145.88
Anxa2	35958	0.001	2.48	268.36	108.04
Anxa5	9069	0.006	2.19	64.2	29.35
Anxa6	24547	0.006	2.39	178.47	74.53
Anxa7	3563	0.01	2.13	23.52	11.05
Ap3b2	14517	0.036	-1.83	66.4	121.27
Ap3m2	6433	0.018	-1.68	29.43	49.41
Apba1	8380	0.036	-1.88	36.59	68.62
Apc	44082	0.018	-1.55	192.75	298.88
Apoe	16480	0.024	1.82	124.4	68.19
Arap1	6437	0.004	2.04	43.72	21.4
Arhgap33	33003	0.023	-1.8	130.82	235.41
Arhgdib	4333	0.006	1.8	27.63	15.32
Arhgef25	13759	0.017	1.56	85.77	54.89
Arpc1b	4394	0.002	1.99	32.84	16.47
Arvcf	24133	0.044	-1.55	104.46	162.2
Astn1	15726	0.03	-1.66	68.28	113.59
Atl1	5287	0.03	-1.76	24.13	42.52
Atp13a2	23800	0.017	-1.53	110.84	169.85
Atp2b2	3640	0.041	-1.65	14.89	24.61
Atp8a1	6569	0.034	-1.6	31.36	50.23
Axl	12168	0.039	2	78	38.91
B2m	5747	0.002	2.07	43.03	20.83
Bbs1	4895	0.004	-1.52	21.01	31.9
Bcl7c	3926	0.008	1.76	26.73	15.21
Bicc1	5324	0.046	1.91	34.35	17.98
Bmp4	3956	0.032	1.9	26.1	13.74
C130074G19Rik	3200	0.02	1.51	20.25	13.44
C330021F23Rik	4366	0.015	2.52	35.89	14.22
C77370	3505	0.032	-1.83	15.16	27.78
Camk2b	5427	0.048	-1.79	23.64	42.37
Camsap1	26795	0.016	-1.51	116.08	175.44
Camta1	12791	0.018	-1.57	57.82	90.89
Cav1	4517	0.031	1.96	28.54	14.55
Cbarp	19577	0.037	-1.54	97.12	149.89
Cbfa2t3	9703	0.045	-1.65	46.33	76.48
Ccdc102a	5549	0.036	2.1	39.04	18.59
Ccdc115	5526	0.025	-1.52	23.09	35.04
Ccdc88c	11874	0.039	-1.84	38.68	71.03
Cdh11	46589	0.024	1.98	296.75	149.55
Cdkn1c	101529	0.023	1.82	757.95	415.48
Cecr6	4645	0.031	-1.92	18.37	35.23
Celf5	24587	0.039	-2.19	92.58	202.53
Celsr3	20761	0.05	-1.81	86.25	155.95
Cep170	28296	0.012	-1.5	123.95	186.42
Chga	8137	0.02	-1.63	39.78	64.77
Chst10	8342	0.019	-1.71	36.59	62.73
Chst14	4908	0.047	1.98	33.09	16.75
Clasp2	19791	0.027	-1.5	90.15	135.49
Clcn3	8593	0.026	-1.58	35.54	56.28
Cldn11	4262	0.017	1.85	31.64	17.11
Clic1	16181	0.005	1.59	101.81	63.94
Cmtm3	8729	0.032	2.09	59.5	28.51
Cnbp	43839	0.04	1.56	260.29	166.78
Cnn2	32305	0.049	1.58	191.47	120.85
Col16a1	14335	0.018	2.54	107.94	42.56
Col1a1	202685	0.012	2.18	1484.42	679.4
Col1a2	198343	0.022	1.92	1365.09	711.87
Col5a2	48537	0.025	1.76	309.23	175.28
Col6a2	34126	0.017	2.46	248.75	101.17
Col6a3	29820	0.035	2.8	204.49	72.96
Col8a1	7120	0.006	2.38	54.32	22.83
Col8a2	21316	0.007	1.84	155.27	84.17
Cox5b	4791	0.025	1.78	33.57	18.83
Cox6a1	23361	0.031	1.57	155.93	99.4
Cox7b	7154	0.044	1.58	48.36	30.56
Cox7c	3769	0.03	2.08	28.26	13.57
Cpxm1	10172	0.003	2.27	71.4	31.5
Crb2	6596	0.048	-1.95	21.13	41.18
Creld1	3877	0.003	-1.66	18.07	30
Crispld1	3309	0.039	1.94	21.32	10.97
Csrnp3	11535	0.048	-1.9	51.24	97.37
Cstb	3659	0.015	1.65	24.49	14.85
Ctgf	4413	0.032	2.04	31.27	15.36
Cthrc1	8823	0.011	1.97	65.94	33.55
Cxcl14	23687	0.017	2.23	156.73	70.2
Cxxc4	7200	0.043	-1.56	36.58	57.23
Cyb5a	5566	0.017	1.63	37.62	23.11
D430041D05Rik	4915	0.04	-1.74	20.03	34.85
Dach1	9901	0.042	-1.6	39.21	62.91
Dap	7642	0.002	1.78	52.03	29.24
Dcn	10867	0.002	2.85	78.72	27.58
Disp2	11858	0.032	-2.1	53.84	113.23
Dkk2	6869	0.041	2.08	43.17	20.78
Dlg4	26558	0.023	-1.53	122.88	187.93
Dock4	4261	0.016	-1.61	19.31	31.1
Dpysl2	19515	0.021	-1.5	89.09	133.86
Dse	6337	0.033	2	41.33	20.66
Dsp	4400	0.032	3.33	30.4	9.14
Ece1	10066	0.034	1.51	65.23	43.24
Eef1b2	35539	0.022	1.65	233.38	141.42
Efemp2	9363	0.006	1.92	62.99	32.79
Efr3b	19612	0.038	-1.73	86.64	149.62
Egfl6	6227	0.029	2.89	40.45	14.01
Ehd2	5396	0.007	2.12	37.18	17.5
Ehd4	3095	0.014	1.54	19.06	12.41
Eif4ebp1	3205	0.002	2.03	21.17	10.41
Elavl3	65134	0.032	-1.9	262.98	500.19
Elavl4	15455	0.028	-1.61	70.68	113.61
Elmo1	6619	0.037	-1.6	31.83	50.77
Emilin1	29605	0.046	1.95	203.43	104.49
Emp1	17944	0.038	1.92	118.57	61.7
Ephb2	49866	0.03	-1.52	238.72	363.71
Etfb	7005	0.013	1.5	42.81	28.53
Eya2	3933	0.034	2	26.49	13.24
Fads2	19749	0.005	-1.57	81.33	127.99
Fam114a1	4467	0.004	1.88	30.51	16.19
Fam117b	14732	0.013	-1.64	63.93	105.16
Fam131b	8108	0.01	-1.72	35.3	60.77
Fam43a	3487	0.015	1.5	23.94	15.93
Fam57b	13884	0.045	-1.98	61.39	121.31
Fat3	10354	0.007	-1.79	42.94	76.98
Faxc	24468	0.01	-1.62	108.78	176.26
Fbln1	18928	0.007	1.99	122.47	61.43
Fbln2	33193	0.04	1.81	217.72	120.58
Fbn1	16514	0.009	2.32	114.09	49.21
Fbxl16	11695	0.017	-1.85	46.77	86.59
Fcgrt	3614	0.007	1.73	24.96	14.39
Fez1	29432	0.044	-1.7	124.08	210.58
Fgd4	4022	0.04	-1.69	15.45	26.19
Fibin	4259	0.028	2.65	35.65	13.45
Flnc	16008	0.025	2.34	110.9	47.36
Fmo1	3317	0.002	1.73	22.68	13.09
Fn1	119241	0.034	1.67	739.59	444.12
Foxd1	4067	0.046	1.69	27.47	16.26
Foxj1	3706	0.022	-2.41	12.14	29.32
Fth1	46990	0.024	1.61	290.77	180.47
Fuca1	3752	0.021	1.57	26.18	16.7
Fzd3	21597	0.034	-1.63	92.88	151.46
Gabbr1	33750	0.041	-1.7	153.91	261.04
Gas1	20965	0.044	2.3	132.77	57.76
Gatsl2	7853	0.031	-1.5	34.97	52.57
Gdi1	67533	0.02	-1.51	309.89	467.72
Gdpd5	11310	0.026	-1.72	48.08	82.59
Gjb2	5836	0.017	1.93	42.68	22.17
Gldc	8463	0.048	-1.88	22.1	41.48
Gm10094	3701	0.042	1.7	23.74	13.95
Gm10653	3932	0.043	2.75	30.33	11.03
Gm15800	29295	0.013	-1.55	127.75	197.46
Gm5148	25289	0.017	1.93	178.64	92.7
Gm6548	71514	0.015	1.57	477.13	304.68
Gm6654	9173	0.014	2.36	71.19	30.13
Gnao1	46311	0.023	-1.88	181.81	341.27
Gng2	43533	0.036	-1.67	190.6	318.94
Gng5	4547	0.046	1.92	30.62	15.98
Gpc3	39240	0.041	2.32	271.01	116.62
Gpr180	3754	0.031	1.51	24.09	16
Gprc5c	4025	0.014	2.06	27.45	13.31
Gprin1	32527	0.04	-1.95	134.51	262.16
Gpx4	5660	0.028	1.69	39.33	23.27
Gpx8	6403	0.039	1.59	40.07	25.16
Grik3	10028	0.025	-2.04	33.88	69.03
Grn	10645	0.001	1.82	74.46	40.89
Gusb	4213	0.001	1.55	27.51	17.76
Gypc	4042	0.001	2.02	26.71	13.23
H6pd	4208	0.046	1.88	27.55	14.62
Hcn4	3696	0.048	-1.65	16.99	28.07
Hecw1	6519	0.045	-1.9	27.54	52.21
Hic1	7068	0.032	3.89	52.22	13.41
Hmgcr	34767	0.011	-1.54	152.34	234.38
Hsd17b10	6397	0.014	1.56	38.41	24.58
Id1	5227	0.048	1.68	36.62	21.75
Ifitm2	8144	0.013	2.26	56.01	24.81
Ikbip	3444	0.04	1.68	22.73	13.51
Il6st	17007	0.049	1.55	107.54	69.52
Islr	13054	0.038	2.02	88.64	43.84
Itga11	5414	0.022	1.6	33.49	20.94
Itgb5	18381	0.038	2.07	126.95	61.24
Itm2a	17565	0.035	2.93	133.28	45.54
Jph3	7121	0.047	-1.7	33.64	57.33
Jph4	12638	0.02	-1.65	52.9	87.14
Katnal1	7294	0.005	-1.56	31.46	49.14
Kbtbd11	7699	0.047	-1.58	31.74	50.28
Kcnq2	15175	0.044	-1.71	69.27	118.38
Khdrbs3	12288	0.023	-1.54	49.52	76.09
Kif1a	53207	0.031	-1.64	239.23	391.84
Kif21b	62900	0.041	-1.79	250.76	449.2
Kif3c	34940	0.006	-1.69	145.75	245.68
Kif5a	29750	0.035	-1.64	139.65	229.34
Klf4	4883	0.03	2.37	33.25	14.03
Krt14	6536	0.033	3.06	42.7	13.94
Krt15	4608	0.011	4.5	35.45	7.87
Krt5	12092	0.009	3.12	83.7	26.79
L1cam	24358	0.016	-1.85	102.96	190.32
Lama2	3723	0.045	1.6	23.73	14.86
Lamb1	24113	0.011	2.17	165.72	76.27
Lbh	20955	0.012	-1.59	96.6	153.42
Lgals1	21783	0.001	3.19	180.13	56.4
Lima1	15725	0.039	1.97	93.23	47.4
Litaf	4265	0.016	1.62	25.45	15.68
Lmna	13948	0.025	2.07	96.76	46.64
Lox	19872	0.004	3.38	151.62	44.88
Loxl1	4739	0.001	2.56	36.33	14.18
Lrrc16b	11075	0.048	-1.51	43.37	65.57
Lrrc17	9754	0.002	2.3	71.7	31.16
Lrrc4	3924	0.034	-1.86	17.06	31.81
Lum	21029	0.027	1.89	131.12	69.33
Magel2	6771	0.05	-1.64	28.89	47.33
Magi2	5596	0.023	-1.62	25.06	40.57
Map1b	203174	0.025	-1.77	840.06	1482.75
Map3k9	10507	0.05	-1.74	45.88	79.61
Map9	6357	0.035	-1.65	26.76	44.26
Mapk11	6642	0.045	-1.56	27.14	42.37
Marveld1	7081	0.034	1.85	47.14	25.52
Mcf2l	20322	0.014	-1.87	86.13	160.86
Mcfd2	5894	0.015	1.56	37.86	24.24
Mdfic	3403	0.031	1.83	21.71	11.84
Meis3	10635	0.041	-1.52	49.8	75.68
Mfap2	27018	0.035	1.54	157.18	101.86
Mfn2	17047	0.01	-1.55	75.78	117.11
Mgat5b	13982	0.039	-1.85	57.16	105.87
Mir6236	6208	0.028	3.47	58.13	16.73
Mlx	7435	0.044	-1.95	25.05	48.83
Mpp2	8538	0.004	-1.51	38.72	58.54
Mrpl54	3398	0.003	2.11	25.39	12.02
Mtcl1	12320	0.049	-1.5	55.61	83.57
Mtss1	16469	0.023	-1.57	69.17	108.31
Mvb12b	62116	0.011	-2	223.56	447.78
Mxra8	3350	0.026	1.6	21.67	13.57
Myl9	12506	0.031	1.54	77.77	50.53
Myo16	3585	0.034	-1.89	17.57	33.12
Myo1c	8230	0.039	1.82	51.94	28.61
Myo5a	23305	0.009	-1.52	103.25	156.53
Naca	21183	0.046	1.87	144.38	77.03
Natd1	15967	0.011	-1.51	67.17	101.26
Nav1	26667	0.003	-1.51	109.55	165.57
Ndufa2	7605	0.048	1.51	49.11	32.57
Nek4	4523	0.004	-1.53	17.84	27.35
Nenf	3950	0.025	1.58	26.72	16.93
Nfasc	22834	0.036	-1.84	95.42	175.76
Nme2	17834	0.013	1.94	117.98	60.8
Nme4	3361	0.025	1.73	19.3	11.15
Nmnat2	7799	0.021	-1.94	32.84	63.84
Npas3	4510	0.026	-1.62	21.27	34.57
Npepl1	5134	0.02	1.54	31.63	20.58
Nr4a2	3321	0.001	-2.74	10.93	29.93
Nudt10	6785	0.023	-2.4	22.87	54.98
Nudt11	6131	0.016	-1.81	25.61	46.33
Nup210	7335	0.035	-1.53	26.55	40.5
Oaf	7408	0.018	1.97	46.56	23.63
Ogn	7635	0.025	2.52	53.71	21.29
Olfml3	5933	0.013	2.44	43.8	17.98
Osr1	5636	0.03	3.15	42.07	13.36
P3h3	13390	0.005	2.12	95.33	45
P3h4	5532	0.002	1.98	40.3	20.31
Pak1	23545	0.025	-1.68	106.6	178.91
Palm	51649	0.018	-1.59	228.92	363.27
Parp6	15942	0.038	-1.62	70.98	114.95
Pcdh9	4923	0.003	-1.75	21.31	37.26
Pcolce	8883	0.004	2.01	62.86	31.28
Pcsk5	3364	0.038	1.86	21.05	11.31
Pcsk6	3117	0.04	1.77	19.75	11.17
Pdcl	10205	0.016	-1.55	42.14	65.27
Pde10a	4589	0.011	-1.78	18.24	32.42
Pdgfra	23487	0.039	2.93	179.41	61.24
Pdlim7	7748	0.011	1.63	49.75	30.49
Pear1	4054	0.043	1.75	26.71	15.3
Peg13	39181	0.037	-1.75	181.62	318.29
Phactr1	9169	0.028	-1.6	42.27	67.5
Phpt1	5977	0.033	1.66	42.65	25.7
Pik3c2b	5601	0.027	-1.56	21.85	34.08
Pisd	9351	0.018	-1.55	39.92	61.96
Pisd-ps1	12560	0.025	-1.81	48.39	87.67
Pitpnm1	5052	0.039	-1.6	23.92	38.38
Plcb1	3030	0.022	-1.65	11.84	19.49
Plcb3	8252	0.046	1.67	50.58	30.3
Plppr1	3239	0.043	-1.64	14.95	24.56
Plxna2	26160	0.029	-1.62	85.6	138.46
Plxna3	21889	0.005	-1.53	93.8	143.74
Plxna4	13165	0.022	-1.61	49.13	78.88
Pmp22	5804	0.009	2	43.36	21.73
Pnmal1	3630	0.044	-1.94	15.13	29.37
Ppic	12498	0.009	1.83	82.75	45.23
Ppm1e	10063	0.037	-1.85	43.4	80.3
Ppp1r9a	12357	0.013	-1.59	51.55	81.9
Prkcd	5039	0.014	1.7	31.18	18.34
Prkcdbp	6065	0.005	1.71	42.28	24.7
Prr36	12281	0.047	-1.7	52.87	90
Prss23	3907	0.042	1.96	25.72	13.12
Pskh1	6595	0.042	1.57	40.77	26.03
Pth1r	7629	0.011	2.06	51.26	24.9
Ptn	28061	0.002	1.81	201.59	111.14
Ptprz1	15539	0.029	-2.33	41.47	96.63
Ptrf	16182	0.01	1.78	110.6	62.25
Rab11fip4	7232	0.017	-1.73	28.96	49.99
Rab34	6375	0.018	2.08	40.84	19.65
Rab3il1	5134	0.016	1.51	32.38	21.45
Rasal2	9621	0.028	-1.51	43.71	66.09
Rasl10b	10825	0.007	-1.71	45.25	77.46
Rassf3	3204	0.021	1.86	21.5	11.56
Rbfa	3280	0.022	1.53	20.69	13.53
Rbm12b2	3890	0.008	-1.55	16.13	25.05
Rcn1	17901	0.004	1.85	121.13	65.54
Rcn3	19584	0.002	2.15	148.23	68.91
Reck	6056	0.006	2.17	42.55	19.61
Rere	27842	0.031	-1.51	120.97	182.83
Rfx3	5533	0.032	-1.52	23.26	35.38
Rhbdf1	4910	0.044	1.59	30.34	19.11
Rhoc	8073	0.005	1.87	54.65	29.18
Rimkla	3148	0.045	-1.58	14.57	22.96
Rnase4	3078	0.037	1.52	19.32	12.74
Rnasel	10509	0.027	-1.63	47.3	77.31
Rnf114	19590	0.002	-1.64	80.91	132.73
Ror2	7317	0.013	2.16	46.98	21.76
Rpl10	42117	0.043	1.77	293.67	166.19
Rpl13	35706	0.009	1.88	248.18	131.93
Rpl18	22093	0.005	1.73	145.61	83.96
Rpl23	16161	0.032	2.1	112.66	53.75
Rpl23a	28852	0.042	1.89	196.5	104.24
Rpl26	4465	0.047	1.86	29.54	15.92
Rpl27a	26011	0.029	1.66	171.26	102.9
Rpl28	21739	0.031	1.85	150.79	81.66
Rpl3	41994	0.034	1.86	288.15	155.22
Rpl32l	7997	0.023	1.72	55.74	32.39
Rpl35a	17317	0.036	1.8	116.61	64.7
Rpl36	11364	0.046	2.16	80.79	37.43
Rpl37rt	28640	0.02	2.01	214.61	106.71
Rpl6	44100	0.008	2.05	321.54	156.89
Rpl9	21239	0.037	2.04	148.76	72.91
Rplp0	157203	0.026	1.57	1005.73	641.32
Rplp2	11555	0.018	1.76	75.43	42.86
Rps10	24904	0.042	2	176.63	88.53
Rps12	9453	0.033	3.21	80.39	25.03
Rps15	61919	0.024	1.66	381.87	229.97
Rps15a-ps6	15420	0.011	1.66	95.52	57.71
Rps16	40452	0.025	1.73	261.93	151.03
Rps18	36466	0.04	2.01	267.59	133.27
Rps19	27196	0.042	1.83	182.7	99.78
Rps19-ps3	15172	0.045	2.24	115.55	51.52
Rps2	46662	0.029	1.53	275.85	180.51
Rps20	35662	0.02	2.42	269.88	111.66
Rps23	18553	0.023	1.87	131.06	70.01
Rps26	16380	0.006	2.18	122.74	56.28
Rps28	4643	0.017	2.86	40.95	14.34
Rps29	6049	0.032	3.17	51.44	16.22
Rps3	71927	0.041	1.54	462.83	300.31
Rps3a1	43092	0.022	2.06	309.32	149.99
Rps8	36161	0.029	2.5	279.74	112.09
Rpsa	124072	0.033	1.51	754.34	499.29
Rrbp1	31687	0.039	1.81	216.77	120.08
Rrm2	43547	0.006	-1.91	102.88	196.6
Rusc2	24205	0.037	-1.65	115.5	190.3
S100a10	19786	0.049	1.89	121.83	64.46
S100a11	9301	0.025	1.8	58.29	32.45
Sarm1	7031	0.026	-1.74	30.09	52.5
Scand1	3669	0.044	1.78	26.05	14.6
Scara3	6836	0.027	2.58	42.43	16.47
Scarf2	9267	0.022	3.07	72.39	23.61
Scn3a	7787	0.047	-1.85	35.76	66.01
Scn3b	11958	0.043	-1.74	58.14	101.23
Scpep1	5012	0.013	1.73	32.82	19
Selm	3668	0.002	2.36	29.28	12.38
Sema5b	13587	0.017	-1.78	48.62	86.55
Sema7a	5134	0.045	-1.54	23.01	35.37
Sgsm1	4507	0.041	-1.65	21.3	35.11
Sh3bp2	8677	0.011	-1.91	28.83	55.15
Shank1	9679	0.046	-1.65	44.9	74.21
Shisa7	7008	0.041	-1.9	30.04	57.08
Slc1a2	10977	0.042	-2.07	45.59	94.31
Slc25a38	6897	0.017	-1.67	25.5	42.57
Slc27a3	4125	0.018	1.53	28.17	18.39
Slc38a4	4401	0.033	2.27	31.08	13.67
Slc43a2	5796	0.037	-1.51	28.34	42.93
Slc4a8	6744	0.018	-1.69	30.22	51.1
Slc6a1	9472	0.034	-2.26	34.6	78.31
Slc6a15	3458	0.025	-2.14	10.15	21.68
Slco5a1	7087	0.044	-1.71	31.12	53.2
Slitrk1	4556	0.023	-1.79	20.76	37.17
Snrpe	5413	0.049	1.66	34.32	20.62
Soga3	18004	0.037	-1.74	77.69	135.54
Sorbs2	14298	0.024	-1.53	59.78	91.48
Sox11	102560	0.032	-1.67	404.66	676.55
Spcs1	4234	0.035	1.6	28.15	17.58
Sqle	21722	0.002	-1.55	90.98	141.2
Srcin1	12762	0.022	-1.75	54.34	95.29
St8sia1	7110	0.05	-1.68	33.3	55.82
St8sia2	31480	0.012	-1.71	136.94	234.82
St8sia4	4718	0.049	-1.79	20.7	36.95
Stard3nl	8543	0.042	-1.51	35.96	54.29
Stk36	3191	0.004	-1.5	12.77	19.17
Stmn3	37643	0.031	-1.79	171.67	307.82
Stx1b	4461	0.032	-1.62	20.82	33.77
Svep1	4896	0.019	2.05	31.73	15.45
Syn3	5422	0.014	-1.77	22.81	40.42
Synj1	8192	0.031	-1.71	36.34	61.99
Synj2bp-cox16	2980	0.019	-1.52	11.9	18.09
Tagln2	7534	0.028	1.52	45.41	29.79
Tbc1d9	19991	0.01	-1.8	79.66	143.58
Tbx15	9059	0.049	1.98	54.74	27.66
Tecr	33973	0.026	-2.03	122.32	248.39
Thbs2	11941	0.002	2.45	89.33	36.43
Timm10	6180	0.034	-2.68	15.41	41.31
Timp2	23920	0.041	1.61	148.06	91.95
Tmcc1	12910	0.009	-1.5	58.19	87.49
Tmem119	6424	0.01	2.56	43.67	17.04
Tmem132c	15425	0.043	1.53	92.73	60.62
Tmem151b	13580	0.002	-1.77	51.86	91.71
Tmem169	3123	0.036	-1.59	15.21	24.23
Tmem35	8279	0.03	-1.66	35.68	59.21
Tmod2	16579	0.015	-1.74	71.27	124.03
Tmx4	14496	0.021	-1.62	66.08	106.78
Tnfrsf1a	6645	0.033	1.8	43.35	24.07
Tomm6	9427	0.022	1.64	62.14	37.86
Tpm1	37416	0.025	1.8	243.33	134.85
Tpm2	11334	0.024	2.61	77.19	29.53
Trp53inp2	26279	0.031	-1.6	121.31	194.11
Tspan4	3265	0.007	1.58	21.76	13.74
Tspyl4	22235	0.035	-1.69	103.84	175.19
Ttc9	2981	0.029	-1.54	11.67	18.03
Ttr	20627	0.024	-4.02	45.67	183.57
Ttyh1	20318	0.044	-1.92	74.41	142.86
Tub	19759	0.015	-1.72	88.68	152.9
Tubb6	8844	0.04	1.55	51.66	33.24
Tulp4	38056	0.008	-1.59	163.62	260.46
Tusc2	10493	0.035	-1.86	37.46	69.51
Twist1	14930	0.022	2.14	94.92	44.44
Twist2	5499	0.002	3.57	41.77	11.71
Txn1	6661	0.017	1.81	42.27	23.37
Txndc5	26134	0.014	1.66	172.18	103.67
Ubxn2b	3854	0.01	-1.52	15.99	24.33
Usp29	4709	0.042	-1.83	22.09	40.37
Vangl2	19376	0.017	-1.57	82.09	128.78
Vasn	4695	0.048	1.82	32.06	17.6
Vat1l	9487	0.021	-1.81	39.89	72.3
Vcl	10030	0.038	1.58	61.06	38.63
Wdr7	10291	0.013	-1.62	45.43	73.64
Wdr86	3543	0.024	2.61	23.85	9.14
Wisp1	4966	0.033	2.4	35.42	14.78
Wnk3	6342	0.016	-1.63	27.66	44.97
Zdbf2	10556	0.024	-1.5	43.92	65.92
Zfp2	3426	0.018	-1.58	14.1	22.3
Zfp536	4238	0.007	-1.89	16.48	31.16
Zfp691	2941	0.009	-1.67	10.58	17.72
Zfp811	7479	0.032	-1.78	34.54	61.58

## Sheet: Supplementary Table S3C
Supplementary Table S3C: Differentially expressed genes in response to the gene x environment interaction (SERT stress versus WT stress) identified by Partek Flow. Gene ID = name of differentially expressed gene (DEG); Total reads = total number of reads that mapped to DEG in all samples; P-value = significance level of DEG; Fold change = difference in gene expression between groups of samples; L…
Gene ID	Total reads	P-value (Stress*SERT vs. Stress*WT)	Fold change (Stress*SERT vs. Stress*WT)	LSMean(Stress*SERT) (Stress*SERT vs. Stress*WT)	LSMean(Stress*WT) (Stress*SERT vs. Stress*WT)
Rrm2	2728.13	0.000223531	-2.52733	111.681	282.255
H2afx	3975.9	0.00103982	-1.92763	235.945	454.815
Gm13315	250.448	0.00165587	-2.08375	16.2748	33.9127
Atxn7	177.757	0.00204752	-1.66921	11.6758	19.4894
Zbtb48	190.894	0.00230516	-1.50436	13.4543	20.2401
Gli3	883.063	0.00232547	-1.57661	59.1509	93.258
Mdc1	1053.1	0.00243162	-1.63372	68.4787	111.875
Mis18a	276.769	0.00244086	-1.63921	18.1924	29.8212
Gins3	284.889	0.00259686	-2.47984	18.5874	46.0938
Shf	272.614	0.00349429	2.03191	32.4599	15.9751
Pprc1	764.262	0.00407546	-1.66318	55.2546	91.8985
Ston2	317.473	0.00420728	-2.01954	17.9307	36.2119
Hs2st1	1113.73	0.00473201	-1.55963	70.318	109.67
Pole	461.94	0.00499052	-1.74644	30.6621	53.5494
Ldha	4446.67	0.00589911	-1.73308	312.869	542.227
Cdc25c	225.36	0.00599944	-1.84006	13.3865	24.6319
Aurka	535.904	0.00624552	-1.68301	33.264	55.9838
Rtel1	391.364	0.00626943	-1.52261	28.646	43.6167
Fam64a	900.644	0.00721827	-1.77722	51.6685	91.8265
Rrm1	2005.57	0.00837293	-1.51066	134.067	202.529
Sema4d	187.979	0.00842646	-1.53696	13.4476	20.6684
Ska3	209.542	0.00863561	-1.89985	12.8429	24.3996
Chaf1a	803.556	0.0097785	-1.6412	56.0164	91.9342
Setd1a	1301.13	0.00985308	-1.55933	89.894	140.174
Mrpl40	421.154	0.0103996	-1.54727	30.7681	47.6066
Qser1	822.874	0.0109547	-1.51296	58.3855	88.3349
Pask	246.108	0.0109843	-1.62749	17.1194	27.8616
E2f7	333.212	0.0112549	-1.50729	23.5284	35.4641
Sobp	637.063	0.0112796	1.68967	61.7482	36.5446
Pkmyt1	177.578	0.011552	-1.60964	13.918	22.403
Cbr1	490.374	0.0116582	1.53981	53.6898	34.8677
Ajuba	552.707	0.0117623	-1.5587	43.8678	68.3765
Tusc3	456.112	0.0117836	1.55582	51.923	33.3734
Arl4c	747.965	0.0121178	1.7701	72.6174	41.0245
Utp20	383.638	0.0124017	-1.58858	28.2902	44.9413
Hk2	254.244	0.0124632	-1.61621	19.3968	31.3494
6330403K07Rik	1771.9	0.0126022	1.82241	197.227	108.223
Mageh1	560.789	0.0132546	1.61473	61.6388	38.1728
Acy1	212.75	0.0136899	-1.51327	17.0996	25.8763
Chga	477.496	0.0136925	1.86381	42.7004	22.9103
Cxx1c	526.761	0.0142652	2.29624	66.1516	28.8087
Cxx1b	779.331	0.0148613	1.71104	91.8637	53.6888
Ranbp1	2134.56	0.0151708	-1.53072	144.466	221.137
Brca1	322.787	0.0153276	-1.81208	20.5492	37.2368
Camk2a	250.582	0.0155042	-1.75419	13.5626	23.7913
Plekhg2	1377.11	0.0159976	-1.5692	106.099	166.491
Pappa2	247.579	0.0162596	-1.68374	19.9889	33.6561
Topbp1	1140.66	0.016261	-1.57234	80.2181	126.13
Eaf1	350.963	0.016418	-1.55143	27.4455	42.5798
Pola2	445.551	0.0165712	-1.5791	32.5944	51.4697
Pcdh19	536.892	0.0167562	-1.51082	36.1445	54.6079
Prdm16	359.001	0.0170485	-1.96126	22.1198	43.3827
Snhg1	335.674	0.0170834	-2.98144	16.1658	48.1974
Acot7	837.836	0.0171385	1.51374	85.1876	56.2762
Zfp580	179.215	0.0178642	1.56561	21.6708	13.8418
Lca5	221.513	0.0182422	-1.56094	14.6473	22.8635
Samhd1	396.021	0.0182582	-1.52753	29.6594	45.3058
Rpa2	648.12	0.0186596	-1.56588	46.6938	73.1168
Pcsk1n	259.082	0.0189197	3.22897	29.5391	9.14815
Eng	884.491	0.0192813	-1.60638	72.6013	116.625
Cacnb3	1452.95	0.0194813	1.53866	145.778	94.7437
Pou3f4	682.363	0.0197526	3.57684	79.2367	22.1527
Asf1b	210.121	0.0205914	-1.569	14.4064	22.6036
Ctdspl2	462.143	0.0207191	-1.54632	35.048	54.1955
Mtbp	186.3	0.0209694	-1.58278	13.9252	22.0405
Epha3	565.383	0.0210432	-2.1199	31.1925	66.1249
Ypel3	352.509	0.0213083	1.53427	39.7879	25.9328
Hmgn3	436.728	0.0215054	-1.54944	32.6505	50.5901
Slc16a1	344.664	0.0216978	-1.65144	26.7509	44.1775
Mtrr	206.97	0.0222555	-1.6509	14.6988	24.2662
Pla2g12a	259.155	0.0223184	-1.55787	18.5106	28.8373
Ercc6l	200.659	0.0226165	-1.75407	13.6843	24.0032
Fzd9	202.878	0.0238939	-1.56546	13.7339	21.4999
Pcdh8	410.029	0.0244029	3.10019	43.598	14.063
Fanca	182.564	0.0247048	-1.60084	12.0901	19.3544
Brca2	228.818	0.0250938	-1.53991	17.2496	26.5627
Zfp691	171.541	0.0251885	-1.54435	10.6948	16.5166
Sox5	391.278	0.0253106	-1.88701	21.5635	40.6907
Cxxc4	391.139	0.0254119	2.09121	37.1171	17.7491
Whrn	263.688	0.0260904	1.53772	25.0535	16.2927
Vat1	1524.66	0.0261057	1.53397	152.122	99.1689
Chd3os	239.356	0.0265282	2.26123	28.16	12.4534
Ncapg2	285.278	0.0267012	-1.60311	19.9226	31.9382
Trappc2l	202.661	0.0267646	1.51599	21.7177	14.3258
Mxd3	330.073	0.0267672	-1.51786	22.9103	34.7747
Mob1a	271.423	0.0269868	-1.53518	22.0994	33.9264
Kntc1	322.32	0.0270107	-1.78084	20.5312	36.5628
Slc6a17	394.269	0.0270142	-1.55255	27.9262	43.3568
Mir6236	472.88	0.0276118	2.82681	71.3094	25.2261
Iqgap3	364.336	0.027925	-1.58165	25.7645	40.7504
Rnd3	1658.27	0.028011	2.04842	184.023	89.8365
A730008H23Rik	377.403	0.0281451	-1.50897	27.5078	41.5083
Cdc6	197.996	0.0284191	-1.72384	13.3885	23.0796
Zbtb1	185.231	0.0284395	-1.50914	14.4358	21.7856
Gli2	737.438	0.0287517	-1.54227	59.0964	91.1426
Gap43	2757.34	0.0295137	2.15316	315.224	146.401
Tmeff1	1470.23	0.0298215	1.82148	154.211	84.6621
Lxn	368.543	0.0299297	1.80357	47.7364	26.4677
Haus4	225.427	0.0301371	-1.54118	16.807	25.9025
E2f8	230.168	0.0311032	-1.7066	15.7848	26.9384
Tcf19	329.635	0.0320418	-1.50904	26.8754	40.556
Fam84b	221.366	0.0327149	-1.58308	14.9323	23.6391
Rbp1	1680.39	0.0327349	-2.17763	109.098	237.575
Gabarapl1	804.295	0.0332682	1.54573	84.0882	54.4003
Heatr5a	429.551	0.0335118	-1.52219	33.3474	50.7612
Cdk5r2	349.372	0.0337918	5.30584	41.8278	7.88335
Plxna4	746.907	0.0339829	-1.55146	47.5206	73.7264
Foxm1	1177.78	0.0340721	-1.55814	79.0824	123.221
Pif1	197.053	0.0343882	-1.94043	11.2766	21.8814
Hs6st2	313.211	0.0353418	-1.64399	24.2638	39.8893
Mcm5	1446.97	0.0357796	-1.56746	104.108	163.185
Atp1b1	362.475	0.0359502	2.14432	39.889	18.6021
Nfia	616.439	0.0363796	-1.60734	42.1753	67.79
Rrp1b	372.615	0.0366527	-1.53356	30.0065	46.0167
Cxcr4	214.347	0.0369246	2.17648	23.8617	10.9634
Setd7	462.611	0.0369564	-1.52365	35.3426	53.8496
Spag5	614.164	0.0374192	-1.7046	38.6629	65.9047
Nfix	1549.11	0.0379254	-1.72684	108.036	186.561
Chst3	197.742	0.0379979	-1.5022	14.0726	21.1399
Nob1	769.58	0.0387388	-1.7369	53.2983	92.5737
Cdt1	318.86	0.0388422	-1.59242	24.3945	38.8464
Ddx11	184.64	0.0394685	-1.56794	12.4574	19.5325
Syde1	399.081	0.0406099	-1.54549	35.1056	54.2552
Tfap4	201.288	0.0408825	-1.51328	16.0265	24.2526
Nedd1	266.108	0.0413157	-1.50994	18.8688	28.4906
Tcf4	1977.74	0.0415328	-1.63879	133.171	218.239
Pdpn	447.994	0.0415511	1.54765	45.7551	29.5642
Arxes2	447.187	0.0421015	1.72592	52.2253	30.2594
Gxylt1	476.028	0.0422495	-1.523	39.7336	60.5142
Tanc1	324.401	0.0422577	-1.63089	26.5943	43.3722
Mogs	653.124	0.0425302	-1.50743	51.2221	77.2135
Shmt1	214.819	0.0426495	-1.65819	15.4471	25.6141
Cpe	2356.98	0.0433541	1.80986	242.093	133.764
Efna2	579.295	0.0434179	1.6012	63.5414	39.6836
Ttk	189.07	0.0435693	-1.55775	12.0695	18.8012
Eno1b	14749.5	0.0445904	-2.79558	677.693	1894.55
Otx2	585.291	0.0448632	6.03893	76.0008	12.5851
Notch2	1098.39	0.0451459	-1.50079	93.9486	140.997
Cdk2	471.179	0.0453115	-1.56491	38.2235	59.8162
Gldc	528.147	0.0454529	-2.00029	22.2327	44.4718
Ticrr	288.466	0.0455817	-1.58413	19.3165	30.5997
Enho	282.033	0.0456504	1.93646	29.0548	15.0041
Synj2bp-cox16	207.867	0.046473	-1.50536	14.2657	21.475
Atad5	257.01	0.0467342	-1.57132	18.0272	28.3265
Plxnd1	1544.79	0.0472329	-1.58476	132.336	209.721
Pgm2l1	622.644	0.0473519	1.81549	63.3005	34.8668
Nfib	1358.08	0.0486572	-1.61337	91.2834	147.274
Trps1	281.218	0.0489022	-1.9517	21.4047	41.7756
Kif11	1002.12	0.0494942	-1.64037	65.0854	106.764
