# Supplementary material for: Interplay between maternal Slc6a4 mutation and prenatal stress: a possible mechanism for autistic behavior development
Source: Sci Rep. 2017 Aug 18;7:8735. doi: 10.1038/s41598-017-07405-3 (PMC5562880; doi:10.1038/s41598-017-07405-3)
Supplement: Supplementary file 4 — Supplementary Table S4 [file 41598_2017_7405_MOESM4_ESM.xls]

## Sheet: Supplementary Table S4A
Supplementary Table S4A: Differentially expressed miRNA in WT embryos in response to stress identified by Partek Flow. Gene ID = name of differentially expressed miRNA (DEmiRNA); Total reads = total number of reads that mapped to DEmiRNA in all samples; P-value = significance level of DEmiRNA; Fold change = difference in miRNA expression between groups of samples; LSMean = average number of reads…
microRNA ID	Total reads	P-value (Stress and WT vs. Control and WT)	Fold change	LSMean(Stress and WT)	LSMean(Control and WT)
mmu-miR-1199-3p	8843	0.01	-3.1	208.65	647.82
mmu-miR-1199-5p	12852	0.03	-2.18	367.71	802.25
mmu-miR-1224-5p	1711	0.04	-2.01	49.76	100.18
mmu-miR-1247-5p	11400	0.01	-3.23	262.18	845.93
mmu-miR-128-1-5p	4231	0.03	-2.39	111.81	267.23
mmu-miR-128-2-5p	5884	0.02	-2.23	165.59	368.59
mmu-miR-134-5p	31426	0.03	-2.03	749.4	1524.2
mmu-miR-135a-5p	108343	0.02	1.98	4887.14	2471.42
mmu-miR-139-3p	4860	0.02	-2.26	134.57	304.65
mmu-miR-149-3p	6627	0.02	-2.26	184.64	417.54
mmu-miR-154-3p	36671	0.04	-1.99	872.62	1739.03
mmu-miR-16-5p	644813	0.04	1.68	28803	17169.5
mmu-miR-181d-3p	7844	0	-3.23	174.48	564.38
mmu-miR-187-5p	2679	0.01	-2.15	71.52	153.92
mmu-miR-1892	4481	0.02	-2.65	115.78	307.38
mmu-miR-1893	7919	0.01	-3.04	184.31	561.14
mmu-miR-1901	12601	0.01	-3.33	284.72	948.77
mmu-miR-1905	5480	0.02	-2.25	144.74	325.44
mmu-miR-1945	2860	0.03	-2.04	80.49	164.47
mmu-miR-1946a	5389	0.03	-1.97	156.64	309.18
mmu-miR-1967	1343	0.04	-1.77	39.84	70.5
mmu-miR-2137	35367	0.02	-2.18	1008.73	2203.58
mmu-miR-21c	11481	0	10.4	816.92	78.59
mmu-miR-2861	19213	0	-3.8	395.41	1500.74
mmu-miR-292a-5p	1336	0.03	-2.11	31.57	66.76
mmu-miR-292b-5p	8416	0.04	-1.95	252.7	492.16
mmu-miR-299a-3p	3679	0.02	-1.77	94.16	166.65
mmu-miR-3057-3p	1412	0.01	-2.24	40.15	89.76
mmu-miR-3061-5p	1906	0.04	-1.73	56.09	97.21
mmu-miR-3062-3p	1578	0.02	-2.17	45.09	97.62
mmu-miR-3067-5p	4436	0.01	-2.34	120.67	282.16
mmu-miR-3071-3p	1633	0.04	-1.86	36.06	67.08
mmu-miR-3072-5p	8891	0	-2.94	213.39	626.31
mmu-miR-3073a-5p	3079	0.04	-1.8	97.68	175.86
mmu-miR-3076-3p	3510	0.01	-2.47	93.11	230.37
mmu-miR-3077-5p	8180	0.01	-2.77	202.23	559.35
mmu-miR-3085-5p	1674	0.01	-2.68	42.35	113.66
mmu-miR-3087-5p	849	0.01	-2.52	21.79	54.95
mmu-miR-3090-5p	4308	0.04	-1.83	131.41	240.78
mmu-miR-3091-5p	5912	0.01	-2.6	155.81	404.48
mmu-miR-3093-5p	33721	0	-3.92	670.59	2627.18
mmu-miR-3100-3p	7475	0.02	-3.12	176.39	550.13
mmu-miR-3104-3p	1799	0.03	-1.89	55.5	104.96
mmu-miR-3154	9183	0.01	-2.81	224.06	628.75
mmu-miR-320-5p	767	0.01	-2.41	19.26	46.44
mmu-miR-323-5p	6758	0.03	-1.9	202.15	384.74
mmu-miR-331-3p	2238	0.03	-1.76	61.43	107.89
mmu-miR-345-3p	7511	0.04	-1.77	231.12	409.8
mmu-miR-346-3p	1360	0.01	-2.39	36.51	87.35
mmu-miR-351-3p	5516	0	-2.77	138.02	382.5
mmu-miR-3547-5p	13007	0.02	-2.01	383.08	770.1
mmu-miR-3620-3p	4681	0.01	-2.24	132.58	297.56
mmu-miR-375-5p	7871	0.03	-1.91	228.34	436.8
mmu-miR-376b-3p	157066	0.04	-1.75	3867.15	6785.06
mmu-miR-3960	25701	0.01	-3.21	596.28	1915.84
mmu-miR-495-3p	110372	0.01	-2.47	2156.45	5316.63
mmu-miR-500-5p	5051	0.04	2.8	260.08	92.9
mmu-miR-5119	511	0.01	-2.92	11.99	35.01
mmu-miR-5122	34196	0.01	-3.57	734.62	2626.19
mmu-miR-5125	1945	0.04	-2.2	55.56	122.45
mmu-miR-5126	37060	0.01	-3.69	771.56	2847
mmu-miR-5130	28366	0.01	-3.59	614.7	2209.64
mmu-miR-5131	13914	0.03	-2.03	400.97	815.18
mmu-miR-5133	5912	0	-3.02	141.64	428.16
mmu-miR-5135	4187	0.02	-2.05	111.71	229.24
mmu-miR-543-5p	2492	0.01	-1.93	68.43	132.18
mmu-miR-5621-5p	21746	0.02	-2.29	612.11	1400.02
mmu-miR-5627-3p	12840	0.01	-2.83	314.71	890.72
mmu-miR-5627-5p	24603	0	-3.4	541.64	1844.02
mmu-miR-6236	8618	0.01	-3.3	193.47	638.13
mmu-miR-6240	8359	0.02	-2.31	226.86	523.01
mmu-miR-6241	2305	0.01	-2.52	59	148.45
mmu-miR-6374	5695	0.02	3.35	341.46	102.06
mmu-miR-6392-5p	3564	0.01	-2.04	100.73	205.64
mmu-miR-6403	3222	0.03	2.2	170.76	77.57
mmu-miR-6410	8252	0.02	-2.67	204.32	544.97
mmu-miR-6538	19425	0.01	-2.52	518.79	1306.03
mmu-miR-664-5p	3624	0.03	-2.06	105.63	217.14
mmu-miR-673-3p	3450	0.01	-2.61	87.16	227.06
mmu-miR-6899-5p	4306	0	-2.57	108.83	279.35
mmu-miR-692	1165	0.03	-1.89	32.68	61.7
mmu-miR-6926-5p	928	0.04	-1.8	26.76	48.1
mmu-miR-6934-3p	4187	0.02	-2.09	123.48	258.12
mmu-miR-6935-5p	2094	0.02	-2.08	61.49	127.77
mmu-miR-6936-3p	9886	0	-2.97	235.15	698.55
mmu-miR-6936-5p	2323	0.03	-2.1	69.62	146.38
mmu-miR-6937-5p	2109	0.04	-2.02	64.23	129.81
mmu-miR-6938-3p	653	0.01	-1.82	18.82	34.29
mmu-miR-6939-3p	3929	0.03	-1.87	116.8	218.14
mmu-miR-6941-5p	3645	0.01	-2.24	98.3	220.13
mmu-miR-6943-5p	1665	0.04	-2.15	47.12	101.28
mmu-miR-6944-5p	7366	0.01	-2.88	181.64	522.26
mmu-miR-6948-3p	1773	0.02	-2.62	44.82	117.23
mmu-miR-6953-3p	2319	0.01	-2.21	64.67	143.05
mmu-miR-6953-5p	919	0.02	-2.11	23.48	49.51
mmu-miR-6956-3p	1720	0.03	-2.14	48.13	102.83
mmu-miR-6959-3p	1814	0.04	-2.03	50.82	103.11
mmu-miR-6965-3p	2666	0.04	-1.9	79.55	150.9
mmu-miR-6968-5p	7342	0.01	-2.39	189.43	452.62
mmu-miR-6983-3p	492	0.03	-2.06	10.44	21.52
mmu-miR-6998-5p	789	0.02	-2.13	20.52	43.64
mmu-miR-7000-3p	627	0.03	-1.89	19.15	36.28
mmu-miR-7003-3p	2287	0.02	-1.83	69.07	126.07
mmu-miR-7009-3p	799	0.03	-1.96	22.38	43.94
mmu-miR-7011-5p	1005	0.03	-2.05	29.06	59.56
mmu-miR-7023-3p	3448	0.01	-2.07	97.72	201.87
mmu-miR-7023-5p	2580	0.03	-2	74.38	149.12
mmu-miR-7028-3p	5367	0.01	-2.24	148.26	332.74
mmu-miR-7032-5p	6122	0.04	-2.06	181.17	372.84
mmu-miR-7034-5p	2203	0.04	-2.19	60.67	133.1
mmu-miR-7036a-5p	6309	0.01	-2.22	166.98	371.16
mmu-miR-7036b-5p	910	0.02	-2.31	24.96	57.68
mmu-miR-7039-3p	634	0.02	-2.26	17.63	39.9
mmu-miR-7044-3p	13685	0	-3.74	283.22	1060.42
mmu-miR-7045-3p	5985	0.04	-2	180.08	360.18
mmu-miR-7045-5p	13243	0.02	-2.01	380.62	764.88
mmu-miR-7047-5p	1776	0.03	-2.25	51.02	114.9
mmu-miR-705	3365	0.02	-2.65	86.1	228.46
mmu-miR-7070-5p	1203	0.02	-2.64	30.28	80.02
mmu-miR-7080-5p	1372	0.03	-1.86	38.87	72.16
mmu-miR-7081-3p	2599	0.02	-2.15	73.4	157.79
mmu-miR-7081-5p	13529	0.01	-2.79	336.42	938.44
mmu-miR-711	8546	0	-3.68	181.14	666.34
mmu-miR-7115-5p	11086	0.03	-1.94	321	623.84
mmu-miR-718	38549	0	-4.18	731.98	3060.87
mmu-miR-7214-3p	3151	0.02	-2.31	87.8	202.44
mmu-miR-7214-5p	1220	0	-2.79	28.57	79.76
mmu-miR-7228-5p	3498	0.02	-2.29	98.53	225.28
mmu-miR-7235-5p	2826	0.01	-3.51	61.34	215.45
mmu-miR-7238-5p	2850	0.02	-2.51	77.33	194.38
mmu-miR-7240-5p	6233	0.02	-2.6	157.46	409.85
mmu-miR-760-3p	1221	0.03	-2.52	32.29	81.34
mmu-miR-762	7186	0.01	-3.27	162.87	532.25
mmu-miR-763	3518	0	-3.44	81.95	281.79
mmu-miR-7648-3p	11397	0.01	-2.65	290.84	772.03
mmu-miR-7648-5p	11417	0.01	-2.52	298.87	752.9
mmu-miR-7654-3p	4995	0.01	-2.34	135.68	318.15
mmu-miR-7658-5p	3457	0.04	-2.1	103.16	217.01
mmu-miR-7662-3p	4816	0.01	-2.46	125.29	308.77
mmu-miR-7666-3p	3733	0.02	-2.37	103.81	246.54
mmu-miR-7666-5p	10910	0.02	-2.74	270.69	741.28
mmu-miR-7671-3p	1625	0.02	-2.13	45.52	97.15
mmu-miR-7672-5p	1270	0	-2.47	33.26	82.15
mmu-miR-7684-5p	1458	0.02	-2.27	38.81	88.15
mmu-miR-7686-3p	2104	0.04	-2.22	58.06	129.03
mmu-miR-7687-3p	8561	0.01	-2.83	209.3	591.68
mmu-miR-7687-5p	5812	0.02	-2.41	158.73	382.05
mmu-miR-7689-5p	1852	0.03	-2.39	49.64	118.68
mmu-miR-8097	2981	0.01	-2.48	76.79	190.67
mmu-miR-8101	4228	0.03	-2.01	122.77	246.34
mmu-miR-8102	17896	0.01	-2.23	487.5	1088.79
mmu-miR-8105	4985	0.01	-2.37	130.26	308.31
mmu-miR-8109	24107	0.01	-2.7	605.92	1638.24
mmu-miR-8116	6488	0.01	-3.16	148.73	469.96
mmu-miR-8119	2127	0.01	-2.68	54.34	145.49
mmu-miR-874-3p	6003	0.02	-2.5	160.76	402.36
mmu-miR-9769-5p	2503	0	-2.63	61.99	163.22

## Sheet: Supplementary Table S4B
Supplementary Table S4B: Differentially expressed miRNA resulting from the gene x environment interaction (SERT stress versus WT stress) identified by Partek Flow. Gene ID = name of differentially expressed miRNA (DEmiRNA); Total reads = total number of reads that mapped to DEmiRNA in all samples; P-value = significance level of DEmiRNA; Fold change = difference in miRNA expression between groups…
microRNA ID	Total reads	P-value (Stress*SERT vs. Stress*WT)	Fold change (Stress*SERT vs. Stress*WT)	LSMean(Stress*SERT) (Stress*SERT vs. Stress*WT)	LSMean(Stress*WT) (Stress*SERT vs. Stress*WT)
mmu-miR-6963-5p	405.629	0.0311827	-1.96592	23.2529	45.7132
mmu-miR-5113	402.167	0.0351571	1.56195	51.3457	32.8729
